# Supplementary material for: Derivation of a novel multi‐gene prognostic model based on regulated cell death pathways in acute myeloid leukemia: A comprehensive bioinformatic analysis integrating gene expression, mutation profiling, and immune infiltration
Source: PLoS One. 2025 Aug 1;20(8):e0328412. doi: 10.1371/journal.pone.0328412 (PMC12316299; doi:10.1371/journal.pone.0328412)
Supplement: S1 Table — (CSV) [file pone.0328412.s001.csv]

	gs_name	gs_cat	gs_subcat	gene_symbol	entrez_gene	ensembl_gene	human_gene_symbol	human_entrez_gene	human_ensembl_gene	gs_id	gs_pmid	gs_geoid	gs_exact_source	gs_url	gs_description
1	REACTOME_APOPTOSIS	C2	CP:REACTOME	ACIN1	22985	ENSG00000100813	ACIN1	22985	ENSG00000100813	M15303			R-HSA-109581	https://www.reactome.org/content/detail/R-HSA-109581|https://reactome.org/PathwayBrowser/#/R-HSA-109581	Apoptosis
2	REACTOME_APOPTOSIS	C2	CP:REACTOME	ADD1	118	ENSG00000087274	ADD1	118	ENSG00000087274	M15303			R-HSA-109581	https://www.reactome.org/content/detail/R-HSA-109581|https://reactome.org/PathwayBrowser/#/R-HSA-109581	Apoptosis
3	REACTOME_APOPTOSIS	C2	CP:REACTOME	AKT1	207	ENSG00000142208	AKT1	207	ENSG00000142208	M15303			R-HSA-109581	https://www.reactome.org/content/detail/R-HSA-109581|https://reactome.org/PathwayBrowser/#/R-HSA-109581	Apoptosis
4	REACTOME_APOPTOSIS	C2	CP:REACTOME	AKT2	208	ENSG00000105221	AKT2	208	ENSG00000105221	M15303			R-HSA-109581	https://www.reactome.org/content/detail/R-HSA-109581|https://reactome.org/PathwayBrowser/#/R-HSA-109581	Apoptosis
5	REACTOME_APOPTOSIS	C2	CP:REACTOME	AKT3	10000	ENSG00000117020	AKT3	10000	ENSG00000117020	M15303			R-HSA-109581	https://www.reactome.org/content/detail/R-HSA-109581|https://reactome.org/PathwayBrowser/#/R-HSA-109581	Apoptosis
6	REACTOME_APOPTOSIS	C2	CP:REACTOME	APAF1	317	ENSG00000120868	APAF1	317	ENSG00000120868	M15303			R-HSA-109581	https://www.reactome.org/content/detail/R-HSA-109581|https://reactome.org/PathwayBrowser/#/R-HSA-109581	Apoptosis
7	REACTOME_APOPTOSIS	C2	CP:REACTOME	APC	324	ENSG00000134982	APC	324	ENSG00000134982	M15303			R-HSA-109581	https://www.reactome.org/content/detail/R-HSA-109581|https://reactome.org/PathwayBrowser/#/R-HSA-109581	Apoptosis
8	REACTOME_APOPTOSIS	C2	CP:REACTOME	APIP	51074	ENSG00000149089	APIP	51074	ENSG00000149089	M15303			R-HSA-109581	https://www.reactome.org/content/detail/R-HSA-109581|https://reactome.org/PathwayBrowser/#/R-HSA-109581	Apoptosis
9	REACTOME_APOPTOSIS	C2	CP:REACTOME	APPL1	26060	ENSG00000157500	APPL1	26060	ENSG00000157500	M15303			R-HSA-109581	https://www.reactome.org/content/detail/R-HSA-109581|https://reactome.org/PathwayBrowser/#/R-HSA-109581	Apoptosis
10	REACTOME_APOPTOSIS	C2	CP:REACTOME	ARHGAP10	79658	ENSG00000071205	ARHGAP10	79658	ENSG00000071205	M15303			R-HSA-109581	https://www.reactome.org/content/detail/R-HSA-109581|https://reactome.org/PathwayBrowser/#/R-HSA-109581	Apoptosis
11	REACTOME_APOPTOSIS	C2	CP:REACTOME	AVEN	57099	ENSG00000169857	AVEN	57099	ENSG00000169857	M15303			R-HSA-109581	https://www.reactome.org/content/detail/R-HSA-109581|https://reactome.org/PathwayBrowser/#/R-HSA-109581	Apoptosis
12	REACTOME_APOPTOSIS	C2	CP:REACTOME	BAD	572	ENSG00000002330	BAD	572	ENSG00000002330	M15303			R-HSA-109581	https://www.reactome.org/content/detail/R-HSA-109581|https://reactome.org/PathwayBrowser/#/R-HSA-109581	Apoptosis
13	REACTOME_APOPTOSIS	C2	CP:REACTOME	BAK1	578	ENSG00000030110	BAK1	578	ENSG00000030110	M15303			R-HSA-109581	https://www.reactome.org/content/detail/R-HSA-109581|https://reactome.org/PathwayBrowser/#/R-HSA-109581	Apoptosis
14	REACTOME_APOPTOSIS	C2	CP:REACTOME	BAX	581	ENSG00000087088	BAX	581	ENSG00000087088	M15303			R-HSA-109581	https://www.reactome.org/content/detail/R-HSA-109581|https://reactome.org/PathwayBrowser/#/R-HSA-109581	Apoptosis
15	REACTOME_APOPTOSIS	C2	CP:REACTOME	BBC3	27113	ENSG00000105327	BBC3	27113	ENSG00000105327	M15303			R-HSA-109581	https://www.reactome.org/content/detail/R-HSA-109581|https://reactome.org/PathwayBrowser/#/R-HSA-109581	Apoptosis
16	REACTOME_APOPTOSIS	C2	CP:REACTOME	BCAP31	10134	ENSG00000185825	BCAP31	10134	ENSG00000185825	M15303			R-HSA-109581	https://www.reactome.org/content/detail/R-HSA-109581|https://reactome.org/PathwayBrowser/#/R-HSA-109581	Apoptosis
17	REACTOME_APOPTOSIS	C2	CP:REACTOME	BCL2	596	ENSG00000171791	BCL2	596	ENSG00000171791	M15303			R-HSA-109581	https://www.reactome.org/content/detail/R-HSA-109581|https://reactome.org/PathwayBrowser/#/R-HSA-109581	Apoptosis
18	REACTOME_APOPTOSIS	C2	CP:REACTOME	BCL2L1	598	ENSG00000171552	BCL2L1	598	ENSG00000171552	M15303			R-HSA-109581	https://www.reactome.org/content/detail/R-HSA-109581|https://reactome.org/PathwayBrowser/#/R-HSA-109581	Apoptosis
19	REACTOME_APOPTOSIS	C2	CP:REACTOME	BCL2L11	10018	ENSG00000153094	BCL2L11	10018	ENSG00000153094	M15303			R-HSA-109581	https://www.reactome.org/content/detail/R-HSA-109581|https://reactome.org/PathwayBrowser/#/R-HSA-109581	Apoptosis
20	REACTOME_APOPTOSIS	C2	CP:REACTOME	BID	637	ENSG00000015475	BID	637	ENSG00000015475	M15303			R-HSA-109581	https://www.reactome.org/content/detail/R-HSA-109581|https://reactome.org/PathwayBrowser/#/R-HSA-109581	Apoptosis
21	REACTOME_APOPTOSIS	C2	CP:REACTOME	BIRC2	329	ENSG00000110330	BIRC2	329	ENSG00000110330	M15303			R-HSA-109581	https://www.reactome.org/content/detail/R-HSA-109581|https://reactome.org/PathwayBrowser/#/R-HSA-109581	Apoptosis
22	REACTOME_APOPTOSIS	C2	CP:REACTOME	BMF	90427	ENSG00000104081	BMF	90427	ENSG00000104081	M15303			R-HSA-109581	https://www.reactome.org/content/detail/R-HSA-109581|https://reactome.org/PathwayBrowser/#/R-HSA-109581	Apoptosis
23	REACTOME_APOPTOSIS	C2	CP:REACTOME	BMX	660	ENSG00000102010	BMX	660	ENSG00000102010	M15303			R-HSA-109581	https://www.reactome.org/content/detail/R-HSA-109581|https://reactome.org/PathwayBrowser/#/R-HSA-109581	Apoptosis
24	REACTOME_APOPTOSIS	C2	CP:REACTOME	C1QBP	708	ENSG00000108561	C1QBP	708	ENSG00000108561	M15303			R-HSA-109581	https://www.reactome.org/content/detail/R-HSA-109581|https://reactome.org/PathwayBrowser/#/R-HSA-109581	Apoptosis
25	REACTOME_APOPTOSIS	C2	CP:REACTOME	CARD8	22900	ENSG00000105483	CARD8	22900	ENSG00000105483	M15303			R-HSA-109581	https://www.reactome.org/content/detail/R-HSA-109581|https://reactome.org/PathwayBrowser/#/R-HSA-109581	Apoptosis
26	REACTOME_APOPTOSIS	C2	CP:REACTOME	CASP3	836	ENSG00000164305	CASP3	836	ENSG00000164305	M15303			R-HSA-109581	https://www.reactome.org/content/detail/R-HSA-109581|https://reactome.org/PathwayBrowser/#/R-HSA-109581	Apoptosis
27	REACTOME_APOPTOSIS	C2	CP:REACTOME	CASP6	839	ENSG00000138794	CASP6	839	ENSG00000138794	M15303			R-HSA-109581	https://www.reactome.org/content/detail/R-HSA-109581|https://reactome.org/PathwayBrowser/#/R-HSA-109581	Apoptosis
28	REACTOME_APOPTOSIS	C2	CP:REACTOME	CASP7	840	ENSG00000165806	CASP7	840	ENSG00000165806	M15303			R-HSA-109581	https://www.reactome.org/content/detail/R-HSA-109581|https://reactome.org/PathwayBrowser/#/R-HSA-109581	Apoptosis
29	REACTOME_APOPTOSIS	C2	CP:REACTOME	CASP8	841	ENSG00000064012	CASP8	841	ENSG00000064012	M15303			R-HSA-109581	https://www.reactome.org/content/detail/R-HSA-109581|https://reactome.org/PathwayBrowser/#/R-HSA-109581	Apoptosis
30	REACTOME_APOPTOSIS	C2	CP:REACTOME	CASP9	842	ENSG00000132906	CASP9	842	ENSG00000132906	M15303			R-HSA-109581	https://www.reactome.org/content/detail/R-HSA-109581|https://reactome.org/PathwayBrowser/#/R-HSA-109581	Apoptosis
31	REACTOME_APOPTOSIS	C2	CP:REACTOME	CD14	929	ENSG00000170458	CD14	929	ENSG00000170458	M15303			R-HSA-109581	https://www.reactome.org/content/detail/R-HSA-109581|https://reactome.org/PathwayBrowser/#/R-HSA-109581	Apoptosis
32	REACTOME_APOPTOSIS	C2	CP:REACTOME	CDH1	999	ENSG00000039068	CDH1	999	ENSG00000039068	M15303			R-HSA-109581	https://www.reactome.org/content/detail/R-HSA-109581|https://reactome.org/PathwayBrowser/#/R-HSA-109581	Apoptosis
33	REACTOME_APOPTOSIS	C2	CP:REACTOME	CDKN2A	1029	ENSG00000147889	CDKN2A	1029	ENSG00000147889	M15303			R-HSA-109581	https://www.reactome.org/content/detail/R-HSA-109581|https://reactome.org/PathwayBrowser/#/R-HSA-109581	Apoptosis
34	REACTOME_APOPTOSIS	C2	CP:REACTOME	CFLAR	8837	ENSG00000003402	CFLAR	8837	ENSG00000003402	M15303			R-HSA-109581	https://www.reactome.org/content/detail/R-HSA-109581|https://reactome.org/PathwayBrowser/#/R-HSA-109581	Apoptosis
35	REACTOME_APOPTOSIS	C2	CP:REACTOME	CLSPN	63967	ENSG00000092853	CLSPN	63967	ENSG00000092853	M15303			R-HSA-109581	https://www.reactome.org/content/detail/R-HSA-109581|https://reactome.org/PathwayBrowser/#/R-HSA-109581	Apoptosis
36	REACTOME_APOPTOSIS	C2	CP:REACTOME	CTNNB1	1499	ENSG00000168036	CTNNB1	1499	ENSG00000168036	M15303			R-HSA-109581	https://www.reactome.org/content/detail/R-HSA-109581|https://reactome.org/PathwayBrowser/#/R-HSA-109581	Apoptosis
37	REACTOME_APOPTOSIS	C2	CP:REACTOME	CYCS	54205	ENSG00000172115	CYCS	54205	ENSG00000172115	M15303			R-HSA-109581	https://www.reactome.org/content/detail/R-HSA-109581|https://reactome.org/PathwayBrowser/#/R-HSA-109581	Apoptosis
38	REACTOME_APOPTOSIS	C2	CP:REACTOME	DAPK1	1612	ENSG00000196730	DAPK1	1612	ENSG00000196730	M15303			R-HSA-109581	https://www.reactome.org/content/detail/R-HSA-109581|https://reactome.org/PathwayBrowser/#/R-HSA-109581	Apoptosis
39	REACTOME_APOPTOSIS	C2	CP:REACTOME	DAPK2	23604	ENSG00000035664	DAPK2	23604	ENSG00000035664	M15303			R-HSA-109581	https://www.reactome.org/content/detail/R-HSA-109581|https://reactome.org/PathwayBrowser/#/R-HSA-109581	Apoptosis
40	REACTOME_APOPTOSIS	C2	CP:REACTOME	DAPK3	1613	ENSG00000167657	DAPK3	1613	ENSG00000167657	M15303			R-HSA-109581	https://www.reactome.org/content/detail/R-HSA-109581|https://reactome.org/PathwayBrowser/#/R-HSA-109581	Apoptosis
41	REACTOME_APOPTOSIS	C2	CP:REACTOME	DBNL	28988	ENSG00000136279	DBNL	28988	ENSG00000136279	M15303			R-HSA-109581	https://www.reactome.org/content/detail/R-HSA-109581|https://reactome.org/PathwayBrowser/#/R-HSA-109581	Apoptosis
42	REACTOME_APOPTOSIS	C2	CP:REACTOME	DCC	1630	ENSG00000187323	DCC	1630	ENSG00000187323	M15303			R-HSA-109581	https://www.reactome.org/content/detail/R-HSA-109581|https://reactome.org/PathwayBrowser/#/R-HSA-109581	Apoptosis
43	REACTOME_APOPTOSIS	C2	CP:REACTOME	DFFA	1676	ENSG00000160049	DFFA	1676	ENSG00000160049	M15303			R-HSA-109581	https://www.reactome.org/content/detail/R-HSA-109581|https://reactome.org/PathwayBrowser/#/R-HSA-109581	Apoptosis
44	REACTOME_APOPTOSIS	C2	CP:REACTOME	DFFB	1677	ENSG00000169598	DFFB	1677	ENSG00000169598	M15303			R-HSA-109581	https://www.reactome.org/content/detail/R-HSA-109581|https://reactome.org/PathwayBrowser/#/R-HSA-109581	Apoptosis
45	REACTOME_APOPTOSIS	C2	CP:REACTOME	DIABLO	56616	ENSG00000184047	DIABLO	56616	ENSG00000184047	M15303			R-HSA-109581	https://www.reactome.org/content/detail/R-HSA-109581|https://reactome.org/PathwayBrowser/#/R-HSA-109581	Apoptosis
46	REACTOME_APOPTOSIS	C2	CP:REACTOME	DNM1L	10059	ENSG00000087470	DNM1L	10059	ENSG00000087470	M15303			R-HSA-109581	https://www.reactome.org/content/detail/R-HSA-109581|https://reactome.org/PathwayBrowser/#/R-HSA-109581	Apoptosis
47	REACTOME_APOPTOSIS	C2	CP:REACTOME	DSG1	1828	ENSG00000134760	DSG1	1828	ENSG00000134760	M15303			R-HSA-109581	https://www.reactome.org/content/detail/R-HSA-109581|https://reactome.org/PathwayBrowser/#/R-HSA-109581	Apoptosis
48	REACTOME_APOPTOSIS	C2	CP:REACTOME	DSG2	1829	ENSG00000046604	DSG2	1829	ENSG00000046604	M15303			R-HSA-109581	https://www.reactome.org/content/detail/R-HSA-109581|https://reactome.org/PathwayBrowser/#/R-HSA-109581	Apoptosis
49	REACTOME_APOPTOSIS	C2	CP:REACTOME	DSG3	1830	ENSG00000134757	DSG3	1830	ENSG00000134757	M15303			R-HSA-109581	https://www.reactome.org/content/detail/R-HSA-109581|https://reactome.org/PathwayBrowser/#/R-HSA-109581	Apoptosis
50	REACTOME_APOPTOSIS	C2	CP:REACTOME	DSP	1832	ENSG00000096696	DSP	1832	ENSG00000096696	M15303			R-HSA-109581	https://www.reactome.org/content/detail/R-HSA-109581|https://reactome.org/PathwayBrowser/#/R-HSA-109581	Apoptosis
51	REACTOME_APOPTOSIS	C2	CP:REACTOME	DYNLL1	8655	ENSG00000088986	DYNLL1	8655	ENSG00000088986	M15303			R-HSA-109581	https://www.reactome.org/content/detail/R-HSA-109581|https://reactome.org/PathwayBrowser/#/R-HSA-109581	Apoptosis
52	REACTOME_APOPTOSIS	C2	CP:REACTOME	DYNLL2	140735	ENSG00000264364	DYNLL2	140735	ENSG00000264364	M15303			R-HSA-109581	https://www.reactome.org/content/detail/R-HSA-109581|https://reactome.org/PathwayBrowser/#/R-HSA-109581	Apoptosis
53	REACTOME_APOPTOSIS	C2	CP:REACTOME	E2F1	1869	ENSG00000101412	E2F1	1869	ENSG00000101412	M15303			R-HSA-109581	https://www.reactome.org/content/detail/R-HSA-109581|https://reactome.org/PathwayBrowser/#/R-HSA-109581	Apoptosis
54	REACTOME_APOPTOSIS	C2	CP:REACTOME	FADD	8772	ENSG00000168040	FADD	8772	ENSG00000168040	M15303			R-HSA-109581	https://www.reactome.org/content/detail/R-HSA-109581|https://reactome.org/PathwayBrowser/#/R-HSA-109581	Apoptosis
55	REACTOME_APOPTOSIS	C2	CP:REACTOME	FAS	355	ENSG00000026103	FAS	355	ENSG00000026103	M15303			R-HSA-109581	https://www.reactome.org/content/detail/R-HSA-109581|https://reactome.org/PathwayBrowser/#/R-HSA-109581	Apoptosis
56	REACTOME_APOPTOSIS	C2	CP:REACTOME	FASLG	356	ENSG00000117560	FASLG	356	ENSG00000117560	M15303			R-HSA-109581	https://www.reactome.org/content/detail/R-HSA-109581|https://reactome.org/PathwayBrowser/#/R-HSA-109581	Apoptosis
57	REACTOME_APOPTOSIS	C2	CP:REACTOME	FNTA	2339	ENSG00000168522	FNTA	2339	ENSG00000168522	M15303			R-HSA-109581	https://www.reactome.org/content/detail/R-HSA-109581|https://reactome.org/PathwayBrowser/#/R-HSA-109581	Apoptosis
58	REACTOME_APOPTOSIS	C2	CP:REACTOME	GAS2	2620	ENSG00000148935	GAS2	2620	ENSG00000148935	M15303			R-HSA-109581	https://www.reactome.org/content/detail/R-HSA-109581|https://reactome.org/PathwayBrowser/#/R-HSA-109581	Apoptosis
59	REACTOME_APOPTOSIS	C2	CP:REACTOME	GSDMD	79792	ENSG00000104518	GSDMD	79792	ENSG00000104518	M15303			R-HSA-109581	https://www.reactome.org/content/detail/R-HSA-109581|https://reactome.org/PathwayBrowser/#/R-HSA-109581	Apoptosis
60	REACTOME_APOPTOSIS	C2	CP:REACTOME	GSDME	1687	ENSG00000105928	GSDME	1687	ENSG00000105928	M15303			R-HSA-109581	https://www.reactome.org/content/detail/R-HSA-109581|https://reactome.org/PathwayBrowser/#/R-HSA-109581	Apoptosis
61	REACTOME_APOPTOSIS	C2	CP:REACTOME	GSN	2934	ENSG00000148180	GSN	2934	ENSG00000148180	M15303			R-HSA-109581	https://www.reactome.org/content/detail/R-HSA-109581|https://reactome.org/PathwayBrowser/#/R-HSA-109581	Apoptosis
62	REACTOME_APOPTOSIS	C2	CP:REACTOME	GZMB	3002	ENSG00000100453	GZMB	3002	ENSG00000100453	M15303			R-HSA-109581	https://www.reactome.org/content/detail/R-HSA-109581|https://reactome.org/PathwayBrowser/#/R-HSA-109581	Apoptosis
63	REACTOME_APOPTOSIS	C2	CP:REACTOME	H1-0	3005	ENSG00000189060	H1-0	3005	ENSG00000189060	M15303			R-HSA-109581	https://www.reactome.org/content/detail/R-HSA-109581|https://reactome.org/PathwayBrowser/#/R-HSA-109581	Apoptosis
64	REACTOME_APOPTOSIS	C2	CP:REACTOME	H1-1	3024	ENSG00000124610	H1-1	3024	ENSG00000124610	M15303			R-HSA-109581	https://www.reactome.org/content/detail/R-HSA-109581|https://reactome.org/PathwayBrowser/#/R-HSA-109581	Apoptosis
65	REACTOME_APOPTOSIS	C2	CP:REACTOME	H1-2	3006	ENSG00000187837	H1-2	3006	ENSG00000187837	M15303			R-HSA-109581	https://www.reactome.org/content/detail/R-HSA-109581|https://reactome.org/PathwayBrowser/#/R-HSA-109581	Apoptosis
66	REACTOME_APOPTOSIS	C2	CP:REACTOME	H1-3	3007	ENSG00000124575	H1-3	3007	ENSG00000124575	M15303			R-HSA-109581	https://www.reactome.org/content/detail/R-HSA-109581|https://reactome.org/PathwayBrowser/#/R-HSA-109581	Apoptosis
67	REACTOME_APOPTOSIS	C2	CP:REACTOME	H1-4	3008	ENSG00000168298	H1-4	3008	ENSG00000168298	M15303			R-HSA-109581	https://www.reactome.org/content/detail/R-HSA-109581|https://reactome.org/PathwayBrowser/#/R-HSA-109581	Apoptosis
68	REACTOME_APOPTOSIS	C2	CP:REACTOME	H1-5	3009	ENSG00000184357	H1-5	3009	ENSG00000184357	M15303			R-HSA-109581	https://www.reactome.org/content/detail/R-HSA-109581|https://reactome.org/PathwayBrowser/#/R-HSA-109581	Apoptosis
69	REACTOME_APOPTOSIS	C2	CP:REACTOME	HMGB1	3146	ENSG00000189403	HMGB1	3146	ENSG00000189403	M15303			R-HSA-109581	https://www.reactome.org/content/detail/R-HSA-109581|https://reactome.org/PathwayBrowser/#/R-HSA-109581	Apoptosis
70	REACTOME_APOPTOSIS	C2	CP:REACTOME	HMGB2	3148	ENSG00000164104	HMGB2	3148	ENSG00000164104	M15303			R-HSA-109581	https://www.reactome.org/content/detail/R-HSA-109581|https://reactome.org/PathwayBrowser/#/R-HSA-109581	Apoptosis
71	REACTOME_APOPTOSIS	C2	CP:REACTOME	KPNA1	3836	ENSG00000114030	KPNA1	3836	ENSG00000114030	M15303			R-HSA-109581	https://www.reactome.org/content/detail/R-HSA-109581|https://reactome.org/PathwayBrowser/#/R-HSA-109581	Apoptosis
72	REACTOME_APOPTOSIS	C2	CP:REACTOME	KPNB1	3837	ENSG00000108424	KPNB1	3837	ENSG00000108424	M15303			R-HSA-109581	https://www.reactome.org/content/detail/R-HSA-109581|https://reactome.org/PathwayBrowser/#/R-HSA-109581	Apoptosis
73	REACTOME_APOPTOSIS	C2	CP:REACTOME	LMNA	4000	ENSG00000160789	LMNA	4000	ENSG00000160789	M15303			R-HSA-109581	https://www.reactome.org/content/detail/R-HSA-109581|https://reactome.org/PathwayBrowser/#/R-HSA-109581	Apoptosis
74	REACTOME_APOPTOSIS	C2	CP:REACTOME	LMNB1	4001	ENSG00000113368	LMNB1	4001	ENSG00000113368	M15303			R-HSA-109581	https://www.reactome.org/content/detail/R-HSA-109581|https://reactome.org/PathwayBrowser/#/R-HSA-109581	Apoptosis
75	REACTOME_APOPTOSIS	C2	CP:REACTOME	LY96	23643	ENSG00000154589	LY96	23643	ENSG00000154589	M15303			R-HSA-109581	https://www.reactome.org/content/detail/R-HSA-109581|https://reactome.org/PathwayBrowser/#/R-HSA-109581	Apoptosis
76	REACTOME_APOPTOSIS	C2	CP:REACTOME	MAGED1	9500	ENSG00000179222	MAGED1	9500	ENSG00000179222	M15303			R-HSA-109581	https://www.reactome.org/content/detail/R-HSA-109581|https://reactome.org/PathwayBrowser/#/R-HSA-109581	Apoptosis
77	REACTOME_APOPTOSIS	C2	CP:REACTOME	MAPK1	5594	ENSG00000100030	MAPK1	5594	ENSG00000100030	M15303			R-HSA-109581	https://www.reactome.org/content/detail/R-HSA-109581|https://reactome.org/PathwayBrowser/#/R-HSA-109581	Apoptosis
78	REACTOME_APOPTOSIS	C2	CP:REACTOME	MAPK3	5595	ENSG00000102882	MAPK3	5595	ENSG00000102882	M15303			R-HSA-109581	https://www.reactome.org/content/detail/R-HSA-109581|https://reactome.org/PathwayBrowser/#/R-HSA-109581	Apoptosis
79	REACTOME_APOPTOSIS	C2	CP:REACTOME	MAPK8	5599	ENSG00000107643	MAPK8	5599	ENSG00000107643	M15303			R-HSA-109581	https://www.reactome.org/content/detail/R-HSA-109581|https://reactome.org/PathwayBrowser/#/R-HSA-109581	Apoptosis
80	REACTOME_APOPTOSIS	C2	CP:REACTOME	MAPT	4137	ENSG00000186868	MAPT	4137	ENSG00000186868	M15303			R-HSA-109581	https://www.reactome.org/content/detail/R-HSA-109581|https://reactome.org/PathwayBrowser/#/R-HSA-109581	Apoptosis
81	REACTOME_APOPTOSIS	C2	CP:REACTOME	NMT1	4836	ENSG00000136448	NMT1	4836	ENSG00000136448	M15303			R-HSA-109581	https://www.reactome.org/content/detail/R-HSA-109581|https://reactome.org/PathwayBrowser/#/R-HSA-109581	Apoptosis
82	REACTOME_APOPTOSIS	C2	CP:REACTOME	OCLN	100506658	ENSG00000197822	OCLN	100506658	ENSG00000197822	M15303			R-HSA-109581	https://www.reactome.org/content/detail/R-HSA-109581|https://reactome.org/PathwayBrowser/#/R-HSA-109581	Apoptosis
83	REACTOME_APOPTOSIS	C2	CP:REACTOME	OMA1	115209	ENSG00000162600	OMA1	115209	ENSG00000162600	M15303			R-HSA-109581	https://www.reactome.org/content/detail/R-HSA-109581|https://reactome.org/PathwayBrowser/#/R-HSA-109581	Apoptosis
84	REACTOME_APOPTOSIS	C2	CP:REACTOME	OPA1	4976	ENSG00000198836	OPA1	4976	ENSG00000198836	M15303			R-HSA-109581	https://www.reactome.org/content/detail/R-HSA-109581|https://reactome.org/PathwayBrowser/#/R-HSA-109581	Apoptosis
85	REACTOME_APOPTOSIS	C2	CP:REACTOME	PAK2	5062	ENSG00000180370	PAK2	5062	ENSG00000180370	M15303			R-HSA-109581	https://www.reactome.org/content/detail/R-HSA-109581|https://reactome.org/PathwayBrowser/#/R-HSA-109581	Apoptosis
86	REACTOME_APOPTOSIS	C2	CP:REACTOME	PKP1	5317	ENSG00000081277	PKP1	5317	ENSG00000081277	M15303			R-HSA-109581	https://www.reactome.org/content/detail/R-HSA-109581|https://reactome.org/PathwayBrowser/#/R-HSA-109581	Apoptosis
87	REACTOME_APOPTOSIS	C2	CP:REACTOME	PLEC	5339	ENSG00000178209	PLEC	5339	ENSG00000178209	M15303			R-HSA-109581	https://www.reactome.org/content/detail/R-HSA-109581|https://reactome.org/PathwayBrowser/#/R-HSA-109581	Apoptosis
88	REACTOME_APOPTOSIS	C2	CP:REACTOME	PMAIP1	5366	ENSG00000141682	PMAIP1	5366	ENSG00000141682	M15303			R-HSA-109581	https://www.reactome.org/content/detail/R-HSA-109581|https://reactome.org/PathwayBrowser/#/R-HSA-109581	Apoptosis
89	REACTOME_APOPTOSIS	C2	CP:REACTOME	PPP1R13B	23368	ENSG00000088808	PPP1R13B	23368	ENSG00000088808	M15303			R-HSA-109581	https://www.reactome.org/content/detail/R-HSA-109581|https://reactome.org/PathwayBrowser/#/R-HSA-109581	Apoptosis
90	REACTOME_APOPTOSIS	C2	CP:REACTOME	PPP3CC	5533	ENSG00000120910	PPP3CC	5533	ENSG00000120910	M15303			R-HSA-109581	https://www.reactome.org/content/detail/R-HSA-109581|https://reactome.org/PathwayBrowser/#/R-HSA-109581	Apoptosis
91	REACTOME_APOPTOSIS	C2	CP:REACTOME	PPP3R1	5534	ENSG00000221823	PPP3R1	5534	ENSG00000221823	M15303			R-HSA-109581	https://www.reactome.org/content/detail/R-HSA-109581|https://reactome.org/PathwayBrowser/#/R-HSA-109581	Apoptosis
92	REACTOME_APOPTOSIS	C2	CP:REACTOME	PRKCD	5580	ENSG00000163932	PRKCD	5580	ENSG00000163932	M15303			R-HSA-109581	https://www.reactome.org/content/detail/R-HSA-109581|https://reactome.org/PathwayBrowser/#/R-HSA-109581	Apoptosis
93	REACTOME_APOPTOSIS	C2	CP:REACTOME	PRKCQ	5588	ENSG00000065675	PRKCQ	5588	ENSG00000065675	M15303			R-HSA-109581	https://www.reactome.org/content/detail/R-HSA-109581|https://reactome.org/PathwayBrowser/#/R-HSA-109581	Apoptosis
94	REACTOME_APOPTOSIS	C2	CP:REACTOME	PSMA1	5682	ENSG00000129084	PSMA1	5682	ENSG00000129084	M15303			R-HSA-109581	https://www.reactome.org/content/detail/R-HSA-109581|https://reactome.org/PathwayBrowser/#/R-HSA-109581	Apoptosis
95	REACTOME_APOPTOSIS	C2	CP:REACTOME	PSMA2	5683	ENSG00000106588	PSMA2	5683	ENSG00000106588	M15303			R-HSA-109581	https://www.reactome.org/content/detail/R-HSA-109581|https://reactome.org/PathwayBrowser/#/R-HSA-109581	Apoptosis
96	REACTOME_APOPTOSIS	C2	CP:REACTOME	PSMA3	5684	ENSG00000100567	PSMA3	5684	ENSG00000100567	M15303			R-HSA-109581	https://www.reactome.org/content/detail/R-HSA-109581|https://reactome.org/PathwayBrowser/#/R-HSA-109581	Apoptosis
97	REACTOME_APOPTOSIS	C2	CP:REACTOME	PSMA4	5685	ENSG00000041357	PSMA4	5685	ENSG00000041357	M15303			R-HSA-109581	https://www.reactome.org/content/detail/R-HSA-109581|https://reactome.org/PathwayBrowser/#/R-HSA-109581	Apoptosis
98	REACTOME_APOPTOSIS	C2	CP:REACTOME	PSMA5	5686	ENSG00000143106	PSMA5	5686	ENSG00000143106	M15303			R-HSA-109581	https://www.reactome.org/content/detail/R-HSA-109581|https://reactome.org/PathwayBrowser/#/R-HSA-109581	Apoptosis
99	REACTOME_APOPTOSIS	C2	CP:REACTOME	PSMA6	5687	ENSG00000100902	PSMA6	5687	ENSG00000100902	M15303			R-HSA-109581	https://www.reactome.org/content/detail/R-HSA-109581|https://reactome.org/PathwayBrowser/#/R-HSA-109581	Apoptosis
100	REACTOME_APOPTOSIS	C2	CP:REACTOME	PSMA7	5688	ENSG00000101182	PSMA7	5688	ENSG00000101182	M15303			R-HSA-109581	https://www.reactome.org/content/detail/R-HSA-109581|https://reactome.org/PathwayBrowser/#/R-HSA-109581	Apoptosis
101	REACTOME_APOPTOSIS	C2	CP:REACTOME	PSMA8	143471	ENSG00000154611	PSMA8	143471	ENSG00000154611	M15303			R-HSA-109581	https://www.reactome.org/content/detail/R-HSA-109581|https://reactome.org/PathwayBrowser/#/R-HSA-109581	Apoptosis
102	REACTOME_APOPTOSIS	C2	CP:REACTOME	PSMB1	5689	ENSG00000008018	PSMB1	5689	ENSG00000008018	M15303			R-HSA-109581	https://www.reactome.org/content/detail/R-HSA-109581|https://reactome.org/PathwayBrowser/#/R-HSA-109581	Apoptosis
103	REACTOME_APOPTOSIS	C2	CP:REACTOME	PSMB10	5699	ENSG00000205220	PSMB10	5699	ENSG00000205220	M15303			R-HSA-109581	https://www.reactome.org/content/detail/R-HSA-109581|https://reactome.org/PathwayBrowser/#/R-HSA-109581	Apoptosis
104	REACTOME_APOPTOSIS	C2	CP:REACTOME	PSMB11	122706	ENSG00000222028	PSMB11	122706	ENSG00000222028	M15303			R-HSA-109581	https://www.reactome.org/content/detail/R-HSA-109581|https://reactome.org/PathwayBrowser/#/R-HSA-109581	Apoptosis
105	REACTOME_APOPTOSIS	C2	CP:REACTOME	PSMB2	5690	ENSG00000126067	PSMB2	5690	ENSG00000126067	M15303			R-HSA-109581	https://www.reactome.org/content/detail/R-HSA-109581|https://reactome.org/PathwayBrowser/#/R-HSA-109581	Apoptosis
106	REACTOME_APOPTOSIS	C2	CP:REACTOME	PSMB3	5691	ENSG00000275903	PSMB3	5691	ENSG00000275903	M15303			R-HSA-109581	https://www.reactome.org/content/detail/R-HSA-109581|https://reactome.org/PathwayBrowser/#/R-HSA-109581	Apoptosis
107	REACTOME_APOPTOSIS	C2	CP:REACTOME	PSMB4	5692	ENSG00000159377	PSMB4	5692	ENSG00000159377	M15303			R-HSA-109581	https://www.reactome.org/content/detail/R-HSA-109581|https://reactome.org/PathwayBrowser/#/R-HSA-109581	Apoptosis
108	REACTOME_APOPTOSIS	C2	CP:REACTOME	PSMB5	5693	ENSG00000100804	PSMB5	5693	ENSG00000100804	M15303			R-HSA-109581	https://www.reactome.org/content/detail/R-HSA-109581|https://reactome.org/PathwayBrowser/#/R-HSA-109581	Apoptosis
109	REACTOME_APOPTOSIS	C2	CP:REACTOME	PSMB6	5694	ENSG00000142507	PSMB6	5694	ENSG00000142507	M15303			R-HSA-109581	https://www.reactome.org/content/detail/R-HSA-109581|https://reactome.org/PathwayBrowser/#/R-HSA-109581	Apoptosis
110	REACTOME_APOPTOSIS	C2	CP:REACTOME	PSMB7	5695	ENSG00000136930	PSMB7	5695	ENSG00000136930	M15303			R-HSA-109581	https://www.reactome.org/content/detail/R-HSA-109581|https://reactome.org/PathwayBrowser/#/R-HSA-109581	Apoptosis
111	REACTOME_APOPTOSIS	C2	CP:REACTOME	PSMB8	5696	ENSG00000204264	PSMB8	5696	ENSG00000204264	M15303			R-HSA-109581	https://www.reactome.org/content/detail/R-HSA-109581|https://reactome.org/PathwayBrowser/#/R-HSA-109581	Apoptosis
112	REACTOME_APOPTOSIS	C2	CP:REACTOME	PSMB9	5698	ENSG00000239836	PSMB9	5698	ENSG00000239836	M15303			R-HSA-109581	https://www.reactome.org/content/detail/R-HSA-109581|https://reactome.org/PathwayBrowser/#/R-HSA-109581	Apoptosis
113	REACTOME_APOPTOSIS	C2	CP:REACTOME	PSMC1	5700	ENSG00000100764	PSMC1	5700	ENSG00000100764	M15303			R-HSA-109581	https://www.reactome.org/content/detail/R-HSA-109581|https://reactome.org/PathwayBrowser/#/R-HSA-109581	Apoptosis
114	REACTOME_APOPTOSIS	C2	CP:REACTOME	PSMC2	5701	ENSG00000161057	PSMC2	5701	ENSG00000161057	M15303			R-HSA-109581	https://www.reactome.org/content/detail/R-HSA-109581|https://reactome.org/PathwayBrowser/#/R-HSA-109581	Apoptosis
115	REACTOME_APOPTOSIS	C2	CP:REACTOME	PSMC3	5702	ENSG00000165916	PSMC3	5702	ENSG00000165916	M15303			R-HSA-109581	https://www.reactome.org/content/detail/R-HSA-109581|https://reactome.org/PathwayBrowser/#/R-HSA-109581	Apoptosis
116	REACTOME_APOPTOSIS	C2	CP:REACTOME	PSMC4	5704	ENSG00000013275	PSMC4	5704	ENSG00000013275	M15303			R-HSA-109581	https://www.reactome.org/content/detail/R-HSA-109581|https://reactome.org/PathwayBrowser/#/R-HSA-109581	Apoptosis
117	REACTOME_APOPTOSIS	C2	CP:REACTOME	PSMC5	5705	ENSG00000087191	PSMC5	5705	ENSG00000087191	M15303			R-HSA-109581	https://www.reactome.org/content/detail/R-HSA-109581|https://reactome.org/PathwayBrowser/#/R-HSA-109581	Apoptosis
118	REACTOME_APOPTOSIS	C2	CP:REACTOME	PSMC6	5706	ENSG00000100519	PSMC6	5706	ENSG00000100519	M15303			R-HSA-109581	https://www.reactome.org/content/detail/R-HSA-109581|https://reactome.org/PathwayBrowser/#/R-HSA-109581	Apoptosis
119	REACTOME_APOPTOSIS	C2	CP:REACTOME	PSMD1	5707	ENSG00000173692	PSMD1	5707	ENSG00000173692	M15303			R-HSA-109581	https://www.reactome.org/content/detail/R-HSA-109581|https://reactome.org/PathwayBrowser/#/R-HSA-109581	Apoptosis
120	REACTOME_APOPTOSIS	C2	CP:REACTOME	PSMD10	5716	ENSG00000101843	PSMD10	5716	ENSG00000101843	M15303			R-HSA-109581	https://www.reactome.org/content/detail/R-HSA-109581|https://reactome.org/PathwayBrowser/#/R-HSA-109581	Apoptosis
121	REACTOME_APOPTOSIS	C2	CP:REACTOME	PSMD11	5717	ENSG00000108671	PSMD11	5717	ENSG00000108671	M15303			R-HSA-109581	https://www.reactome.org/content/detail/R-HSA-109581|https://reactome.org/PathwayBrowser/#/R-HSA-109581	Apoptosis
122	REACTOME_APOPTOSIS	C2	CP:REACTOME	PSMD12	5718	ENSG00000197170	PSMD12	5718	ENSG00000197170	M15303			R-HSA-109581	https://www.reactome.org/content/detail/R-HSA-109581|https://reactome.org/PathwayBrowser/#/R-HSA-109581	Apoptosis
123	REACTOME_APOPTOSIS	C2	CP:REACTOME	PSMD13	5719	ENSG00000185627	PSMD13	5719	ENSG00000185627	M15303			R-HSA-109581	https://www.reactome.org/content/detail/R-HSA-109581|https://reactome.org/PathwayBrowser/#/R-HSA-109581	Apoptosis
124	REACTOME_APOPTOSIS	C2	CP:REACTOME	PSMD14	10213	ENSG00000115233	PSMD14	10213	ENSG00000115233	M15303			R-HSA-109581	https://www.reactome.org/content/detail/R-HSA-109581|https://reactome.org/PathwayBrowser/#/R-HSA-109581	Apoptosis
125	REACTOME_APOPTOSIS	C2	CP:REACTOME	PSMD2	5708	ENSG00000175166	PSMD2	5708	ENSG00000175166	M15303			R-HSA-109581	https://www.reactome.org/content/detail/R-HSA-109581|https://reactome.org/PathwayBrowser/#/R-HSA-109581	Apoptosis
126	REACTOME_APOPTOSIS	C2	CP:REACTOME	PSMD3	5709	ENSG00000108344	PSMD3	5709	ENSG00000108344	M15303			R-HSA-109581	https://www.reactome.org/content/detail/R-HSA-109581|https://reactome.org/PathwayBrowser/#/R-HSA-109581	Apoptosis
127	REACTOME_APOPTOSIS	C2	CP:REACTOME	PSMD4	5710	ENSG00000159352	PSMD4	5710	ENSG00000159352	M15303			R-HSA-109581	https://www.reactome.org/content/detail/R-HSA-109581|https://reactome.org/PathwayBrowser/#/R-HSA-109581	Apoptosis
128	REACTOME_APOPTOSIS	C2	CP:REACTOME	PSMD5	5711	ENSG00000095261	PSMD5	5711	ENSG00000095261	M15303			R-HSA-109581	https://www.reactome.org/content/detail/R-HSA-109581|https://reactome.org/PathwayBrowser/#/R-HSA-109581	Apoptosis
129	REACTOME_APOPTOSIS	C2	CP:REACTOME	PSMD6	9861	ENSG00000163636	PSMD6	9861	ENSG00000163636	M15303			R-HSA-109581	https://www.reactome.org/content/detail/R-HSA-109581|https://reactome.org/PathwayBrowser/#/R-HSA-109581	Apoptosis
130	REACTOME_APOPTOSIS	C2	CP:REACTOME	PSMD7	5713	ENSG00000103035	PSMD7	5713	ENSG00000103035	M15303			R-HSA-109581	https://www.reactome.org/content/detail/R-HSA-109581|https://reactome.org/PathwayBrowser/#/R-HSA-109581	Apoptosis
131	REACTOME_APOPTOSIS	C2	CP:REACTOME	PSMD8	5714	ENSG00000099341	PSMD8	5714	ENSG00000099341	M15303			R-HSA-109581	https://www.reactome.org/content/detail/R-HSA-109581|https://reactome.org/PathwayBrowser/#/R-HSA-109581	Apoptosis
132	REACTOME_APOPTOSIS	C2	CP:REACTOME	PSMD9	5715	ENSG00000110801	PSMD9	5715	ENSG00000110801	M15303			R-HSA-109581	https://www.reactome.org/content/detail/R-HSA-109581|https://reactome.org/PathwayBrowser/#/R-HSA-109581	Apoptosis
133	REACTOME_APOPTOSIS	C2	CP:REACTOME	PSME1	5720	ENSG00000092010	PSME1	5720	ENSG00000092010	M15303			R-HSA-109581	https://www.reactome.org/content/detail/R-HSA-109581|https://reactome.org/PathwayBrowser/#/R-HSA-109581	Apoptosis
134	REACTOME_APOPTOSIS	C2	CP:REACTOME	PSME2	5721	ENSG00000100911	PSME2	5721	ENSG00000100911	M15303			R-HSA-109581	https://www.reactome.org/content/detail/R-HSA-109581|https://reactome.org/PathwayBrowser/#/R-HSA-109581	Apoptosis
135	REACTOME_APOPTOSIS	C2	CP:REACTOME	PSME3	10197	ENSG00000131467	PSME3	10197	ENSG00000131467	M15303			R-HSA-109581	https://www.reactome.org/content/detail/R-HSA-109581|https://reactome.org/PathwayBrowser/#/R-HSA-109581	Apoptosis
136	REACTOME_APOPTOSIS	C2	CP:REACTOME	PSME4	23198	ENSG00000068878	PSME4	23198	ENSG00000068878	M15303			R-HSA-109581	https://www.reactome.org/content/detail/R-HSA-109581|https://reactome.org/PathwayBrowser/#/R-HSA-109581	Apoptosis
137	REACTOME_APOPTOSIS	C2	CP:REACTOME	PSMF1	9491	ENSG00000125818	PSMF1	9491	ENSG00000125818	M15303			R-HSA-109581	https://www.reactome.org/content/detail/R-HSA-109581|https://reactome.org/PathwayBrowser/#/R-HSA-109581	Apoptosis
138	REACTOME_APOPTOSIS	C2	CP:REACTOME	PTK2	5747	ENSG00000169398	PTK2	5747	ENSG00000169398	M15303			R-HSA-109581	https://www.reactome.org/content/detail/R-HSA-109581|https://reactome.org/PathwayBrowser/#/R-HSA-109581	Apoptosis
139	REACTOME_APOPTOSIS	C2	CP:REACTOME	RIPK1	8737	ENSG00000137275	RIPK1	8737	ENSG00000137275	M15303			R-HSA-109581	https://www.reactome.org/content/detail/R-HSA-109581|https://reactome.org/PathwayBrowser/#/R-HSA-109581	Apoptosis
140	REACTOME_APOPTOSIS	C2	CP:REACTOME	ROCK1	6093	ENSG00000067900	ROCK1	6093	ENSG00000067900	M15303			R-HSA-109581	https://www.reactome.org/content/detail/R-HSA-109581|https://reactome.org/PathwayBrowser/#/R-HSA-109581	Apoptosis
141	REACTOME_APOPTOSIS	C2	CP:REACTOME	RPS27A	6233	ENSG00000143947	RPS27A	6233	ENSG00000143947	M15303			R-HSA-109581	https://www.reactome.org/content/detail/R-HSA-109581|https://reactome.org/PathwayBrowser/#/R-HSA-109581	Apoptosis
142	REACTOME_APOPTOSIS	C2	CP:REACTOME	SATB1	6304	ENSG00000182568	SATB1	6304	ENSG00000182568	M15303			R-HSA-109581	https://www.reactome.org/content/detail/R-HSA-109581|https://reactome.org/PathwayBrowser/#/R-HSA-109581	Apoptosis
143	REACTOME_APOPTOSIS	C2	CP:REACTOME	SEM1	7979	ENSG00000127922	SEM1	7979	ENSG00000127922	M15303			R-HSA-109581	https://www.reactome.org/content/detail/R-HSA-109581|https://reactome.org/PathwayBrowser/#/R-HSA-109581	Apoptosis
144	REACTOME_APOPTOSIS	C2	CP:REACTOME	SEPTIN4	5414	ENSG00000108387	SEPTIN4	5414	ENSG00000108387	M15303			R-HSA-109581	https://www.reactome.org/content/detail/R-HSA-109581|https://reactome.org/PathwayBrowser/#/R-HSA-109581	Apoptosis
145	REACTOME_APOPTOSIS	C2	CP:REACTOME	SFN	2810	ENSG00000175793	SFN	2810	ENSG00000175793	M15303			R-HSA-109581	https://www.reactome.org/content/detail/R-HSA-109581|https://reactome.org/PathwayBrowser/#/R-HSA-109581	Apoptosis
146	REACTOME_APOPTOSIS	C2	CP:REACTOME	SPTAN1	6709	ENSG00000197694	SPTAN1	6709	ENSG00000197694	M15303			R-HSA-109581	https://www.reactome.org/content/detail/R-HSA-109581|https://reactome.org/PathwayBrowser/#/R-HSA-109581	Apoptosis
147	REACTOME_APOPTOSIS	C2	CP:REACTOME	STAT3	6774	ENSG00000168610	STAT3	6774	ENSG00000168610	M15303			R-HSA-109581	https://www.reactome.org/content/detail/R-HSA-109581|https://reactome.org/PathwayBrowser/#/R-HSA-109581	Apoptosis
148	REACTOME_APOPTOSIS	C2	CP:REACTOME	STK24	8428	ENSG00000102572	STK24	8428	ENSG00000102572	M15303			R-HSA-109581	https://www.reactome.org/content/detail/R-HSA-109581|https://reactome.org/PathwayBrowser/#/R-HSA-109581	Apoptosis
149	REACTOME_APOPTOSIS	C2	CP:REACTOME	STK26	51765	ENSG00000134602	STK26	51765	ENSG00000134602	M15303			R-HSA-109581	https://www.reactome.org/content/detail/R-HSA-109581|https://reactome.org/PathwayBrowser/#/R-HSA-109581	Apoptosis
150	REACTOME_APOPTOSIS	C2	CP:REACTOME	TFDP1	7027	ENSG00000198176	TFDP1	7027	ENSG00000198176	M15303			R-HSA-109581	https://www.reactome.org/content/detail/R-HSA-109581|https://reactome.org/PathwayBrowser/#/R-HSA-109581	Apoptosis
151	REACTOME_APOPTOSIS	C2	CP:REACTOME	TFDP2	7029	ENSG00000114126	TFDP2	7029	ENSG00000114126	M15303			R-HSA-109581	https://www.reactome.org/content/detail/R-HSA-109581|https://reactome.org/PathwayBrowser/#/R-HSA-109581	Apoptosis
152	REACTOME_APOPTOSIS	C2	CP:REACTOME	TICAM1	148022	ENSG00000127666	TICAM1	148022	ENSG00000127666	M15303			R-HSA-109581	https://www.reactome.org/content/detail/R-HSA-109581|https://reactome.org/PathwayBrowser/#/R-HSA-109581	Apoptosis
153	REACTOME_APOPTOSIS	C2	CP:REACTOME	TICAM2	353376	ENSG00000243414	TICAM2	353376	ENSG00000243414	M15303			R-HSA-109581	https://www.reactome.org/content/detail/R-HSA-109581|https://reactome.org/PathwayBrowser/#/R-HSA-109581	Apoptosis
154	REACTOME_APOPTOSIS	C2	CP:REACTOME	TJP1	7082	ENSG00000104067	TJP1	7082	ENSG00000104067	M15303			R-HSA-109581	https://www.reactome.org/content/detail/R-HSA-109581|https://reactome.org/PathwayBrowser/#/R-HSA-109581	Apoptosis
155	REACTOME_APOPTOSIS	C2	CP:REACTOME	TJP2	9414	ENSG00000119139	TJP2	9414	ENSG00000119139	M15303			R-HSA-109581	https://www.reactome.org/content/detail/R-HSA-109581|https://reactome.org/PathwayBrowser/#/R-HSA-109581	Apoptosis
156	REACTOME_APOPTOSIS	C2	CP:REACTOME	TLR4	7099	ENSG00000136869	TLR4	7099	ENSG00000136869	M15303			R-HSA-109581	https://www.reactome.org/content/detail/R-HSA-109581|https://reactome.org/PathwayBrowser/#/R-HSA-109581	Apoptosis
157	REACTOME_APOPTOSIS	C2	CP:REACTOME	TNFRSF10A	8797	ENSG00000104689	TNFRSF10A	8797	ENSG00000104689	M15303			R-HSA-109581	https://www.reactome.org/content/detail/R-HSA-109581|https://reactome.org/PathwayBrowser/#/R-HSA-109581	Apoptosis
158	REACTOME_APOPTOSIS	C2	CP:REACTOME	TNFRSF10B	8795	ENSG00000120889	TNFRSF10B	8795	ENSG00000120889	M15303			R-HSA-109581	https://www.reactome.org/content/detail/R-HSA-109581|https://reactome.org/PathwayBrowser/#/R-HSA-109581	Apoptosis
159	REACTOME_APOPTOSIS	C2	CP:REACTOME	TNFSF10	8743	ENSG00000121858	TNFSF10	8743	ENSG00000121858	M15303			R-HSA-109581	https://www.reactome.org/content/detail/R-HSA-109581|https://reactome.org/PathwayBrowser/#/R-HSA-109581	Apoptosis
160	REACTOME_APOPTOSIS	C2	CP:REACTOME	TP53	7157	ENSG00000141510	TP53	7157	ENSG00000141510	M15303			R-HSA-109581	https://www.reactome.org/content/detail/R-HSA-109581|https://reactome.org/PathwayBrowser/#/R-HSA-109581	Apoptosis
161	REACTOME_APOPTOSIS	C2	CP:REACTOME	TP53BP2	7159	ENSG00000143514	TP53BP2	7159	ENSG00000143514	M15303			R-HSA-109581	https://www.reactome.org/content/detail/R-HSA-109581|https://reactome.org/PathwayBrowser/#/R-HSA-109581	Apoptosis
162	REACTOME_APOPTOSIS	C2	CP:REACTOME	TP63	8626	ENSG00000073282	TP63	8626	ENSG00000073282	M15303			R-HSA-109581	https://www.reactome.org/content/detail/R-HSA-109581|https://reactome.org/PathwayBrowser/#/R-HSA-109581	Apoptosis
163	REACTOME_APOPTOSIS	C2	CP:REACTOME	TP73	7161	ENSG00000078900	TP73	7161	ENSG00000078900	M15303			R-HSA-109581	https://www.reactome.org/content/detail/R-HSA-109581|https://reactome.org/PathwayBrowser/#/R-HSA-109581	Apoptosis
164	REACTOME_APOPTOSIS	C2	CP:REACTOME	TRADD	8717	ENSG00000102871	TRADD	8717	ENSG00000102871	M15303			R-HSA-109581	https://www.reactome.org/content/detail/R-HSA-109581|https://reactome.org/PathwayBrowser/#/R-HSA-109581	Apoptosis
165	REACTOME_APOPTOSIS	C2	CP:REACTOME	TRAF2	7186	ENSG00000127191	TRAF2	7186	ENSG00000127191	M15303			R-HSA-109581	https://www.reactome.org/content/detail/R-HSA-109581|https://reactome.org/PathwayBrowser/#/R-HSA-109581	Apoptosis
166	REACTOME_APOPTOSIS	C2	CP:REACTOME	UACA	55075	ENSG00000137831	UACA	55075	ENSG00000137831	M15303			R-HSA-109581	https://www.reactome.org/content/detail/R-HSA-109581|https://reactome.org/PathwayBrowser/#/R-HSA-109581	Apoptosis
167	REACTOME_APOPTOSIS	C2	CP:REACTOME	UBA52	7311	ENSG00000221983	UBA52	7311	ENSG00000221983	M15303			R-HSA-109581	https://www.reactome.org/content/detail/R-HSA-109581|https://reactome.org/PathwayBrowser/#/R-HSA-109581	Apoptosis
168	REACTOME_APOPTOSIS	C2	CP:REACTOME	UBB	7314	ENSG00000170315	UBB	7314	ENSG00000170315	M15303			R-HSA-109581	https://www.reactome.org/content/detail/R-HSA-109581|https://reactome.org/PathwayBrowser/#/R-HSA-109581	Apoptosis
169	REACTOME_APOPTOSIS	C2	CP:REACTOME	UBC	7316	ENSG00000150991	UBC	7316	ENSG00000150991	M15303			R-HSA-109581	https://www.reactome.org/content/detail/R-HSA-109581|https://reactome.org/PathwayBrowser/#/R-HSA-109581	Apoptosis
170	REACTOME_APOPTOSIS	C2	CP:REACTOME	UNC5A	90249	ENSG00000113763	UNC5A	90249	ENSG00000113763	M15303			R-HSA-109581	https://www.reactome.org/content/detail/R-HSA-109581|https://reactome.org/PathwayBrowser/#/R-HSA-109581	Apoptosis
171	REACTOME_APOPTOSIS	C2	CP:REACTOME	UNC5B	219699	ENSG00000107731	UNC5B	219699	ENSG00000107731	M15303			R-HSA-109581	https://www.reactome.org/content/detail/R-HSA-109581|https://reactome.org/PathwayBrowser/#/R-HSA-109581	Apoptosis
172	REACTOME_APOPTOSIS	C2	CP:REACTOME	VIM	7431	ENSG00000026025	VIM	7431	ENSG00000026025	M15303			R-HSA-109581	https://www.reactome.org/content/detail/R-HSA-109581|https://reactome.org/PathwayBrowser/#/R-HSA-109581	Apoptosis
173	REACTOME_APOPTOSIS	C2	CP:REACTOME	XIAP	331	ENSG00000101966	XIAP	331	ENSG00000101966	M15303			R-HSA-109581	https://www.reactome.org/content/detail/R-HSA-109581|https://reactome.org/PathwayBrowser/#/R-HSA-109581	Apoptosis
174	REACTOME_APOPTOSIS	C2	CP:REACTOME	YWHAB	7529	ENSG00000166913	YWHAB	7529	ENSG00000166913	M15303			R-HSA-109581	https://www.reactome.org/content/detail/R-HSA-109581|https://reactome.org/PathwayBrowser/#/R-HSA-109581	Apoptosis
175	REACTOME_APOPTOSIS	C2	CP:REACTOME	YWHAE	7531	ENSG00000108953	YWHAE	7531	ENSG00000108953	M15303			R-HSA-109581	https://www.reactome.org/content/detail/R-HSA-109581|https://reactome.org/PathwayBrowser/#/R-HSA-109581	Apoptosis
176	REACTOME_APOPTOSIS	C2	CP:REACTOME	YWHAG	7532	ENSG00000170027	YWHAG	7532	ENSG00000170027	M15303			R-HSA-109581	https://www.reactome.org/content/detail/R-HSA-109581|https://reactome.org/PathwayBrowser/#/R-HSA-109581	Apoptosis
177	REACTOME_APOPTOSIS	C2	CP:REACTOME	YWHAH	7533	ENSG00000128245	YWHAH	7533	ENSG00000128245	M15303			R-HSA-109581	https://www.reactome.org/content/detail/R-HSA-109581|https://reactome.org/PathwayBrowser/#/R-HSA-109581	Apoptosis
178	REACTOME_APOPTOSIS	C2	CP:REACTOME	YWHAQ	10971	ENSG00000134308	YWHAQ	10971	ENSG00000134308	M15303			R-HSA-109581	https://www.reactome.org/content/detail/R-HSA-109581|https://reactome.org/PathwayBrowser/#/R-HSA-109581	Apoptosis
179	REACTOME_APOPTOSIS	C2	CP:REACTOME	YWHAZ	7534	ENSG00000164924	YWHAZ	7534	ENSG00000164924	M15303			R-HSA-109581	https://www.reactome.org/content/detail/R-HSA-109581|https://reactome.org/PathwayBrowser/#/R-HSA-109581	Apoptosis
180	REACTOME_AUTOPHAGY	C2	CP:REACTOME	AMBRA1	55626	ENSG00000110497	AMBRA1	55626	ENSG00000110497	M27935			R-HSA-9612973	https://www.reactome.org/content/detail/R-HSA-9612973|https://reactome.org/PathwayBrowser/#/R-HSA-9612973	Autophagy
181	REACTOME_AUTOPHAGY	C2	CP:REACTOME	ARL13B	200894	ENSG00000169379	ARL13B	200894	ENSG00000169379	M27935			R-HSA-9612973	https://www.reactome.org/content/detail/R-HSA-9612973|https://reactome.org/PathwayBrowser/#/R-HSA-9612973	Autophagy
182	REACTOME_AUTOPHAGY	C2	CP:REACTOME	ATG10	83734	ENSG00000152348	ATG10	83734	ENSG00000152348	M27935			R-HSA-9612973	https://www.reactome.org/content/detail/R-HSA-9612973|https://reactome.org/PathwayBrowser/#/R-HSA-9612973	Autophagy
183	REACTOME_AUTOPHAGY	C2	CP:REACTOME	ATG101	60673	ENSG00000123395	ATG101	60673	ENSG00000123395	M27935			R-HSA-9612973	https://www.reactome.org/content/detail/R-HSA-9612973|https://reactome.org/PathwayBrowser/#/R-HSA-9612973	Autophagy
184	REACTOME_AUTOPHAGY	C2	CP:REACTOME	ATG12	9140	ENSG00000145782	ATG12	9140	ENSG00000145782	M27935			R-HSA-9612973	https://www.reactome.org/content/detail/R-HSA-9612973|https://reactome.org/PathwayBrowser/#/R-HSA-9612973	Autophagy
185	REACTOME_AUTOPHAGY	C2	CP:REACTOME	ATG13	9776	ENSG00000175224	ATG13	9776	ENSG00000175224	M27935			R-HSA-9612973	https://www.reactome.org/content/detail/R-HSA-9612973|https://reactome.org/PathwayBrowser/#/R-HSA-9612973	Autophagy
186	REACTOME_AUTOPHAGY	C2	CP:REACTOME	ATG14	22863	ENSG00000126775	ATG14	22863	ENSG00000126775	M27935			R-HSA-9612973	https://www.reactome.org/content/detail/R-HSA-9612973|https://reactome.org/PathwayBrowser/#/R-HSA-9612973	Autophagy
187	REACTOME_AUTOPHAGY	C2	CP:REACTOME	ATG16L1	55054	ENSG00000085978	ATG16L1	55054	ENSG00000085978	M27935			R-HSA-9612973	https://www.reactome.org/content/detail/R-HSA-9612973|https://reactome.org/PathwayBrowser/#/R-HSA-9612973	Autophagy
188	REACTOME_AUTOPHAGY	C2	CP:REACTOME	ATG3	64422	ENSG00000144848	ATG3	64422	ENSG00000144848	M27935			R-HSA-9612973	https://www.reactome.org/content/detail/R-HSA-9612973|https://reactome.org/PathwayBrowser/#/R-HSA-9612973	Autophagy
189	REACTOME_AUTOPHAGY	C2	CP:REACTOME	ATG4A	115201	ENSG00000101844	ATG4A	115201	ENSG00000101844	M27935			R-HSA-9612973	https://www.reactome.org/content/detail/R-HSA-9612973|https://reactome.org/PathwayBrowser/#/R-HSA-9612973	Autophagy
190	REACTOME_AUTOPHAGY	C2	CP:REACTOME	ATG4B	23192	ENSG00000168397	ATG4B	23192	ENSG00000168397	M27935			R-HSA-9612973	https://www.reactome.org/content/detail/R-HSA-9612973|https://reactome.org/PathwayBrowser/#/R-HSA-9612973	Autophagy
191	REACTOME_AUTOPHAGY	C2	CP:REACTOME	ATG4C	84938	ENSG00000125703	ATG4C	84938	ENSG00000125703	M27935			R-HSA-9612973	https://www.reactome.org/content/detail/R-HSA-9612973|https://reactome.org/PathwayBrowser/#/R-HSA-9612973	Autophagy
192	REACTOME_AUTOPHAGY	C2	CP:REACTOME	ATG4D	84971	ENSG00000130734	ATG4D	84971	ENSG00000130734	M27935			R-HSA-9612973	https://www.reactome.org/content/detail/R-HSA-9612973|https://reactome.org/PathwayBrowser/#/R-HSA-9612973	Autophagy
193	REACTOME_AUTOPHAGY	C2	CP:REACTOME	ATG5	9474	ENSG00000057663	ATG5	9474	ENSG00000057663	M27935			R-HSA-9612973	https://www.reactome.org/content/detail/R-HSA-9612973|https://reactome.org/PathwayBrowser/#/R-HSA-9612973	Autophagy
194	REACTOME_AUTOPHAGY	C2	CP:REACTOME	ATG7	10533	ENSG00000197548	ATG7	10533	ENSG00000197548	M27935			R-HSA-9612973	https://www.reactome.org/content/detail/R-HSA-9612973|https://reactome.org/PathwayBrowser/#/R-HSA-9612973	Autophagy
195	REACTOME_AUTOPHAGY	C2	CP:REACTOME	ATG9A	79065	ENSG00000198925	ATG9A	79065	ENSG00000198925	M27935			R-HSA-9612973	https://www.reactome.org/content/detail/R-HSA-9612973|https://reactome.org/PathwayBrowser/#/R-HSA-9612973	Autophagy
196	REACTOME_AUTOPHAGY	C2	CP:REACTOME	ATG9B	285973	ENSG00000181652	ATG9B	285973	ENSG00000181652	M27935			R-HSA-9612973	https://www.reactome.org/content/detail/R-HSA-9612973|https://reactome.org/PathwayBrowser/#/R-HSA-9612973	Autophagy
197	REACTOME_AUTOPHAGY	C2	CP:REACTOME	ATM	472	ENSG00000149311	ATM	472	ENSG00000149311	M27935			R-HSA-9612973	https://www.reactome.org/content/detail/R-HSA-9612973|https://reactome.org/PathwayBrowser/#/R-HSA-9612973	Autophagy
198	REACTOME_AUTOPHAGY	C2	CP:REACTOME	BECN1	8678	ENSG00000126581	BECN1	8678	ENSG00000126581	M27935			R-HSA-9612973	https://www.reactome.org/content/detail/R-HSA-9612973|https://reactome.org/PathwayBrowser/#/R-HSA-9612973	Autophagy
199	REACTOME_AUTOPHAGY	C2	CP:REACTOME	CETN1	1068	ENSG00000177143	CETN1	1068	ENSG00000177143	M27935			R-HSA-9612973	https://www.reactome.org/content/detail/R-HSA-9612973|https://reactome.org/PathwayBrowser/#/R-HSA-9612973	Autophagy
200	REACTOME_AUTOPHAGY	C2	CP:REACTOME	CFTR	1080	ENSG00000001626	CFTR	1080	ENSG00000001626	M27935			R-HSA-9612973	https://www.reactome.org/content/detail/R-HSA-9612973|https://reactome.org/PathwayBrowser/#/R-HSA-9612973	Autophagy
201	REACTOME_AUTOPHAGY	C2	CP:REACTOME	CHMP2A	27243	ENSG00000130724	CHMP2A	27243	ENSG00000130724	M27935			R-HSA-9612973	https://www.reactome.org/content/detail/R-HSA-9612973|https://reactome.org/PathwayBrowser/#/R-HSA-9612973	Autophagy
202	REACTOME_AUTOPHAGY	C2	CP:REACTOME	CHMP2B	25978	ENSG00000083937	CHMP2B	25978	ENSG00000083937	M27935			R-HSA-9612973	https://www.reactome.org/content/detail/R-HSA-9612973|https://reactome.org/PathwayBrowser/#/R-HSA-9612973	Autophagy
203	REACTOME_AUTOPHAGY	C2	CP:REACTOME	CHMP3	51652	ENSG00000115561	CHMP3	51652	ENSG00000115561	M27935			R-HSA-9612973	https://www.reactome.org/content/detail/R-HSA-9612973|https://reactome.org/PathwayBrowser/#/R-HSA-9612973	Autophagy
204	REACTOME_AUTOPHAGY	C2	CP:REACTOME	CHMP4A	29082	ENSG00000254505	CHMP4A	29082	ENSG00000254505	M27935			R-HSA-9612973	https://www.reactome.org/content/detail/R-HSA-9612973|https://reactome.org/PathwayBrowser/#/R-HSA-9612973	Autophagy
205	REACTOME_AUTOPHAGY	C2	CP:REACTOME	CHMP4B	128866	ENSG00000101421	CHMP4B	128866	ENSG00000101421	M27935			R-HSA-9612973	https://www.reactome.org/content/detail/R-HSA-9612973|https://reactome.org/PathwayBrowser/#/R-HSA-9612973	Autophagy
206	REACTOME_AUTOPHAGY	C2	CP:REACTOME	CHMP4C	92421	ENSG00000164695	CHMP4C	92421	ENSG00000164695	M27935			R-HSA-9612973	https://www.reactome.org/content/detail/R-HSA-9612973|https://reactome.org/PathwayBrowser/#/R-HSA-9612973	Autophagy
207	REACTOME_AUTOPHAGY	C2	CP:REACTOME	CHMP6	79643	ENSG00000176108	CHMP6	79643	ENSG00000176108	M27935			R-HSA-9612973	https://www.reactome.org/content/detail/R-HSA-9612973|https://reactome.org/PathwayBrowser/#/R-HSA-9612973	Autophagy
208	REACTOME_AUTOPHAGY	C2	CP:REACTOME	CHMP7	91782	ENSG00000147457	CHMP7	91782	ENSG00000147457	M27935			R-HSA-9612973	https://www.reactome.org/content/detail/R-HSA-9612973|https://reactome.org/PathwayBrowser/#/R-HSA-9612973	Autophagy
209	REACTOME_AUTOPHAGY	C2	CP:REACTOME	CSNK2A1	1457	ENSG00000101266	CSNK2A1	1457	ENSG00000101266	M27935			R-HSA-9612973	https://www.reactome.org/content/detail/R-HSA-9612973|https://reactome.org/PathwayBrowser/#/R-HSA-9612973	Autophagy
210	REACTOME_AUTOPHAGY	C2	CP:REACTOME	CSNK2A2	1459	ENSG00000070770	CSNK2A2	1459	ENSG00000070770	M27935			R-HSA-9612973	https://www.reactome.org/content/detail/R-HSA-9612973|https://reactome.org/PathwayBrowser/#/R-HSA-9612973	Autophagy
211	REACTOME_AUTOPHAGY	C2	CP:REACTOME	CSNK2B	1460	ENSG00000204435	CSNK2B	1460	ENSG00000204435	M27935			R-HSA-9612973	https://www.reactome.org/content/detail/R-HSA-9612973|https://reactome.org/PathwayBrowser/#/R-HSA-9612973	Autophagy
212	REACTOME_AUTOPHAGY	C2	CP:REACTOME	DYNC1H1	1778	ENSG00000197102	DYNC1H1	1778	ENSG00000197102	M27935			R-HSA-9612973	https://www.reactome.org/content/detail/R-HSA-9612973|https://reactome.org/PathwayBrowser/#/R-HSA-9612973	Autophagy
213	REACTOME_AUTOPHAGY	C2	CP:REACTOME	DYNC1I1	1780	ENSG00000158560	DYNC1I1	1780	ENSG00000158560	M27935			R-HSA-9612973	https://www.reactome.org/content/detail/R-HSA-9612973|https://reactome.org/PathwayBrowser/#/R-HSA-9612973	Autophagy
214	REACTOME_AUTOPHAGY	C2	CP:REACTOME	DYNC1I2	1781	ENSG00000077380	DYNC1I2	1781	ENSG00000077380	M27935			R-HSA-9612973	https://www.reactome.org/content/detail/R-HSA-9612973|https://reactome.org/PathwayBrowser/#/R-HSA-9612973	Autophagy
215	REACTOME_AUTOPHAGY	C2	CP:REACTOME	DYNC1LI1	51143	ENSG00000144635	DYNC1LI1	51143	ENSG00000144635	M27935			R-HSA-9612973	https://www.reactome.org/content/detail/R-HSA-9612973|https://reactome.org/PathwayBrowser/#/R-HSA-9612973	Autophagy
216	REACTOME_AUTOPHAGY	C2	CP:REACTOME	DYNC1LI2	1783	ENSG00000135720	DYNC1LI2	1783	ENSG00000135720	M27935			R-HSA-9612973	https://www.reactome.org/content/detail/R-HSA-9612973|https://reactome.org/PathwayBrowser/#/R-HSA-9612973	Autophagy
217	REACTOME_AUTOPHAGY	C2	CP:REACTOME	EEF1A1	1915	ENSG00000156508	EEF1A1	1915	ENSG00000156508	M27935			R-HSA-9612973	https://www.reactome.org/content/detail/R-HSA-9612973|https://reactome.org/PathwayBrowser/#/R-HSA-9612973	Autophagy
218	REACTOME_AUTOPHAGY	C2	CP:REACTOME	EPAS1	2034	ENSG00000116016	EPAS1	2034	ENSG00000116016	M27935			R-HSA-9612973	https://www.reactome.org/content/detail/R-HSA-9612973|https://reactome.org/PathwayBrowser/#/R-HSA-9612973	Autophagy
219	REACTOME_AUTOPHAGY	C2	CP:REACTOME	FUNDC1	139341	ENSG00000069509	FUNDC1	139341	ENSG00000069509	M27935			R-HSA-9612973	https://www.reactome.org/content/detail/R-HSA-9612973|https://reactome.org/PathwayBrowser/#/R-HSA-9612973	Autophagy
220	REACTOME_AUTOPHAGY	C2	CP:REACTOME	GABARAP	11337	ENSG00000170296	GABARAP	11337	ENSG00000170296	M27935			R-HSA-9612973	https://www.reactome.org/content/detail/R-HSA-9612973|https://reactome.org/PathwayBrowser/#/R-HSA-9612973	Autophagy
221	REACTOME_AUTOPHAGY	C2	CP:REACTOME	GABARAPL1	23710	ENSG00000139112	GABARAPL1	23710	ENSG00000139112	M27935			R-HSA-9612973	https://www.reactome.org/content/detail/R-HSA-9612973|https://reactome.org/PathwayBrowser/#/R-HSA-9612973	Autophagy
222	REACTOME_AUTOPHAGY	C2	CP:REACTOME	GABARAPL2	11345	ENSG00000034713	GABARAPL2	11345	ENSG00000034713	M27935			R-HSA-9612973	https://www.reactome.org/content/detail/R-HSA-9612973|https://reactome.org/PathwayBrowser/#/R-HSA-9612973	Autophagy
223	REACTOME_AUTOPHAGY	C2	CP:REACTOME	GFAP	2670	ENSG00000131095	GFAP	2670	ENSG00000131095	M27935			R-HSA-9612973	https://www.reactome.org/content/detail/R-HSA-9612973|https://reactome.org/PathwayBrowser/#/R-HSA-9612973	Autophagy
224	REACTOME_AUTOPHAGY	C2	CP:REACTOME	HBB	3043	ENSG00000244734	HBB	3043	ENSG00000244734	M27935			R-HSA-9612973	https://www.reactome.org/content/detail/R-HSA-9612973|https://reactome.org/PathwayBrowser/#/R-HSA-9612973	Autophagy
225	REACTOME_AUTOPHAGY	C2	CP:REACTOME	HDAC6	10013	ENSG00000094631	HDAC6	10013	ENSG00000094631	M27935			R-HSA-9612973	https://www.reactome.org/content/detail/R-HSA-9612973|https://reactome.org/PathwayBrowser/#/R-HSA-9612973	Autophagy
226	REACTOME_AUTOPHAGY	C2	CP:REACTOME	HSF1	3297	ENSG00000185122	HSF1	3297	ENSG00000185122	M27935			R-HSA-9612973	https://www.reactome.org/content/detail/R-HSA-9612973|https://reactome.org/PathwayBrowser/#/R-HSA-9612973	Autophagy
227	REACTOME_AUTOPHAGY	C2	CP:REACTOME	HSP90AA1	3320	ENSG00000080824	HSP90AA1	3320	ENSG00000080824	M27935			R-HSA-9612973	https://www.reactome.org/content/detail/R-HSA-9612973|https://reactome.org/PathwayBrowser/#/R-HSA-9612973	Autophagy
228	REACTOME_AUTOPHAGY	C2	CP:REACTOME	HSP90AB1	3326	ENSG00000096384	HSP90AB1	3326	ENSG00000096384	M27935			R-HSA-9612973	https://www.reactome.org/content/detail/R-HSA-9612973|https://reactome.org/PathwayBrowser/#/R-HSA-9612973	Autophagy
229	REACTOME_AUTOPHAGY	C2	CP:REACTOME	HSPA8	3312	ENSG00000109971	HSPA8	3312	ENSG00000109971	M27935			R-HSA-9612973	https://www.reactome.org/content/detail/R-HSA-9612973|https://reactome.org/PathwayBrowser/#/R-HSA-9612973	Autophagy
230	REACTOME_AUTOPHAGY	C2	CP:REACTOME	IFT88	8100	ENSG00000032742	IFT88	8100	ENSG00000032742	M27935			R-HSA-9612973	https://www.reactome.org/content/detail/R-HSA-9612973|https://reactome.org/PathwayBrowser/#/R-HSA-9612973	Autophagy
231	REACTOME_AUTOPHAGY	C2	CP:REACTOME	LAMP2	3920	ENSG00000005893	LAMP2	3920	ENSG00000005893	M27935			R-HSA-9612973	https://www.reactome.org/content/detail/R-HSA-9612973|https://reactome.org/PathwayBrowser/#/R-HSA-9612973	Autophagy
232	REACTOME_AUTOPHAGY	C2	CP:REACTOME	LAMTOR1	55004	ENSG00000149357	LAMTOR1	55004	ENSG00000149357	M27935			R-HSA-9612973	https://www.reactome.org/content/detail/R-HSA-9612973|https://reactome.org/PathwayBrowser/#/R-HSA-9612973	Autophagy
233	REACTOME_AUTOPHAGY	C2	CP:REACTOME	LAMTOR2	28956	ENSG00000116586	LAMTOR2	28956	ENSG00000116586	M27935			R-HSA-9612973	https://www.reactome.org/content/detail/R-HSA-9612973|https://reactome.org/PathwayBrowser/#/R-HSA-9612973	Autophagy
234	REACTOME_AUTOPHAGY	C2	CP:REACTOME	LAMTOR3	8649	ENSG00000109270	LAMTOR3	8649	ENSG00000109270	M27935			R-HSA-9612973	https://www.reactome.org/content/detail/R-HSA-9612973|https://reactome.org/PathwayBrowser/#/R-HSA-9612973	Autophagy
235	REACTOME_AUTOPHAGY	C2	CP:REACTOME	LAMTOR4	389541	ENSG00000188186	LAMTOR4	389541	ENSG00000188186	M27935			R-HSA-9612973	https://www.reactome.org/content/detail/R-HSA-9612973|https://reactome.org/PathwayBrowser/#/R-HSA-9612973	Autophagy
236	REACTOME_AUTOPHAGY	C2	CP:REACTOME	LAMTOR5	10542	ENSG00000134248	LAMTOR5	10542	ENSG00000134248	M27935			R-HSA-9612973	https://www.reactome.org/content/detail/R-HSA-9612973|https://reactome.org/PathwayBrowser/#/R-HSA-9612973	Autophagy
237	REACTOME_AUTOPHAGY	C2	CP:REACTOME	MAP1LC3A	84557	ENSG00000101460	MAP1LC3A	84557	ENSG00000101460	M27935			R-HSA-9612973	https://www.reactome.org/content/detail/R-HSA-9612973|https://reactome.org/PathwayBrowser/#/R-HSA-9612973	Autophagy
238	REACTOME_AUTOPHAGY	C2	CP:REACTOME	MAP1LC3B	81631	ENSG00000140941	MAP1LC3B	81631	ENSG00000140941	M27935			R-HSA-9612973	https://www.reactome.org/content/detail/R-HSA-9612973|https://reactome.org/PathwayBrowser/#/R-HSA-9612973	Autophagy
239	REACTOME_AUTOPHAGY	C2	CP:REACTOME	MAP1LC3C	440738	ENSG00000197769	MAP1LC3C	440738	ENSG00000197769	M27935			R-HSA-9612973	https://www.reactome.org/content/detail/R-HSA-9612973|https://reactome.org/PathwayBrowser/#/R-HSA-9612973	Autophagy
240	REACTOME_AUTOPHAGY	C2	CP:REACTOME	MFN1	55669	ENSG00000171109	MFN1	55669	ENSG00000171109	M27935			R-HSA-9612973	https://www.reactome.org/content/detail/R-HSA-9612973|https://reactome.org/PathwayBrowser/#/R-HSA-9612973	Autophagy
241	REACTOME_AUTOPHAGY	C2	CP:REACTOME	MFN2	9927	ENSG00000116688	MFN2	9927	ENSG00000116688	M27935			R-HSA-9612973	https://www.reactome.org/content/detail/R-HSA-9612973|https://reactome.org/PathwayBrowser/#/R-HSA-9612973	Autophagy
242	REACTOME_AUTOPHAGY	C2	CP:REACTOME	MLST8	64223	ENSG00000167965	MLST8	64223	ENSG00000167965	M27935			R-HSA-9612973	https://www.reactome.org/content/detail/R-HSA-9612973|https://reactome.org/PathwayBrowser/#/R-HSA-9612973	Autophagy
243	REACTOME_AUTOPHAGY	C2	CP:REACTOME	MTERF3	51001	ENSG00000156469	MTERF3	51001	ENSG00000156469	M27935			R-HSA-9612973	https://www.reactome.org/content/detail/R-HSA-9612973|https://reactome.org/PathwayBrowser/#/R-HSA-9612973	Autophagy
244	REACTOME_AUTOPHAGY	C2	CP:REACTOME	MTMR14	64419	ENSG00000163719	MTMR14	64419	ENSG00000163719	M27935			R-HSA-9612973	https://www.reactome.org/content/detail/R-HSA-9612973|https://reactome.org/PathwayBrowser/#/R-HSA-9612973	Autophagy
245	REACTOME_AUTOPHAGY	C2	CP:REACTOME	MTMR3	8897	ENSG00000100330	MTMR3	8897	ENSG00000100330	M27935			R-HSA-9612973	https://www.reactome.org/content/detail/R-HSA-9612973|https://reactome.org/PathwayBrowser/#/R-HSA-9612973	Autophagy
246	REACTOME_AUTOPHAGY	C2	CP:REACTOME	MTOR	2475	ENSG00000198793	MTOR	2475	ENSG00000198793	M27935			R-HSA-9612973	https://www.reactome.org/content/detail/R-HSA-9612973|https://reactome.org/PathwayBrowser/#/R-HSA-9612973	Autophagy
247	REACTOME_AUTOPHAGY	C2	CP:REACTOME	MVB12A	93343	ENSG00000141971	MVB12A	93343	ENSG00000141971	M27935			R-HSA-9612973	https://www.reactome.org/content/detail/R-HSA-9612973|https://reactome.org/PathwayBrowser/#/R-HSA-9612973	Autophagy
248	REACTOME_AUTOPHAGY	C2	CP:REACTOME	MVB12B	89853	ENSG00000196814	MVB12B	89853	ENSG00000196814	M27935			R-HSA-9612973	https://www.reactome.org/content/detail/R-HSA-9612973|https://reactome.org/PathwayBrowser/#/R-HSA-9612973	Autophagy
249	REACTOME_AUTOPHAGY	C2	CP:REACTOME	NBR1	4077	ENSG00000188554	NBR1	4077	ENSG00000188554	M27935			R-HSA-9612973	https://www.reactome.org/content/detail/R-HSA-9612973|https://reactome.org/PathwayBrowser/#/R-HSA-9612973	Autophagy
250	REACTOME_AUTOPHAGY	C2	CP:REACTOME	PARK7	11315	ENSG00000116288	PARK7	11315	ENSG00000116288	M27935			R-HSA-9612973	https://www.reactome.org/content/detail/R-HSA-9612973|https://reactome.org/PathwayBrowser/#/R-HSA-9612973	Autophagy
251	REACTOME_AUTOPHAGY	C2	CP:REACTOME	PCNT	5116	ENSG00000160299	PCNT	5116	ENSG00000160299	M27935			R-HSA-9612973	https://www.reactome.org/content/detail/R-HSA-9612973|https://reactome.org/PathwayBrowser/#/R-HSA-9612973	Autophagy
252	REACTOME_AUTOPHAGY	C2	CP:REACTOME	PEX5	5830	ENSG00000139197	PEX5	5830	ENSG00000139197	M27935			R-HSA-9612973	https://www.reactome.org/content/detail/R-HSA-9612973|https://reactome.org/PathwayBrowser/#/R-HSA-9612973	Autophagy
253	REACTOME_AUTOPHAGY	C2	CP:REACTOME	PGAM5	192111	ENSG00000247077	PGAM5	192111	ENSG00000247077	M27935			R-HSA-9612973	https://www.reactome.org/content/detail/R-HSA-9612973|https://reactome.org/PathwayBrowser/#/R-HSA-9612973	Autophagy
254	REACTOME_AUTOPHAGY	C2	CP:REACTOME	PIK3C3	5289	ENSG00000078142	PIK3C3	5289	ENSG00000078142	M27935			R-HSA-9612973	https://www.reactome.org/content/detail/R-HSA-9612973|https://reactome.org/PathwayBrowser/#/R-HSA-9612973	Autophagy
255	REACTOME_AUTOPHAGY	C2	CP:REACTOME	PIK3R4	30849	ENSG00000196455	PIK3R4	30849	ENSG00000196455	M27935			R-HSA-9612973	https://www.reactome.org/content/detail/R-HSA-9612973|https://reactome.org/PathwayBrowser/#/R-HSA-9612973	Autophagy
256	REACTOME_AUTOPHAGY	C2	CP:REACTOME	PINK1	65018	ENSG00000158828	PINK1	65018	ENSG00000158828	M27935			R-HSA-9612973	https://www.reactome.org/content/detail/R-HSA-9612973|https://reactome.org/PathwayBrowser/#/R-HSA-9612973	Autophagy
257	REACTOME_AUTOPHAGY	C2	CP:REACTOME	PLIN2	123	ENSG00000147872	PLIN2	123	ENSG00000147872	M27935			R-HSA-9612973	https://www.reactome.org/content/detail/R-HSA-9612973|https://reactome.org/PathwayBrowser/#/R-HSA-9612973	Autophagy
258	REACTOME_AUTOPHAGY	C2	CP:REACTOME	PLIN3	10226	ENSG00000105355	PLIN3	10226	ENSG00000105355	M27935			R-HSA-9612973	https://www.reactome.org/content/detail/R-HSA-9612973|https://reactome.org/PathwayBrowser/#/R-HSA-9612973	Autophagy
259	REACTOME_AUTOPHAGY	C2	CP:REACTOME	PRKAA1	5562	ENSG00000132356	PRKAA1	5562	ENSG00000132356	M27935			R-HSA-9612973	https://www.reactome.org/content/detail/R-HSA-9612973|https://reactome.org/PathwayBrowser/#/R-HSA-9612973	Autophagy
260	REACTOME_AUTOPHAGY	C2	CP:REACTOME	PRKAA2	5563	ENSG00000162409	PRKAA2	5563	ENSG00000162409	M27935			R-HSA-9612973	https://www.reactome.org/content/detail/R-HSA-9612973|https://reactome.org/PathwayBrowser/#/R-HSA-9612973	Autophagy
261	REACTOME_AUTOPHAGY	C2	CP:REACTOME	PRKAB1	5564	ENSG00000111725	PRKAB1	5564	ENSG00000111725	M27935			R-HSA-9612973	https://www.reactome.org/content/detail/R-HSA-9612973|https://reactome.org/PathwayBrowser/#/R-HSA-9612973	Autophagy
262	REACTOME_AUTOPHAGY	C2	CP:REACTOME	PRKAB2	5565	ENSG00000131791	PRKAB2	5565	ENSG00000131791	M27935			R-HSA-9612973	https://www.reactome.org/content/detail/R-HSA-9612973|https://reactome.org/PathwayBrowser/#/R-HSA-9612973	Autophagy
263	REACTOME_AUTOPHAGY	C2	CP:REACTOME	PRKAG1	5571	ENSG00000181929	PRKAG1	5571	ENSG00000181929	M27935			R-HSA-9612973	https://www.reactome.org/content/detail/R-HSA-9612973|https://reactome.org/PathwayBrowser/#/R-HSA-9612973	Autophagy
264	REACTOME_AUTOPHAGY	C2	CP:REACTOME	PRKAG2	51422	ENSG00000106617	PRKAG2	51422	ENSG00000106617	M27935			R-HSA-9612973	https://www.reactome.org/content/detail/R-HSA-9612973|https://reactome.org/PathwayBrowser/#/R-HSA-9612973	Autophagy
265	REACTOME_AUTOPHAGY	C2	CP:REACTOME	PRKAG3	53632	ENSG00000115592	PRKAG3	53632	ENSG00000115592	M27935			R-HSA-9612973	https://www.reactome.org/content/detail/R-HSA-9612973|https://reactome.org/PathwayBrowser/#/R-HSA-9612973	Autophagy
266	REACTOME_AUTOPHAGY	C2	CP:REACTOME	PRKN	5071	ENSG00000185345	PRKN	5071	ENSG00000185345	M27935			R-HSA-9612973	https://www.reactome.org/content/detail/R-HSA-9612973|https://reactome.org/PathwayBrowser/#/R-HSA-9612973	Autophagy
267	REACTOME_AUTOPHAGY	C2	CP:REACTOME	RB1CC1	9821	ENSG00000023287	RB1CC1	9821	ENSG00000023287	M27935			R-HSA-9612973	https://www.reactome.org/content/detail/R-HSA-9612973|https://reactome.org/PathwayBrowser/#/R-HSA-9612973	Autophagy
268	REACTOME_AUTOPHAGY	C2	CP:REACTOME	RHEB	6009	ENSG00000106615	RHEB	6009	ENSG00000106615	M27935			R-HSA-9612973	https://www.reactome.org/content/detail/R-HSA-9612973|https://reactome.org/PathwayBrowser/#/R-HSA-9612973	Autophagy
269	REACTOME_AUTOPHAGY	C2	CP:REACTOME	RNASE1	6035	ENSG00000129538	RNASE1	6035	ENSG00000129538	M27935			R-HSA-9612973	https://www.reactome.org/content/detail/R-HSA-9612973|https://reactome.org/PathwayBrowser/#/R-HSA-9612973	Autophagy
270	REACTOME_AUTOPHAGY	C2	CP:REACTOME	RPTOR	57521	ENSG00000141564	RPTOR	57521	ENSG00000141564	M27935			R-HSA-9612973	https://www.reactome.org/content/detail/R-HSA-9612973|https://reactome.org/PathwayBrowser/#/R-HSA-9612973	Autophagy
271	REACTOME_AUTOPHAGY	C2	CP:REACTOME	RRAGA	10670	ENSG00000155876	RRAGA	10670	ENSG00000155876	M27935			R-HSA-9612973	https://www.reactome.org/content/detail/R-HSA-9612973|https://reactome.org/PathwayBrowser/#/R-HSA-9612973	Autophagy
272	REACTOME_AUTOPHAGY	C2	CP:REACTOME	RRAGB	10325	ENSG00000083750	RRAGB	10325	ENSG00000083750	M27935			R-HSA-9612973	https://www.reactome.org/content/detail/R-HSA-9612973|https://reactome.org/PathwayBrowser/#/R-HSA-9612973	Autophagy
273	REACTOME_AUTOPHAGY	C2	CP:REACTOME	RRAGC	64121	ENSG00000116954	RRAGC	64121	ENSG00000116954	M27935			R-HSA-9612973	https://www.reactome.org/content/detail/R-HSA-9612973|https://reactome.org/PathwayBrowser/#/R-HSA-9612973	Autophagy
274	REACTOME_AUTOPHAGY	C2	CP:REACTOME	RRAGD	58528	ENSG00000025039	RRAGD	58528	ENSG00000025039	M27935			R-HSA-9612973	https://www.reactome.org/content/detail/R-HSA-9612973|https://reactome.org/PathwayBrowser/#/R-HSA-9612973	Autophagy
275	REACTOME_AUTOPHAGY	C2	CP:REACTOME	SLC38A9	153129	ENSG00000177058	SLC38A9	153129	ENSG00000177058	M27935			R-HSA-9612973	https://www.reactome.org/content/detail/R-HSA-9612973|https://reactome.org/PathwayBrowser/#/R-HSA-9612973	Autophagy
276	REACTOME_AUTOPHAGY	C2	CP:REACTOME	SQSTM1	8878	ENSG00000161011	SQSTM1	8878	ENSG00000161011	M27935			R-HSA-9612973	https://www.reactome.org/content/detail/R-HSA-9612973|https://reactome.org/PathwayBrowser/#/R-HSA-9612973	Autophagy
277	REACTOME_AUTOPHAGY	C2	CP:REACTOME	SRC	6714	ENSG00000197122	SRC	6714	ENSG00000197122	M27935			R-HSA-9612973	https://www.reactome.org/content/detail/R-HSA-9612973|https://reactome.org/PathwayBrowser/#/R-HSA-9612973	Autophagy
278	REACTOME_AUTOPHAGY	C2	CP:REACTOME	TOMM20	9804	ENSG00000173726	TOMM20	9804	ENSG00000173726	M27935			R-HSA-9612973	https://www.reactome.org/content/detail/R-HSA-9612973|https://reactome.org/PathwayBrowser/#/R-HSA-9612973	Autophagy
279	REACTOME_AUTOPHAGY	C2	CP:REACTOME	TOMM22	56993	ENSG00000100216	TOMM22	56993	ENSG00000100216	M27935			R-HSA-9612973	https://www.reactome.org/content/detail/R-HSA-9612973|https://reactome.org/PathwayBrowser/#/R-HSA-9612973	Autophagy
280	REACTOME_AUTOPHAGY	C2	CP:REACTOME	TOMM40	10452	ENSG00000130204	TOMM40	10452	ENSG00000130204	M27935			R-HSA-9612973	https://www.reactome.org/content/detail/R-HSA-9612973|https://reactome.org/PathwayBrowser/#/R-HSA-9612973	Autophagy
281	REACTOME_AUTOPHAGY	C2	CP:REACTOME	TOMM5	401505	ENSG00000175768	TOMM5	401505	ENSG00000175768	M27935			R-HSA-9612973	https://www.reactome.org/content/detail/R-HSA-9612973|https://reactome.org/PathwayBrowser/#/R-HSA-9612973	Autophagy
282	REACTOME_AUTOPHAGY	C2	CP:REACTOME	TOMM6	100188893	ENSG00000214736	TOMM6	100188893	ENSG00000214736	M27935			R-HSA-9612973	https://www.reactome.org/content/detail/R-HSA-9612973|https://reactome.org/PathwayBrowser/#/R-HSA-9612973	Autophagy
283	REACTOME_AUTOPHAGY	C2	CP:REACTOME	TOMM7	54543	ENSG00000196683	TOMM7	54543	ENSG00000196683	M27935			R-HSA-9612973	https://www.reactome.org/content/detail/R-HSA-9612973|https://reactome.org/PathwayBrowser/#/R-HSA-9612973	Autophagy
284	REACTOME_AUTOPHAGY	C2	CP:REACTOME	TOMM70	9868	ENSG00000154174	TOMM70	9868	ENSG00000154174	M27935			R-HSA-9612973	https://www.reactome.org/content/detail/R-HSA-9612973|https://reactome.org/PathwayBrowser/#/R-HSA-9612973	Autophagy
285	REACTOME_AUTOPHAGY	C2	CP:REACTOME	TSC1	7248	ENSG00000165699	TSC1	7248	ENSG00000165699	M27935			R-HSA-9612973	https://www.reactome.org/content/detail/R-HSA-9612973|https://reactome.org/PathwayBrowser/#/R-HSA-9612973	Autophagy
286	REACTOME_AUTOPHAGY	C2	CP:REACTOME	TSC2	7249	ENSG00000103197	TSC2	7249	ENSG00000103197	M27935			R-HSA-9612973	https://www.reactome.org/content/detail/R-HSA-9612973|https://reactome.org/PathwayBrowser/#/R-HSA-9612973	Autophagy
287	REACTOME_AUTOPHAGY	C2	CP:REACTOME	TSG101	7251	ENSG00000074319	TSG101	7251	ENSG00000074319	M27935			R-HSA-9612973	https://www.reactome.org/content/detail/R-HSA-9612973|https://reactome.org/PathwayBrowser/#/R-HSA-9612973	Autophagy
288	REACTOME_AUTOPHAGY	C2	CP:REACTOME	TUBA1A	7846	ENSG00000167552	TUBA1A	7846	ENSG00000167552	M27935			R-HSA-9612973	https://www.reactome.org/content/detail/R-HSA-9612973|https://reactome.org/PathwayBrowser/#/R-HSA-9612973	Autophagy
289	REACTOME_AUTOPHAGY	C2	CP:REACTOME	TUBA1B	10376	ENSG00000123416	TUBA1B	10376	ENSG00000123416	M27935			R-HSA-9612973	https://www.reactome.org/content/detail/R-HSA-9612973|https://reactome.org/PathwayBrowser/#/R-HSA-9612973	Autophagy
290	REACTOME_AUTOPHAGY	C2	CP:REACTOME	TUBA1C	84790	ENSG00000167553	TUBA1C	84790	ENSG00000167553	M27935			R-HSA-9612973	https://www.reactome.org/content/detail/R-HSA-9612973|https://reactome.org/PathwayBrowser/#/R-HSA-9612973	Autophagy
291	REACTOME_AUTOPHAGY	C2	CP:REACTOME	TUBA3C	7278	ENSG00000198033	TUBA3C	7278	ENSG00000198033	M27935			R-HSA-9612973	https://www.reactome.org/content/detail/R-HSA-9612973|https://reactome.org/PathwayBrowser/#/R-HSA-9612973	Autophagy
292	REACTOME_AUTOPHAGY	C2	CP:REACTOME	TUBA3D	113457	ENSG00000075886	TUBA3D	113457	ENSG00000075886	M27935			R-HSA-9612973	https://www.reactome.org/content/detail/R-HSA-9612973|https://reactome.org/PathwayBrowser/#/R-HSA-9612973	Autophagy
293	REACTOME_AUTOPHAGY	C2	CP:REACTOME	TUBA3E	112714	ENSG00000152086	TUBA3E	112714	ENSG00000152086	M27935			R-HSA-9612973	https://www.reactome.org/content/detail/R-HSA-9612973|https://reactome.org/PathwayBrowser/#/R-HSA-9612973	Autophagy
294	REACTOME_AUTOPHAGY	C2	CP:REACTOME	TUBA4A	7277	ENSG00000127824	TUBA4A	7277	ENSG00000127824	M27935			R-HSA-9612973	https://www.reactome.org/content/detail/R-HSA-9612973|https://reactome.org/PathwayBrowser/#/R-HSA-9612973	Autophagy
295	REACTOME_AUTOPHAGY	C2	CP:REACTOME	TUBA4B	80086	ENSG00000243910	TUBA4B	80086	ENSG00000243910	M27935			R-HSA-9612973	https://www.reactome.org/content/detail/R-HSA-9612973|https://reactome.org/PathwayBrowser/#/R-HSA-9612973	Autophagy
296	REACTOME_AUTOPHAGY	C2	CP:REACTOME	TUBA8	51807	ENSG00000183785	TUBA8	51807	ENSG00000183785	M27935			R-HSA-9612973	https://www.reactome.org/content/detail/R-HSA-9612973|https://reactome.org/PathwayBrowser/#/R-HSA-9612973	Autophagy
297	REACTOME_AUTOPHAGY	C2	CP:REACTOME	TUBAL3	79861	ENSG00000178462	TUBAL3	79861	ENSG00000178462	M27935			R-HSA-9612973	https://www.reactome.org/content/detail/R-HSA-9612973|https://reactome.org/PathwayBrowser/#/R-HSA-9612973	Autophagy
298	REACTOME_AUTOPHAGY	C2	CP:REACTOME	TUBB1	81027	ENSG00000101162	TUBB1	81027	ENSG00000101162	M27935			R-HSA-9612973	https://www.reactome.org/content/detail/R-HSA-9612973|https://reactome.org/PathwayBrowser/#/R-HSA-9612973	Autophagy
299	REACTOME_AUTOPHAGY	C2	CP:REACTOME	TUBB2A	7280	ENSG00000137267	TUBB2A	7280	ENSG00000137267	M27935			R-HSA-9612973	https://www.reactome.org/content/detail/R-HSA-9612973|https://reactome.org/PathwayBrowser/#/R-HSA-9612973	Autophagy
300	REACTOME_AUTOPHAGY	C2	CP:REACTOME	TUBB2B	347733	ENSG00000137285	TUBB2B	347733	ENSG00000137285	M27935			R-HSA-9612973	https://www.reactome.org/content/detail/R-HSA-9612973|https://reactome.org/PathwayBrowser/#/R-HSA-9612973	Autophagy
301	REACTOME_AUTOPHAGY	C2	CP:REACTOME	TUBB3	10381	ENSG00000258947	TUBB3	10381	ENSG00000258947	M27935			R-HSA-9612973	https://www.reactome.org/content/detail/R-HSA-9612973|https://reactome.org/PathwayBrowser/#/R-HSA-9612973	Autophagy
302	REACTOME_AUTOPHAGY	C2	CP:REACTOME	TUBB4A	10382	ENSG00000104833	TUBB4A	10382	ENSG00000104833	M27935			R-HSA-9612973	https://www.reactome.org/content/detail/R-HSA-9612973|https://reactome.org/PathwayBrowser/#/R-HSA-9612973	Autophagy
303	REACTOME_AUTOPHAGY	C2	CP:REACTOME	TUBB4B	10383	ENSG00000188229	TUBB4B	10383	ENSG00000188229	M27935			R-HSA-9612973	https://www.reactome.org/content/detail/R-HSA-9612973|https://reactome.org/PathwayBrowser/#/R-HSA-9612973	Autophagy
304	REACTOME_AUTOPHAGY	C2	CP:REACTOME	TUBB6	84617	ENSG00000176014	TUBB6	84617	ENSG00000176014	M27935			R-HSA-9612973	https://www.reactome.org/content/detail/R-HSA-9612973|https://reactome.org/PathwayBrowser/#/R-HSA-9612973	Autophagy
305	REACTOME_AUTOPHAGY	C2	CP:REACTOME	TUBB8	347688	ENSG00000261456	TUBB8	347688	ENSG00000261456	M27935			R-HSA-9612973	https://www.reactome.org/content/detail/R-HSA-9612973|https://reactome.org/PathwayBrowser/#/R-HSA-9612973	Autophagy
306	REACTOME_AUTOPHAGY	C2	CP:REACTOME	TUBB8B	260334	ENSG00000173213	TUBB8B	260334	ENSG00000173213	M27935			R-HSA-9612973	https://www.reactome.org/content/detail/R-HSA-9612973|https://reactome.org/PathwayBrowser/#/R-HSA-9612973	Autophagy
307	REACTOME_AUTOPHAGY	C2	CP:REACTOME	UBAP1	51271	ENSG00000165006	UBAP1	51271	ENSG00000165006	M27935			R-HSA-9612973	https://www.reactome.org/content/detail/R-HSA-9612973|https://reactome.org/PathwayBrowser/#/R-HSA-9612973	Autophagy
308	REACTOME_AUTOPHAGY	C2	CP:REACTOME	UBE2N	7334	ENSG00000177889	UBE2N	7334	ENSG00000177889	M27935			R-HSA-9612973	https://www.reactome.org/content/detail/R-HSA-9612973|https://reactome.org/PathwayBrowser/#/R-HSA-9612973	Autophagy
309	REACTOME_AUTOPHAGY	C2	CP:REACTOME	UBE2V1	7335	ENSG00000244687	UBE2V1	7335	ENSG00000244687	M27935			R-HSA-9612973	https://www.reactome.org/content/detail/R-HSA-9612973|https://reactome.org/PathwayBrowser/#/R-HSA-9612973	Autophagy
310	REACTOME_AUTOPHAGY	C2	CP:REACTOME	ULK1	8408	ENSG00000177169	ULK1	8408	ENSG00000177169	M27935			R-HSA-9612973	https://www.reactome.org/content/detail/R-HSA-9612973|https://reactome.org/PathwayBrowser/#/R-HSA-9612973	Autophagy
311	REACTOME_AUTOPHAGY	C2	CP:REACTOME	USP30	84749	ENSG00000135093	USP30	84749	ENSG00000135093	M27935			R-HSA-9612973	https://www.reactome.org/content/detail/R-HSA-9612973|https://reactome.org/PathwayBrowser/#/R-HSA-9612973	Autophagy
312	REACTOME_AUTOPHAGY	C2	CP:REACTOME	UVRAG	7405	ENSG00000198382	UVRAG	7405	ENSG00000198382	M27935			R-HSA-9612973	https://www.reactome.org/content/detail/R-HSA-9612973|https://reactome.org/PathwayBrowser/#/R-HSA-9612973	Autophagy
313	REACTOME_AUTOPHAGY	C2	CP:REACTOME	VCP	7415	ENSG00000165280	VCP	7415	ENSG00000165280	M27935			R-HSA-9612973	https://www.reactome.org/content/detail/R-HSA-9612973|https://reactome.org/PathwayBrowser/#/R-HSA-9612973	Autophagy
314	REACTOME_AUTOPHAGY	C2	CP:REACTOME	VDAC1	7416	ENSG00000213585	VDAC1	7416	ENSG00000213585	M27935			R-HSA-9612973	https://www.reactome.org/content/detail/R-HSA-9612973|https://reactome.org/PathwayBrowser/#/R-HSA-9612973	Autophagy
315	REACTOME_AUTOPHAGY	C2	CP:REACTOME	VPS28	51160	ENSG00000160948	VPS28	51160	ENSG00000160948	M27935			R-HSA-9612973	https://www.reactome.org/content/detail/R-HSA-9612973|https://reactome.org/PathwayBrowser/#/R-HSA-9612973	Autophagy
316	REACTOME_AUTOPHAGY	C2	CP:REACTOME	VPS37A	137492	ENSG00000155975	VPS37A	137492	ENSG00000155975	M27935			R-HSA-9612973	https://www.reactome.org/content/detail/R-HSA-9612973|https://reactome.org/PathwayBrowser/#/R-HSA-9612973	Autophagy
317	REACTOME_AUTOPHAGY	C2	CP:REACTOME	VPS37B	79720	ENSG00000139722	VPS37B	79720	ENSG00000139722	M27935			R-HSA-9612973	https://www.reactome.org/content/detail/R-HSA-9612973|https://reactome.org/PathwayBrowser/#/R-HSA-9612973	Autophagy
318	REACTOME_AUTOPHAGY	C2	CP:REACTOME	VPS37C	55048	ENSG00000167987	VPS37C	55048	ENSG00000167987	M27935			R-HSA-9612973	https://www.reactome.org/content/detail/R-HSA-9612973|https://reactome.org/PathwayBrowser/#/R-HSA-9612973	Autophagy
319	REACTOME_AUTOPHAGY	C2	CP:REACTOME	VPS37D	155382	ENSG00000176428	VPS37D	155382	ENSG00000176428	M27935			R-HSA-9612973	https://www.reactome.org/content/detail/R-HSA-9612973|https://reactome.org/PathwayBrowser/#/R-HSA-9612973	Autophagy
320	REACTOME_AUTOPHAGY	C2	CP:REACTOME	WDR45	11152	ENSG00000196998	WDR45	11152	ENSG00000196998	M27935			R-HSA-9612973	https://www.reactome.org/content/detail/R-HSA-9612973|https://reactome.org/PathwayBrowser/#/R-HSA-9612973	Autophagy
321	REACTOME_AUTOPHAGY	C2	CP:REACTOME	WDR45B	56270	ENSG00000141580	WDR45B	56270	ENSG00000141580	M27935			R-HSA-9612973	https://www.reactome.org/content/detail/R-HSA-9612973|https://reactome.org/PathwayBrowser/#/R-HSA-9612973	Autophagy
322	REACTOME_AUTOPHAGY	C2	CP:REACTOME	WIPI1	55062	ENSG00000070540	WIPI1	55062	ENSG00000070540	M27935			R-HSA-9612973	https://www.reactome.org/content/detail/R-HSA-9612973|https://reactome.org/PathwayBrowser/#/R-HSA-9612973	Autophagy
323	REACTOME_AUTOPHAGY	C2	CP:REACTOME	WIPI2	26100	ENSG00000157954	WIPI2	26100	ENSG00000157954	M27935			R-HSA-9612973	https://www.reactome.org/content/detail/R-HSA-9612973|https://reactome.org/PathwayBrowser/#/R-HSA-9612973	Autophagy
324	REACTOME_CELL_DEATH_SIGNALLING_VIA_NRAGE_NRIF_AND_NADE	C2	CP:REACTOME	AATF	26574	ENSG00000275700	AATF	26574	ENSG00000275700	M19832			R-HSA-204998	https://www.reactome.org/content/detail/R-HSA-204998|https://reactome.org/PathwayBrowser/#/R-HSA-204998	Cell death signalling via NRAGE, NRIF and NADE
325	REACTOME_CELL_DEATH_SIGNALLING_VIA_NRAGE_NRIF_AND_NADE	C2	CP:REACTOME	ABR	29	ENSG00000159842	ABR	29	ENSG00000159842	M19832			R-HSA-204998	https://www.reactome.org/content/detail/R-HSA-204998|https://reactome.org/PathwayBrowser/#/R-HSA-204998	Cell death signalling via NRAGE, NRIF and NADE
326	REACTOME_CELL_DEATH_SIGNALLING_VIA_NRAGE_NRIF_AND_NADE	C2	CP:REACTOME	AKAP13	11214	ENSG00000170776	AKAP13	11214	ENSG00000170776	M19832			R-HSA-204998	https://www.reactome.org/content/detail/R-HSA-204998|https://reactome.org/PathwayBrowser/#/R-HSA-204998	Cell death signalling via NRAGE, NRIF and NADE
327	REACTOME_CELL_DEATH_SIGNALLING_VIA_NRAGE_NRIF_AND_NADE	C2	CP:REACTOME	APH1A	51107	ENSG00000117362	APH1A	51107	ENSG00000117362	M19832			R-HSA-204998	https://www.reactome.org/content/detail/R-HSA-204998|https://reactome.org/PathwayBrowser/#/R-HSA-204998	Cell death signalling via NRAGE, NRIF and NADE
328	REACTOME_CELL_DEATH_SIGNALLING_VIA_NRAGE_NRIF_AND_NADE	C2	CP:REACTOME	APH1B	83464	ENSG00000138613	APH1B	83464	ENSG00000138613	M19832			R-HSA-204998	https://www.reactome.org/content/detail/R-HSA-204998|https://reactome.org/PathwayBrowser/#/R-HSA-204998	Cell death signalling via NRAGE, NRIF and NADE
329	REACTOME_CELL_DEATH_SIGNALLING_VIA_NRAGE_NRIF_AND_NADE	C2	CP:REACTOME	ARHGEF1	9138	ENSG00000076928	ARHGEF1	9138	ENSG00000076928	M19832			R-HSA-204998	https://www.reactome.org/content/detail/R-HSA-204998|https://reactome.org/PathwayBrowser/#/R-HSA-204998	Cell death signalling via NRAGE, NRIF and NADE
330	REACTOME_CELL_DEATH_SIGNALLING_VIA_NRAGE_NRIF_AND_NADE	C2	CP:REACTOME	ARHGEF10	9639	ENSG00000104728	ARHGEF10	9639	ENSG00000104728	M19832			R-HSA-204998	https://www.reactome.org/content/detail/R-HSA-204998|https://reactome.org/PathwayBrowser/#/R-HSA-204998	Cell death signalling via NRAGE, NRIF and NADE
331	REACTOME_CELL_DEATH_SIGNALLING_VIA_NRAGE_NRIF_AND_NADE	C2	CP:REACTOME	ARHGEF10L	55160	ENSG00000074964	ARHGEF10L	55160	ENSG00000074964	M19832			R-HSA-204998	https://www.reactome.org/content/detail/R-HSA-204998|https://reactome.org/PathwayBrowser/#/R-HSA-204998	Cell death signalling via NRAGE, NRIF and NADE
332	REACTOME_CELL_DEATH_SIGNALLING_VIA_NRAGE_NRIF_AND_NADE	C2	CP:REACTOME	ARHGEF11	9826	ENSG00000132694	ARHGEF11	9826	ENSG00000132694	M19832			R-HSA-204998	https://www.reactome.org/content/detail/R-HSA-204998|https://reactome.org/PathwayBrowser/#/R-HSA-204998	Cell death signalling via NRAGE, NRIF and NADE
333	REACTOME_CELL_DEATH_SIGNALLING_VIA_NRAGE_NRIF_AND_NADE	C2	CP:REACTOME	ARHGEF12	23365	ENSG00000196914	ARHGEF12	23365	ENSG00000196914	M19832			R-HSA-204998	https://www.reactome.org/content/detail/R-HSA-204998|https://reactome.org/PathwayBrowser/#/R-HSA-204998	Cell death signalling via NRAGE, NRIF and NADE
334	REACTOME_CELL_DEATH_SIGNALLING_VIA_NRAGE_NRIF_AND_NADE	C2	CP:REACTOME	ARHGEF15	22899	ENSG00000198844	ARHGEF15	22899	ENSG00000198844	M19832			R-HSA-204998	https://www.reactome.org/content/detail/R-HSA-204998|https://reactome.org/PathwayBrowser/#/R-HSA-204998	Cell death signalling via NRAGE, NRIF and NADE
335	REACTOME_CELL_DEATH_SIGNALLING_VIA_NRAGE_NRIF_AND_NADE	C2	CP:REACTOME	ARHGEF16	27237	ENSG00000130762	ARHGEF16	27237	ENSG00000130762	M19832			R-HSA-204998	https://www.reactome.org/content/detail/R-HSA-204998|https://reactome.org/PathwayBrowser/#/R-HSA-204998	Cell death signalling via NRAGE, NRIF and NADE
336	REACTOME_CELL_DEATH_SIGNALLING_VIA_NRAGE_NRIF_AND_NADE	C2	CP:REACTOME	ARHGEF17	9828	ENSG00000110237	ARHGEF17	9828	ENSG00000110237	M19832			R-HSA-204998	https://www.reactome.org/content/detail/R-HSA-204998|https://reactome.org/PathwayBrowser/#/R-HSA-204998	Cell death signalling via NRAGE, NRIF and NADE
337	REACTOME_CELL_DEATH_SIGNALLING_VIA_NRAGE_NRIF_AND_NADE	C2	CP:REACTOME	ARHGEF18	23370	ENSG00000104880	ARHGEF18	23370	ENSG00000104880	M19832			R-HSA-204998	https://www.reactome.org/content/detail/R-HSA-204998|https://reactome.org/PathwayBrowser/#/R-HSA-204998	Cell death signalling via NRAGE, NRIF and NADE
338	REACTOME_CELL_DEATH_SIGNALLING_VIA_NRAGE_NRIF_AND_NADE	C2	CP:REACTOME	ARHGEF19	128272	ENSG00000142632	ARHGEF19	128272	ENSG00000142632	M19832			R-HSA-204998	https://www.reactome.org/content/detail/R-HSA-204998|https://reactome.org/PathwayBrowser/#/R-HSA-204998	Cell death signalling via NRAGE, NRIF and NADE
339	REACTOME_CELL_DEATH_SIGNALLING_VIA_NRAGE_NRIF_AND_NADE	C2	CP:REACTOME	ARHGEF2	9181	ENSG00000116584	ARHGEF2	9181	ENSG00000116584	M19832			R-HSA-204998	https://www.reactome.org/content/detail/R-HSA-204998|https://reactome.org/PathwayBrowser/#/R-HSA-204998	Cell death signalling via NRAGE, NRIF and NADE
340	REACTOME_CELL_DEATH_SIGNALLING_VIA_NRAGE_NRIF_AND_NADE	C2	CP:REACTOME	ARHGEF26	26084	ENSG00000114790	ARHGEF26	26084	ENSG00000114790	M19832			R-HSA-204998	https://www.reactome.org/content/detail/R-HSA-204998|https://reactome.org/PathwayBrowser/#/R-HSA-204998	Cell death signalling via NRAGE, NRIF and NADE
341	REACTOME_CELL_DEATH_SIGNALLING_VIA_NRAGE_NRIF_AND_NADE	C2	CP:REACTOME	ARHGEF3	50650	ENSG00000163947	ARHGEF3	50650	ENSG00000163947	M19832			R-HSA-204998	https://www.reactome.org/content/detail/R-HSA-204998|https://reactome.org/PathwayBrowser/#/R-HSA-204998	Cell death signalling via NRAGE, NRIF and NADE
342	REACTOME_CELL_DEATH_SIGNALLING_VIA_NRAGE_NRIF_AND_NADE	C2	CP:REACTOME	ARHGEF33	100271715	ENSG00000214694	ARHGEF33	100271715	ENSG00000214694	M19832			R-HSA-204998	https://www.reactome.org/content/detail/R-HSA-204998|https://reactome.org/PathwayBrowser/#/R-HSA-204998	Cell death signalling via NRAGE, NRIF and NADE
343	REACTOME_CELL_DEATH_SIGNALLING_VIA_NRAGE_NRIF_AND_NADE	C2	CP:REACTOME	ARHGEF35	445328	ENSG00000213214	ARHGEF35	445328	ENSG00000213214	M19832			R-HSA-204998	https://www.reactome.org/content/detail/R-HSA-204998|https://reactome.org/PathwayBrowser/#/R-HSA-204998	Cell death signalling via NRAGE, NRIF and NADE
344	REACTOME_CELL_DEATH_SIGNALLING_VIA_NRAGE_NRIF_AND_NADE	C2	CP:REACTOME	ARHGEF37	389337	ENSG00000183111	ARHGEF37	389337	ENSG00000183111	M19832			R-HSA-204998	https://www.reactome.org/content/detail/R-HSA-204998|https://reactome.org/PathwayBrowser/#/R-HSA-204998	Cell death signalling via NRAGE, NRIF and NADE
345	REACTOME_CELL_DEATH_SIGNALLING_VIA_NRAGE_NRIF_AND_NADE	C2	CP:REACTOME	ARHGEF38	54848	ENSG00000236699	ARHGEF38	54848	ENSG00000236699	M19832			R-HSA-204998	https://www.reactome.org/content/detail/R-HSA-204998|https://reactome.org/PathwayBrowser/#/R-HSA-204998	Cell death signalling via NRAGE, NRIF and NADE
346	REACTOME_CELL_DEATH_SIGNALLING_VIA_NRAGE_NRIF_AND_NADE	C2	CP:REACTOME	ARHGEF39	84904	ENSG00000137135	ARHGEF39	84904	ENSG00000137135	M19832			R-HSA-204998	https://www.reactome.org/content/detail/R-HSA-204998|https://reactome.org/PathwayBrowser/#/R-HSA-204998	Cell death signalling via NRAGE, NRIF and NADE
347	REACTOME_CELL_DEATH_SIGNALLING_VIA_NRAGE_NRIF_AND_NADE	C2	CP:REACTOME	ARHGEF4	50649	ENSG00000136002	ARHGEF4	50649	ENSG00000136002	M19832			R-HSA-204998	https://www.reactome.org/content/detail/R-HSA-204998|https://reactome.org/PathwayBrowser/#/R-HSA-204998	Cell death signalling via NRAGE, NRIF and NADE
348	REACTOME_CELL_DEATH_SIGNALLING_VIA_NRAGE_NRIF_AND_NADE	C2	CP:REACTOME	ARHGEF40	55701	ENSG00000165801	ARHGEF40	55701	ENSG00000165801	M19832			R-HSA-204998	https://www.reactome.org/content/detail/R-HSA-204998|https://reactome.org/PathwayBrowser/#/R-HSA-204998	Cell death signalling via NRAGE, NRIF and NADE
349	REACTOME_CELL_DEATH_SIGNALLING_VIA_NRAGE_NRIF_AND_NADE	C2	CP:REACTOME	ARHGEF5	7984	ENSG00000050327	ARHGEF5	7984	ENSG00000050327	M19832			R-HSA-204998	https://www.reactome.org/content/detail/R-HSA-204998|https://reactome.org/PathwayBrowser/#/R-HSA-204998	Cell death signalling via NRAGE, NRIF and NADE
350	REACTOME_CELL_DEATH_SIGNALLING_VIA_NRAGE_NRIF_AND_NADE	C2	CP:REACTOME	ARHGEF6	9459	ENSG00000129675	ARHGEF6	9459	ENSG00000129675	M19832			R-HSA-204998	https://www.reactome.org/content/detail/R-HSA-204998|https://reactome.org/PathwayBrowser/#/R-HSA-204998	Cell death signalling via NRAGE, NRIF and NADE
351	REACTOME_CELL_DEATH_SIGNALLING_VIA_NRAGE_NRIF_AND_NADE	C2	CP:REACTOME	ARHGEF7	8874	ENSG00000102606	ARHGEF7	8874	ENSG00000102606	M19832			R-HSA-204998	https://www.reactome.org/content/detail/R-HSA-204998|https://reactome.org/PathwayBrowser/#/R-HSA-204998	Cell death signalling via NRAGE, NRIF and NADE
352	REACTOME_CELL_DEATH_SIGNALLING_VIA_NRAGE_NRIF_AND_NADE	C2	CP:REACTOME	ARHGEF9	23229	ENSG00000131089	ARHGEF9	23229	ENSG00000131089	M19832			R-HSA-204998	https://www.reactome.org/content/detail/R-HSA-204998|https://reactome.org/PathwayBrowser/#/R-HSA-204998	Cell death signalling via NRAGE, NRIF and NADE
353	REACTOME_CELL_DEATH_SIGNALLING_VIA_NRAGE_NRIF_AND_NADE	C2	CP:REACTOME	BEX3	27018	ENSG00000166681	BEX3	27018	ENSG00000166681	M19832			R-HSA-204998	https://www.reactome.org/content/detail/R-HSA-204998|https://reactome.org/PathwayBrowser/#/R-HSA-204998	Cell death signalling via NRAGE, NRIF and NADE
354	REACTOME_CELL_DEATH_SIGNALLING_VIA_NRAGE_NRIF_AND_NADE	C2	CP:REACTOME	CASP2	835	ENSG00000106144	CASP2	835	ENSG00000106144	M19832			R-HSA-204998	https://www.reactome.org/content/detail/R-HSA-204998|https://reactome.org/PathwayBrowser/#/R-HSA-204998	Cell death signalling via NRAGE, NRIF and NADE
355	REACTOME_CELL_DEATH_SIGNALLING_VIA_NRAGE_NRIF_AND_NADE	C2	CP:REACTOME	ECT2	1894	ENSG00000114346	ECT2	1894	ENSG00000114346	M19832			R-HSA-204998	https://www.reactome.org/content/detail/R-HSA-204998|https://reactome.org/PathwayBrowser/#/R-HSA-204998	Cell death signalling via NRAGE, NRIF and NADE
356	REACTOME_CELL_DEATH_SIGNALLING_VIA_NRAGE_NRIF_AND_NADE	C2	CP:REACTOME	FGD1	2245	ENSG00000102302	FGD1	2245	ENSG00000102302	M19832			R-HSA-204998	https://www.reactome.org/content/detail/R-HSA-204998|https://reactome.org/PathwayBrowser/#/R-HSA-204998	Cell death signalling via NRAGE, NRIF and NADE
357	REACTOME_CELL_DEATH_SIGNALLING_VIA_NRAGE_NRIF_AND_NADE	C2	CP:REACTOME	FGD2	221472	ENSG00000146192	FGD2	221472	ENSG00000146192	M19832			R-HSA-204998	https://www.reactome.org/content/detail/R-HSA-204998|https://reactome.org/PathwayBrowser/#/R-HSA-204998	Cell death signalling via NRAGE, NRIF and NADE
358	REACTOME_CELL_DEATH_SIGNALLING_VIA_NRAGE_NRIF_AND_NADE	C2	CP:REACTOME	FGD3	89846	ENSG00000127084	FGD3	89846	ENSG00000127084	M19832			R-HSA-204998	https://www.reactome.org/content/detail/R-HSA-204998|https://reactome.org/PathwayBrowser/#/R-HSA-204998	Cell death signalling via NRAGE, NRIF and NADE
359	REACTOME_CELL_DEATH_SIGNALLING_VIA_NRAGE_NRIF_AND_NADE	C2	CP:REACTOME	FGD4	121512	ENSG00000139132	FGD4	121512	ENSG00000139132	M19832			R-HSA-204998	https://www.reactome.org/content/detail/R-HSA-204998|https://reactome.org/PathwayBrowser/#/R-HSA-204998	Cell death signalling via NRAGE, NRIF and NADE
360	REACTOME_CELL_DEATH_SIGNALLING_VIA_NRAGE_NRIF_AND_NADE	C2	CP:REACTOME	GNA13	10672	ENSG00000120063	GNA13	10672	ENSG00000120063	M19832			R-HSA-204998	https://www.reactome.org/content/detail/R-HSA-204998|https://reactome.org/PathwayBrowser/#/R-HSA-204998	Cell death signalling via NRAGE, NRIF and NADE
361	REACTOME_CELL_DEATH_SIGNALLING_VIA_NRAGE_NRIF_AND_NADE	C2	CP:REACTOME	ITGB3BP	23421	ENSG00000142856	ITGB3BP	23421	ENSG00000142856	M19832			R-HSA-204998	https://www.reactome.org/content/detail/R-HSA-204998|https://reactome.org/PathwayBrowser/#/R-HSA-204998	Cell death signalling via NRAGE, NRIF and NADE
362	REACTOME_CELL_DEATH_SIGNALLING_VIA_NRAGE_NRIF_AND_NADE	C2	CP:REACTOME	ITSN1	6453	ENSG00000205726	ITSN1	6453	ENSG00000205726	M19832			R-HSA-204998	https://www.reactome.org/content/detail/R-HSA-204998|https://reactome.org/PathwayBrowser/#/R-HSA-204998	Cell death signalling via NRAGE, NRIF and NADE
363	REACTOME_CELL_DEATH_SIGNALLING_VIA_NRAGE_NRIF_AND_NADE	C2	CP:REACTOME	KALRN	8997	ENSG00000160145	KALRN	8997	ENSG00000160145	M19832			R-HSA-204998	https://www.reactome.org/content/detail/R-HSA-204998|https://reactome.org/PathwayBrowser/#/R-HSA-204998	Cell death signalling via NRAGE, NRIF and NADE
364	REACTOME_CELL_DEATH_SIGNALLING_VIA_NRAGE_NRIF_AND_NADE	C2	CP:REACTOME	MCF2	4168	ENSG00000101977	MCF2	4168	ENSG00000101977	M19832			R-HSA-204998	https://www.reactome.org/content/detail/R-HSA-204998|https://reactome.org/PathwayBrowser/#/R-HSA-204998	Cell death signalling via NRAGE, NRIF and NADE
365	REACTOME_CELL_DEATH_SIGNALLING_VIA_NRAGE_NRIF_AND_NADE	C2	CP:REACTOME	MCF2L	23263	ENSG00000126217	MCF2L	23263	ENSG00000126217	M19832			R-HSA-204998	https://www.reactome.org/content/detail/R-HSA-204998|https://reactome.org/PathwayBrowser/#/R-HSA-204998	Cell death signalling via NRAGE, NRIF and NADE
366	REACTOME_CELL_DEATH_SIGNALLING_VIA_NRAGE_NRIF_AND_NADE	C2	CP:REACTOME	NCSTN	23385	ENSG00000162736	NCSTN	23385	ENSG00000162736	M19832			R-HSA-204998	https://www.reactome.org/content/detail/R-HSA-204998|https://reactome.org/PathwayBrowser/#/R-HSA-204998	Cell death signalling via NRAGE, NRIF and NADE
367	REACTOME_CELL_DEATH_SIGNALLING_VIA_NRAGE_NRIF_AND_NADE	C2	CP:REACTOME	NET1	10276	ENSG00000173848	NET1	10276	ENSG00000173848	M19832			R-HSA-204998	https://www.reactome.org/content/detail/R-HSA-204998|https://reactome.org/PathwayBrowser/#/R-HSA-204998	Cell death signalling via NRAGE, NRIF and NADE
368	REACTOME_CELL_DEATH_SIGNALLING_VIA_NRAGE_NRIF_AND_NADE	C2	CP:REACTOME	NGEF	25791	ENSG00000066248	NGEF	25791	ENSG00000066248	M19832			R-HSA-204998	https://www.reactome.org/content/detail/R-HSA-204998|https://reactome.org/PathwayBrowser/#/R-HSA-204998	Cell death signalling via NRAGE, NRIF and NADE
369	REACTOME_CELL_DEATH_SIGNALLING_VIA_NRAGE_NRIF_AND_NADE	C2	CP:REACTOME	NGF	4803	ENSG00000134259	NGF	4803	ENSG00000134259	M19832			R-HSA-204998	https://www.reactome.org/content/detail/R-HSA-204998|https://reactome.org/PathwayBrowser/#/R-HSA-204998	Cell death signalling via NRAGE, NRIF and NADE
370	REACTOME_CELL_DEATH_SIGNALLING_VIA_NRAGE_NRIF_AND_NADE	C2	CP:REACTOME	NGFR	4804	ENSG00000064300	NGFR	4804	ENSG00000064300	M19832			R-HSA-204998	https://www.reactome.org/content/detail/R-HSA-204998|https://reactome.org/PathwayBrowser/#/R-HSA-204998	Cell death signalling via NRAGE, NRIF and NADE
371	REACTOME_CELL_DEATH_SIGNALLING_VIA_NRAGE_NRIF_AND_NADE	C2	CP:REACTOME	OBSCN	84033	ENSG00000154358	OBSCN	84033	ENSG00000154358	M19832			R-HSA-204998	https://www.reactome.org/content/detail/R-HSA-204998|https://reactome.org/PathwayBrowser/#/R-HSA-204998	Cell death signalling via NRAGE, NRIF and NADE
372	REACTOME_CELL_DEATH_SIGNALLING_VIA_NRAGE_NRIF_AND_NADE	C2	CP:REACTOME	PLEKHG2	64857	ENSG00000090924	PLEKHG2	64857	ENSG00000090924	M19832			R-HSA-204998	https://www.reactome.org/content/detail/R-HSA-204998|https://reactome.org/PathwayBrowser/#/R-HSA-204998	Cell death signalling via NRAGE, NRIF and NADE
373	REACTOME_CELL_DEATH_SIGNALLING_VIA_NRAGE_NRIF_AND_NADE	C2	CP:REACTOME	PLEKHG5	57449	ENSG00000171680	PLEKHG5	57449	ENSG00000171680	M19832			R-HSA-204998	https://www.reactome.org/content/detail/R-HSA-204998|https://reactome.org/PathwayBrowser/#/R-HSA-204998	Cell death signalling via NRAGE, NRIF and NADE
374	REACTOME_CELL_DEATH_SIGNALLING_VIA_NRAGE_NRIF_AND_NADE	C2	CP:REACTOME	PREX1	57580	ENSG00000124126	PREX1	57580	ENSG00000124126	M19832			R-HSA-204998	https://www.reactome.org/content/detail/R-HSA-204998|https://reactome.org/PathwayBrowser/#/R-HSA-204998	Cell death signalling via NRAGE, NRIF and NADE
375	REACTOME_CELL_DEATH_SIGNALLING_VIA_NRAGE_NRIF_AND_NADE	C2	CP:REACTOME	PSEN1	5663	ENSG00000080815	PSEN1	5663	ENSG00000080815	M19832			R-HSA-204998	https://www.reactome.org/content/detail/R-HSA-204998|https://reactome.org/PathwayBrowser/#/R-HSA-204998	Cell death signalling via NRAGE, NRIF and NADE
376	REACTOME_CELL_DEATH_SIGNALLING_VIA_NRAGE_NRIF_AND_NADE	C2	CP:REACTOME	PSEN2	5664	ENSG00000143801	PSEN2	5664	ENSG00000143801	M19832			R-HSA-204998	https://www.reactome.org/content/detail/R-HSA-204998|https://reactome.org/PathwayBrowser/#/R-HSA-204998	Cell death signalling via NRAGE, NRIF and NADE
377	REACTOME_CELL_DEATH_SIGNALLING_VIA_NRAGE_NRIF_AND_NADE	C2	CP:REACTOME	PSENEN	55851	ENSG00000205155	PSENEN	55851	ENSG00000205155	M19832			R-HSA-204998	https://www.reactome.org/content/detail/R-HSA-204998|https://reactome.org/PathwayBrowser/#/R-HSA-204998	Cell death signalling via NRAGE, NRIF and NADE
378	REACTOME_CELL_DEATH_SIGNALLING_VIA_NRAGE_NRIF_AND_NADE	C2	CP:REACTOME	RAC1	5879	ENSG00000136238	RAC1	5879	ENSG00000136238	M19832			R-HSA-204998	https://www.reactome.org/content/detail/R-HSA-204998|https://reactome.org/PathwayBrowser/#/R-HSA-204998	Cell death signalling via NRAGE, NRIF and NADE
379	REACTOME_CELL_DEATH_SIGNALLING_VIA_NRAGE_NRIF_AND_NADE	C2	CP:REACTOME	RASGRF2	5924	ENSG00000113319	RASGRF2	5924	ENSG00000113319	M19832			R-HSA-204998	https://www.reactome.org/content/detail/R-HSA-204998|https://reactome.org/PathwayBrowser/#/R-HSA-204998	Cell death signalling via NRAGE, NRIF and NADE
380	REACTOME_CELL_DEATH_SIGNALLING_VIA_NRAGE_NRIF_AND_NADE	C2	CP:REACTOME	SOS1	6654	ENSG00000115904	SOS1	6654	ENSG00000115904	M19832			R-HSA-204998	https://www.reactome.org/content/detail/R-HSA-204998|https://reactome.org/PathwayBrowser/#/R-HSA-204998	Cell death signalling via NRAGE, NRIF and NADE
381	REACTOME_CELL_DEATH_SIGNALLING_VIA_NRAGE_NRIF_AND_NADE	C2	CP:REACTOME	SOS2	6655	ENSG00000100485	SOS2	6655	ENSG00000100485	M19832			R-HSA-204998	https://www.reactome.org/content/detail/R-HSA-204998|https://reactome.org/PathwayBrowser/#/R-HSA-204998	Cell death signalling via NRAGE, NRIF and NADE
382	REACTOME_CELL_DEATH_SIGNALLING_VIA_NRAGE_NRIF_AND_NADE	C2	CP:REACTOME	TIAM1	7074	ENSG00000156299	TIAM1	7074	ENSG00000156299	M19832			R-HSA-204998	https://www.reactome.org/content/detail/R-HSA-204998|https://reactome.org/PathwayBrowser/#/R-HSA-204998	Cell death signalling via NRAGE, NRIF and NADE
383	REACTOME_CELL_DEATH_SIGNALLING_VIA_NRAGE_NRIF_AND_NADE	C2	CP:REACTOME	TIAM2	26230	ENSG00000146426	TIAM2	26230	ENSG00000146426	M19832			R-HSA-204998	https://www.reactome.org/content/detail/R-HSA-204998|https://reactome.org/PathwayBrowser/#/R-HSA-204998	Cell death signalling via NRAGE, NRIF and NADE
384	REACTOME_CELL_DEATH_SIGNALLING_VIA_NRAGE_NRIF_AND_NADE	C2	CP:REACTOME	TRAF6	7189	ENSG00000175104	TRAF6	7189	ENSG00000175104	M19832			R-HSA-204998	https://www.reactome.org/content/detail/R-HSA-204998|https://reactome.org/PathwayBrowser/#/R-HSA-204998	Cell death signalling via NRAGE, NRIF and NADE
385	REACTOME_CELL_DEATH_SIGNALLING_VIA_NRAGE_NRIF_AND_NADE	C2	CP:REACTOME	TRIO	7204	ENSG00000038382	TRIO	7204	ENSG00000038382	M19832			R-HSA-204998	https://www.reactome.org/content/detail/R-HSA-204998|https://reactome.org/PathwayBrowser/#/R-HSA-204998	Cell death signalling via NRAGE, NRIF and NADE
386	REACTOME_CELL_DEATH_SIGNALLING_VIA_NRAGE_NRIF_AND_NADE	C2	CP:REACTOME	VAV1	7409	ENSG00000141968	VAV1	7409	ENSG00000141968	M19832			R-HSA-204998	https://www.reactome.org/content/detail/R-HSA-204998|https://reactome.org/PathwayBrowser/#/R-HSA-204998	Cell death signalling via NRAGE, NRIF and NADE
387	REACTOME_CELL_DEATH_SIGNALLING_VIA_NRAGE_NRIF_AND_NADE	C2	CP:REACTOME	VAV2	7410	ENSG00000160293	VAV2	7410	ENSG00000160293	M19832			R-HSA-204998	https://www.reactome.org/content/detail/R-HSA-204998|https://reactome.org/PathwayBrowser/#/R-HSA-204998	Cell death signalling via NRAGE, NRIF and NADE
388	REACTOME_CELL_DEATH_SIGNALLING_VIA_NRAGE_NRIF_AND_NADE	C2	CP:REACTOME	VAV3	10451	ENSG00000134215	VAV3	10451	ENSG00000134215	M19832			R-HSA-204998	https://www.reactome.org/content/detail/R-HSA-204998|https://reactome.org/PathwayBrowser/#/R-HSA-204998	Cell death signalling via NRAGE, NRIF and NADE
389	REACTOME_DEFECTIVE_INTRINSIC_PATHWAY_FOR_APOPTOSIS	C2	CP:REACTOME	APP	351	ENSG00000142192	APP	351	ENSG00000142192	M42527			R-HSA-9734009	https://www.reactome.org/content/detail/R-HSA-9734009|https://reactome.org/PathwayBrowser/#/R-HSA-9734009	Defective Intrinsic Pathway for Apoptosis
390	REACTOME_DEFECTIVE_INTRINSIC_PATHWAY_FOR_APOPTOSIS	C2	CP:REACTOME	CAPN1	823	ENSG00000014216	CAPN1	823	ENSG00000014216	M42527			R-HSA-9734009	https://www.reactome.org/content/detail/R-HSA-9734009|https://reactome.org/PathwayBrowser/#/R-HSA-9734009	Defective Intrinsic Pathway for Apoptosis
391	REACTOME_DEFECTIVE_INTRINSIC_PATHWAY_FOR_APOPTOSIS	C2	CP:REACTOME	CAPN2	824	ENSG00000162909	CAPN2	824	ENSG00000162909	M42527			R-HSA-9734009	https://www.reactome.org/content/detail/R-HSA-9734009|https://reactome.org/PathwayBrowser/#/R-HSA-9734009	Defective Intrinsic Pathway for Apoptosis
392	REACTOME_DEFECTIVE_INTRINSIC_PATHWAY_FOR_APOPTOSIS	C2	CP:REACTOME	CAPNS1	826	ENSG00000126247	CAPNS1	826	ENSG00000126247	M42527			R-HSA-9734009	https://www.reactome.org/content/detail/R-HSA-9734009|https://reactome.org/PathwayBrowser/#/R-HSA-9734009	Defective Intrinsic Pathway for Apoptosis
393	REACTOME_DEFECTIVE_INTRINSIC_PATHWAY_FOR_APOPTOSIS	C2	CP:REACTOME	CAPNS2	84290	ENSG00000256812	CAPNS2	84290	ENSG00000256812	M42527			R-HSA-9734009	https://www.reactome.org/content/detail/R-HSA-9734009|https://reactome.org/PathwayBrowser/#/R-HSA-9734009	Defective Intrinsic Pathway for Apoptosis
394	REACTOME_DEFECTIVE_INTRINSIC_PATHWAY_FOR_APOPTOSIS	C2	CP:REACTOME	CAST	831	ENSG00000153113	CAST	831	ENSG00000153113	M42527			R-HSA-9734009	https://www.reactome.org/content/detail/R-HSA-9734009|https://reactome.org/PathwayBrowser/#/R-HSA-9734009	Defective Intrinsic Pathway for Apoptosis
395	REACTOME_DEFECTIVE_INTRINSIC_PATHWAY_FOR_APOPTOSIS	C2	CP:REACTOME	CDC25A	993	ENSG00000164045	CDC25A	993	ENSG00000164045	M42527			R-HSA-9734009	https://www.reactome.org/content/detail/R-HSA-9734009|https://reactome.org/PathwayBrowser/#/R-HSA-9734009	Defective Intrinsic Pathway for Apoptosis
396	REACTOME_DEFECTIVE_INTRINSIC_PATHWAY_FOR_APOPTOSIS	C2	CP:REACTOME	CDC25B	994	ENSG00000101224	CDC25B	994	ENSG00000101224	M42527			R-HSA-9734009	https://www.reactome.org/content/detail/R-HSA-9734009|https://reactome.org/PathwayBrowser/#/R-HSA-9734009	Defective Intrinsic Pathway for Apoptosis
397	REACTOME_DEFECTIVE_INTRINSIC_PATHWAY_FOR_APOPTOSIS	C2	CP:REACTOME	CDC25C	995	ENSG00000158402	CDC25C	995	ENSG00000158402	M42527			R-HSA-9734009	https://www.reactome.org/content/detail/R-HSA-9734009|https://reactome.org/PathwayBrowser/#/R-HSA-9734009	Defective Intrinsic Pathway for Apoptosis
398	REACTOME_DEFECTIVE_INTRINSIC_PATHWAY_FOR_APOPTOSIS	C2	CP:REACTOME	CDK5	1020	ENSG00000164885	CDK5	1020	ENSG00000164885	M42527			R-HSA-9734009	https://www.reactome.org/content/detail/R-HSA-9734009|https://reactome.org/PathwayBrowser/#/R-HSA-9734009	Defective Intrinsic Pathway for Apoptosis
399	REACTOME_DEFECTIVE_INTRINSIC_PATHWAY_FOR_APOPTOSIS	C2	CP:REACTOME	CDK5R1	8851	ENSG00000176749	CDK5R1	8851	ENSG00000176749	M42527			R-HSA-9734009	https://www.reactome.org/content/detail/R-HSA-9734009|https://reactome.org/PathwayBrowser/#/R-HSA-9734009	Defective Intrinsic Pathway for Apoptosis
400	REACTOME_DEFECTIVE_INTRINSIC_PATHWAY_FOR_APOPTOSIS	C2	CP:REACTOME	FOXO3	2309	ENSG00000118689	FOXO3	2309	ENSG00000118689	M42527			R-HSA-9734009	https://www.reactome.org/content/detail/R-HSA-9734009|https://reactome.org/PathwayBrowser/#/R-HSA-9734009	Defective Intrinsic Pathway for Apoptosis
401	REACTOME_DEFECTIVE_INTRINSIC_PATHWAY_FOR_APOPTOSIS	C2	CP:REACTOME	GOLGA2	2801	ENSG00000167110	GOLGA2	2801	ENSG00000167110	M42527			R-HSA-9734009	https://www.reactome.org/content/detail/R-HSA-9734009|https://reactome.org/PathwayBrowser/#/R-HSA-9734009	Defective Intrinsic Pathway for Apoptosis
402	REACTOME_DEFECTIVE_INTRINSIC_PATHWAY_FOR_APOPTOSIS	C2	CP:REACTOME	JUN	3725	ENSG00000177606	JUN	3725	ENSG00000177606	M42527			R-HSA-9734009	https://www.reactome.org/content/detail/R-HSA-9734009|https://reactome.org/PathwayBrowser/#/R-HSA-9734009	Defective Intrinsic Pathway for Apoptosis
403	REACTOME_DEFECTIVE_INTRINSIC_PATHWAY_FOR_APOPTOSIS	C2	CP:REACTOME	PRDX1	5052	ENSG00000117450	PRDX1	5052	ENSG00000117450	M42527			R-HSA-9734009	https://www.reactome.org/content/detail/R-HSA-9734009|https://reactome.org/PathwayBrowser/#/R-HSA-9734009	Defective Intrinsic Pathway for Apoptosis
404	REACTOME_DEFECTIVE_INTRINSIC_PATHWAY_FOR_APOPTOSIS	C2	CP:REACTOME	PRDX2	7001	ENSG00000167815	PRDX2	7001	ENSG00000167815	M42527			R-HSA-9734009	https://www.reactome.org/content/detail/R-HSA-9734009|https://reactome.org/PathwayBrowser/#/R-HSA-9734009	Defective Intrinsic Pathway for Apoptosis
405	REACTOME_DEFECTIVE_INTRINSIC_PATHWAY_FOR_APOPTOSIS	C2	CP:REACTOME	SOD2	6648	ENSG00000112096	SOD2	6648	ENSG00000112096	M42527			R-HSA-9734009	https://www.reactome.org/content/detail/R-HSA-9734009|https://reactome.org/PathwayBrowser/#/R-HSA-9734009	Defective Intrinsic Pathway for Apoptosis
406	REACTOME_DISEASES_OF_PROGRAMMED_CELL_DEATH	C2	CP:REACTOME	DNMT1	1786	ENSG00000130816	DNMT1	1786	ENSG00000130816	M29829			R-HSA-9645723	https://www.reactome.org/content/detail/R-HSA-9645723|https://reactome.org/PathwayBrowser/#/R-HSA-9645723	Diseases of programmed cell death
407	REACTOME_DISEASES_OF_PROGRAMMED_CELL_DEATH	C2	CP:REACTOME	DNMT3A	1788	ENSG00000119772	DNMT3A	1788	ENSG00000119772	M29829			R-HSA-9645723	https://www.reactome.org/content/detail/R-HSA-9645723|https://reactome.org/PathwayBrowser/#/R-HSA-9645723	Diseases of programmed cell death
408	REACTOME_DISEASES_OF_PROGRAMMED_CELL_DEATH	C2	CP:REACTOME	DNMT3B	1789	ENSG00000088305	DNMT3B	1789	ENSG00000088305	M29829			R-HSA-9645723	https://www.reactome.org/content/detail/R-HSA-9645723|https://reactome.org/PathwayBrowser/#/R-HSA-9645723	Diseases of programmed cell death
409	REACTOME_DISEASES_OF_PROGRAMMED_CELL_DEATH	C2	CP:REACTOME	EED	8726	ENSG00000074266	EED	8726	ENSG00000074266	M29829			R-HSA-9645723	https://www.reactome.org/content/detail/R-HSA-9645723|https://reactome.org/PathwayBrowser/#/R-HSA-9645723	Diseases of programmed cell death
410	REACTOME_DISEASES_OF_PROGRAMMED_CELL_DEATH	C2	CP:REACTOME	EZH2	2146	ENSG00000106462	EZH2	2146	ENSG00000106462	M29829			R-HSA-9645723	https://www.reactome.org/content/detail/R-HSA-9645723|https://reactome.org/PathwayBrowser/#/R-HSA-9645723	Diseases of programmed cell death
411	REACTOME_DISEASES_OF_PROGRAMMED_CELL_DEATH	C2	CP:REACTOME	H2AB1	474382	ENSG00000274183	H2AB1	474382	ENSG00000274183	M29829			R-HSA-9645723	https://www.reactome.org/content/detail/R-HSA-9645723|https://reactome.org/PathwayBrowser/#/R-HSA-9645723	Diseases of programmed cell death
412	REACTOME_DISEASES_OF_PROGRAMMED_CELL_DEATH	C2	CP:REACTOME	H2AC14	8331	ENSG00000276368	H2AC14	8331	ENSG00000276368	M29829			R-HSA-9645723	https://www.reactome.org/content/detail/R-HSA-9645723|https://reactome.org/PathwayBrowser/#/R-HSA-9645723	Diseases of programmed cell death
413	REACTOME_DISEASES_OF_PROGRAMMED_CELL_DEATH	C2	CP:REACTOME	H2AC20	8338	ENSG00000184260	H2AC20	8338	ENSG00000184260	M29829			R-HSA-9645723	https://www.reactome.org/content/detail/R-HSA-9645723|https://reactome.org/PathwayBrowser/#/R-HSA-9645723	Diseases of programmed cell death
414	REACTOME_DISEASES_OF_PROGRAMMED_CELL_DEATH	C2	CP:REACTOME	H2AC4	8335	ENSG00000278463	H2AC4	8335	ENSG00000278463	M29829			R-HSA-9645723	https://www.reactome.org/content/detail/R-HSA-9645723|https://reactome.org/PathwayBrowser/#/R-HSA-9645723	Diseases of programmed cell death
415	REACTOME_DISEASES_OF_PROGRAMMED_CELL_DEATH	C2	CP:REACTOME	H2AC6	8334	ENSG00000180573	H2AC6	8334	ENSG00000180573	M29829			R-HSA-9645723	https://www.reactome.org/content/detail/R-HSA-9645723|https://reactome.org/PathwayBrowser/#/R-HSA-9645723	Diseases of programmed cell death
416	REACTOME_DISEASES_OF_PROGRAMMED_CELL_DEATH	C2	CP:REACTOME	H2AC7	3013	ENSG00000196866	H2AC7	3013	ENSG00000196866	M29829			R-HSA-9645723	https://www.reactome.org/content/detail/R-HSA-9645723|https://reactome.org/PathwayBrowser/#/R-HSA-9645723	Diseases of programmed cell death
417	REACTOME_DISEASES_OF_PROGRAMMED_CELL_DEATH	C2	CP:REACTOME	H2AC8	3012	ENSG00000277075	H2AC8	3012	ENSG00000277075	M29829			R-HSA-9645723	https://www.reactome.org/content/detail/R-HSA-9645723|https://reactome.org/PathwayBrowser/#/R-HSA-9645723	Diseases of programmed cell death
418	REACTOME_DISEASES_OF_PROGRAMMED_CELL_DEATH	C2	CP:REACTOME	H2AJ	55766	ENSG00000246705	H2AJ	55766	ENSG00000246705	M29829			R-HSA-9645723	https://www.reactome.org/content/detail/R-HSA-9645723|https://reactome.org/PathwayBrowser/#/R-HSA-9645723	Diseases of programmed cell death
419	REACTOME_DISEASES_OF_PROGRAMMED_CELL_DEATH	C2	CP:REACTOME	H2AX	3014	ENSG00000188486	H2AX	3014	ENSG00000188486	M29829			R-HSA-9645723	https://www.reactome.org/content/detail/R-HSA-9645723|https://reactome.org/PathwayBrowser/#/R-HSA-9645723	Diseases of programmed cell death
420	REACTOME_DISEASES_OF_PROGRAMMED_CELL_DEATH	C2	CP:REACTOME	H2AZ1	3015	ENSG00000164032	H2AZ1	3015	ENSG00000164032	M29829			R-HSA-9645723	https://www.reactome.org/content/detail/R-HSA-9645723|https://reactome.org/PathwayBrowser/#/R-HSA-9645723	Diseases of programmed cell death
421	REACTOME_DISEASES_OF_PROGRAMMED_CELL_DEATH	C2	CP:REACTOME	H2AZ2	94239	ENSG00000105968	H2AZ2	94239	ENSG00000105968	M29829			R-HSA-9645723	https://www.reactome.org/content/detail/R-HSA-9645723|https://reactome.org/PathwayBrowser/#/R-HSA-9645723	Diseases of programmed cell death
422	REACTOME_DISEASES_OF_PROGRAMMED_CELL_DEATH	C2	CP:REACTOME	H2BC1	255626	ENSG00000146047	H2BC1	255626	ENSG00000146047	M29829			R-HSA-9645723	https://www.reactome.org/content/detail/R-HSA-9645723|https://reactome.org/PathwayBrowser/#/R-HSA-9645723	Diseases of programmed cell death
423	REACTOME_DISEASES_OF_PROGRAMMED_CELL_DEATH	C2	CP:REACTOME	H2BC10	8346	ENSG00000278588	H2BC10	8346	ENSG00000278588	M29829			R-HSA-9645723	https://www.reactome.org/content/detail/R-HSA-9645723|https://reactome.org/PathwayBrowser/#/R-HSA-9645723	Diseases of programmed cell death
424	REACTOME_DISEASES_OF_PROGRAMMED_CELL_DEATH	C2	CP:REACTOME	H2BC11	8970	ENSG00000124635	H2BC11	8970	ENSG00000124635	M29829			R-HSA-9645723	https://www.reactome.org/content/detail/R-HSA-9645723|https://reactome.org/PathwayBrowser/#/R-HSA-9645723	Diseases of programmed cell death
425	REACTOME_DISEASES_OF_PROGRAMMED_CELL_DEATH	C2	CP:REACTOME	H2BC12	85236	ENSG00000197903	H2BC12	85236	ENSG00000197903	M29829			R-HSA-9645723	https://www.reactome.org/content/detail/R-HSA-9645723|https://reactome.org/PathwayBrowser/#/R-HSA-9645723	Diseases of programmed cell death
426	REACTOME_DISEASES_OF_PROGRAMMED_CELL_DEATH	C2	CP:REACTOME	H2BC13	8340	ENSG00000185130	H2BC13	8340	ENSG00000185130	M29829			R-HSA-9645723	https://www.reactome.org/content/detail/R-HSA-9645723|https://reactome.org/PathwayBrowser/#/R-HSA-9645723	Diseases of programmed cell death
427	REACTOME_DISEASES_OF_PROGRAMMED_CELL_DEATH	C2	CP:REACTOME	H2BC14	8342	ENSG00000273703	H2BC14	8342	ENSG00000273703	M29829			R-HSA-9645723	https://www.reactome.org/content/detail/R-HSA-9645723|https://reactome.org/PathwayBrowser/#/R-HSA-9645723	Diseases of programmed cell death
428	REACTOME_DISEASES_OF_PROGRAMMED_CELL_DEATH	C2	CP:REACTOME	H2BC15	8341	ENSG00000233822	H2BC15	8341	ENSG00000233822	M29829			R-HSA-9645723	https://www.reactome.org/content/detail/R-HSA-9645723|https://reactome.org/PathwayBrowser/#/R-HSA-9645723	Diseases of programmed cell death
429	REACTOME_DISEASES_OF_PROGRAMMED_CELL_DEATH	C2	CP:REACTOME	H2BC17	8348	ENSG00000274641	H2BC17	8348	ENSG00000274641	M29829			R-HSA-9645723	https://www.reactome.org/content/detail/R-HSA-9645723|https://reactome.org/PathwayBrowser/#/R-HSA-9645723	Diseases of programmed cell death
430	REACTOME_DISEASES_OF_PROGRAMMED_CELL_DEATH	C2	CP:REACTOME	H2BC21	8349	ENSG00000184678	H2BC21	8349	ENSG00000184678	M29829			R-HSA-9645723	https://www.reactome.org/content/detail/R-HSA-9645723|https://reactome.org/PathwayBrowser/#/R-HSA-9645723	Diseases of programmed cell death
431	REACTOME_DISEASES_OF_PROGRAMMED_CELL_DEATH	C2	CP:REACTOME	H2BC3	3018	ENSG00000276410	H2BC3	3018	ENSG00000276410	M29829			R-HSA-9645723	https://www.reactome.org/content/detail/R-HSA-9645723|https://reactome.org/PathwayBrowser/#/R-HSA-9645723	Diseases of programmed cell death
432	REACTOME_DISEASES_OF_PROGRAMMED_CELL_DEATH	C2	CP:REACTOME	H2BC4	8347	ENSG00000180596	H2BC4	8347	ENSG00000180596	M29829			R-HSA-9645723	https://www.reactome.org/content/detail/R-HSA-9645723|https://reactome.org/PathwayBrowser/#/R-HSA-9645723	Diseases of programmed cell death
433	REACTOME_DISEASES_OF_PROGRAMMED_CELL_DEATH	C2	CP:REACTOME	H2BC5	3017	ENSG00000158373	H2BC5	3017	ENSG00000158373	M29829			R-HSA-9645723	https://www.reactome.org/content/detail/R-HSA-9645723|https://reactome.org/PathwayBrowser/#/R-HSA-9645723	Diseases of programmed cell death
434	REACTOME_DISEASES_OF_PROGRAMMED_CELL_DEATH	C2	CP:REACTOME	H2BC6	8344	ENSG00000274290	H2BC6	8344	ENSG00000274290	M29829			R-HSA-9645723	https://www.reactome.org/content/detail/R-HSA-9645723|https://reactome.org/PathwayBrowser/#/R-HSA-9645723	Diseases of programmed cell death
435	REACTOME_DISEASES_OF_PROGRAMMED_CELL_DEATH	C2	CP:REACTOME	H2BC7	8343	ENSG00000277224	H2BC7	8343	ENSG00000277224	M29829			R-HSA-9645723	https://www.reactome.org/content/detail/R-HSA-9645723|https://reactome.org/PathwayBrowser/#/R-HSA-9645723	Diseases of programmed cell death
436	REACTOME_DISEASES_OF_PROGRAMMED_CELL_DEATH	C2	CP:REACTOME	H2BC8	8339	ENSG00000273802	H2BC8	8339	ENSG00000273802	M29829			R-HSA-9645723	https://www.reactome.org/content/detail/R-HSA-9645723|https://reactome.org/PathwayBrowser/#/R-HSA-9645723	Diseases of programmed cell death
437	REACTOME_DISEASES_OF_PROGRAMMED_CELL_DEATH	C2	CP:REACTOME	H2BC9	8345	ENSG00000275713	H2BC9	8345	ENSG00000275713	M29829			R-HSA-9645723	https://www.reactome.org/content/detail/R-HSA-9645723|https://reactome.org/PathwayBrowser/#/R-HSA-9645723	Diseases of programmed cell death
438	REACTOME_DISEASES_OF_PROGRAMMED_CELL_DEATH	C2	CP:REACTOME	H2BS1	54145	ENSG00000234289	H2BS1	54145	ENSG00000234289	M29829			R-HSA-9645723	https://www.reactome.org/content/detail/R-HSA-9645723|https://reactome.org/PathwayBrowser/#/R-HSA-9645723	Diseases of programmed cell death
439	REACTOME_DISEASES_OF_PROGRAMMED_CELL_DEATH	C2	CP:REACTOME	H2BU1	128312	ENSG00000196890	H2BU1	128312	ENSG00000196890	M29829			R-HSA-9645723	https://www.reactome.org/content/detail/R-HSA-9645723|https://reactome.org/PathwayBrowser/#/R-HSA-9645723	Diseases of programmed cell death
440	REACTOME_DISEASES_OF_PROGRAMMED_CELL_DEATH	C2	CP:REACTOME	H3-3A	3020	ENSG00000163041	H3-3A	3020	ENSG00000163041	M29829			R-HSA-9645723	https://www.reactome.org/content/detail/R-HSA-9645723|https://reactome.org/PathwayBrowser/#/R-HSA-9645723	Diseases of programmed cell death
441	REACTOME_DISEASES_OF_PROGRAMMED_CELL_DEATH	C2	CP:REACTOME	H3-3B	3021	ENSG00000132475	H3-3B	3021	ENSG00000132475	M29829			R-HSA-9645723	https://www.reactome.org/content/detail/R-HSA-9645723|https://reactome.org/PathwayBrowser/#/R-HSA-9645723	Diseases of programmed cell death
442	REACTOME_DISEASES_OF_PROGRAMMED_CELL_DEATH	C2	CP:REACTOME	H3C1	8350	ENSG00000275714	H3C1	8350	ENSG00000275714	M29829			R-HSA-9645723	https://www.reactome.org/content/detail/R-HSA-9645723|https://reactome.org/PathwayBrowser/#/R-HSA-9645723	Diseases of programmed cell death
443	REACTOME_DISEASES_OF_PROGRAMMED_CELL_DEATH	C2	CP:REACTOME	H3C10	8357	ENSG00000278828	H3C10	8357	ENSG00000278828	M29829			R-HSA-9645723	https://www.reactome.org/content/detail/R-HSA-9645723|https://reactome.org/PathwayBrowser/#/R-HSA-9645723	Diseases of programmed cell death
444	REACTOME_DISEASES_OF_PROGRAMMED_CELL_DEATH	C2	CP:REACTOME	H3C11	8354	ENSG00000275379	H3C11	8354	ENSG00000275379	M29829			R-HSA-9645723	https://www.reactome.org/content/detail/R-HSA-9645723|https://reactome.org/PathwayBrowser/#/R-HSA-9645723	Diseases of programmed cell death
445	REACTOME_DISEASES_OF_PROGRAMMED_CELL_DEATH	C2	CP:REACTOME	H3C12	8356	ENSG00000197153	H3C12	8356	ENSG00000197153	M29829			R-HSA-9645723	https://www.reactome.org/content/detail/R-HSA-9645723|https://reactome.org/PathwayBrowser/#/R-HSA-9645723	Diseases of programmed cell death
446	REACTOME_DISEASES_OF_PROGRAMMED_CELL_DEATH	C2	CP:REACTOME	H3C13	653604	ENSG00000183598	H3C13	653604	ENSG00000183598	M29829			R-HSA-9645723	https://www.reactome.org/content/detail/R-HSA-9645723|https://reactome.org/PathwayBrowser/#/R-HSA-9645723	Diseases of programmed cell death
447	REACTOME_DISEASES_OF_PROGRAMMED_CELL_DEATH	C2	CP:REACTOME	H3C14	126961	ENSG00000203811	H3C14	126961	ENSG00000203811	M29829			R-HSA-9645723	https://www.reactome.org/content/detail/R-HSA-9645723|https://reactome.org/PathwayBrowser/#/R-HSA-9645723	Diseases of programmed cell death
448	REACTOME_DISEASES_OF_PROGRAMMED_CELL_DEATH	C2	CP:REACTOME	H3C15	333932	ENSG00000203852	H3C15	333932	ENSG00000203852	M29829			R-HSA-9645723	https://www.reactome.org/content/detail/R-HSA-9645723|https://reactome.org/PathwayBrowser/#/R-HSA-9645723	Diseases of programmed cell death
449	REACTOME_DISEASES_OF_PROGRAMMED_CELL_DEATH	C2	CP:REACTOME	H3C2	8358	ENSG00000286522	H3C2	8358	ENSG00000286522	M29829			R-HSA-9645723	https://www.reactome.org/content/detail/R-HSA-9645723|https://reactome.org/PathwayBrowser/#/R-HSA-9645723	Diseases of programmed cell death
450	REACTOME_DISEASES_OF_PROGRAMMED_CELL_DEATH	C2	CP:REACTOME	H3C3	8352	ENSG00000287080	H3C3	8352	ENSG00000287080	M29829			R-HSA-9645723	https://www.reactome.org/content/detail/R-HSA-9645723|https://reactome.org/PathwayBrowser/#/R-HSA-9645723	Diseases of programmed cell death
451	REACTOME_DISEASES_OF_PROGRAMMED_CELL_DEATH	C2	CP:REACTOME	H3C4	8351	ENSG00000197409	H3C4	8351	ENSG00000197409	M29829			R-HSA-9645723	https://www.reactome.org/content/detail/R-HSA-9645723|https://reactome.org/PathwayBrowser/#/R-HSA-9645723	Diseases of programmed cell death
452	REACTOME_DISEASES_OF_PROGRAMMED_CELL_DEATH	C2	CP:REACTOME	H3C6	8353	ENSG00000274750	H3C6	8353	ENSG00000274750	M29829			R-HSA-9645723	https://www.reactome.org/content/detail/R-HSA-9645723|https://reactome.org/PathwayBrowser/#/R-HSA-9645723	Diseases of programmed cell death
453	REACTOME_DISEASES_OF_PROGRAMMED_CELL_DEATH	C2	CP:REACTOME	H3C7	8968	ENSG00000277775	H3C7	8968	ENSG00000277775	M29829			R-HSA-9645723	https://www.reactome.org/content/detail/R-HSA-9645723|https://reactome.org/PathwayBrowser/#/R-HSA-9645723	Diseases of programmed cell death
454	REACTOME_DISEASES_OF_PROGRAMMED_CELL_DEATH	C2	CP:REACTOME	H3C8	8355	ENSG00000273983	H3C8	8355	ENSG00000273983	M29829			R-HSA-9645723	https://www.reactome.org/content/detail/R-HSA-9645723|https://reactome.org/PathwayBrowser/#/R-HSA-9645723	Diseases of programmed cell death
455	REACTOME_DISEASES_OF_PROGRAMMED_CELL_DEATH	C2	CP:REACTOME	H4-16	121504	ENSG00000197837	H4-16	121504	ENSG00000197837	M29829			R-HSA-9645723	https://www.reactome.org/content/detail/R-HSA-9645723|https://reactome.org/PathwayBrowser/#/R-HSA-9645723	Diseases of programmed cell death
456	REACTOME_DISEASES_OF_PROGRAMMED_CELL_DEATH	C2	CP:REACTOME	H4C1	8359	ENSG00000278637	H4C1	8359	ENSG00000278637	M29829			R-HSA-9645723	https://www.reactome.org/content/detail/R-HSA-9645723|https://reactome.org/PathwayBrowser/#/R-HSA-9645723	Diseases of programmed cell death
457	REACTOME_DISEASES_OF_PROGRAMMED_CELL_DEATH	C2	CP:REACTOME	H4C11	8363	ENSG00000197238	H4C11	8363	ENSG00000197238	M29829			R-HSA-9645723	https://www.reactome.org/content/detail/R-HSA-9645723|https://reactome.org/PathwayBrowser/#/R-HSA-9645723	Diseases of programmed cell death
458	REACTOME_DISEASES_OF_PROGRAMMED_CELL_DEATH	C2	CP:REACTOME	H4C12	8362	ENSG00000273542	H4C12	8362	ENSG00000273542	M29829			R-HSA-9645723	https://www.reactome.org/content/detail/R-HSA-9645723|https://reactome.org/PathwayBrowser/#/R-HSA-9645723	Diseases of programmed cell death
459	REACTOME_DISEASES_OF_PROGRAMMED_CELL_DEATH	C2	CP:REACTOME	H4C13	8368	ENSG00000275126	H4C13	8368	ENSG00000275126	M29829			R-HSA-9645723	https://www.reactome.org/content/detail/R-HSA-9645723|https://reactome.org/PathwayBrowser/#/R-HSA-9645723	Diseases of programmed cell death
460	REACTOME_DISEASES_OF_PROGRAMMED_CELL_DEATH	C2	CP:REACTOME	H4C14	8370	ENSG00000270882	H4C14	8370	ENSG00000270882	M29829			R-HSA-9645723	https://www.reactome.org/content/detail/R-HSA-9645723|https://reactome.org/PathwayBrowser/#/R-HSA-9645723	Diseases of programmed cell death
461	REACTOME_DISEASES_OF_PROGRAMMED_CELL_DEATH	C2	CP:REACTOME	H4C15	554313	ENSG00000270276	H4C15	554313	ENSG00000270276	M29829			R-HSA-9645723	https://www.reactome.org/content/detail/R-HSA-9645723|https://reactome.org/PathwayBrowser/#/R-HSA-9645723	Diseases of programmed cell death
462	REACTOME_DISEASES_OF_PROGRAMMED_CELL_DEATH	C2	CP:REACTOME	H4C2	8366	ENSG00000278705	H4C2	8366	ENSG00000278705	M29829			R-HSA-9645723	https://www.reactome.org/content/detail/R-HSA-9645723|https://reactome.org/PathwayBrowser/#/R-HSA-9645723	Diseases of programmed cell death
463	REACTOME_DISEASES_OF_PROGRAMMED_CELL_DEATH	C2	CP:REACTOME	H4C3	8364	ENSG00000197061	H4C3	8364	ENSG00000197061	M29829			R-HSA-9645723	https://www.reactome.org/content/detail/R-HSA-9645723|https://reactome.org/PathwayBrowser/#/R-HSA-9645723	Diseases of programmed cell death
464	REACTOME_DISEASES_OF_PROGRAMMED_CELL_DEATH	C2	CP:REACTOME	H4C4	8360	ENSG00000277157	H4C4	8360	ENSG00000277157	M29829			R-HSA-9645723	https://www.reactome.org/content/detail/R-HSA-9645723|https://reactome.org/PathwayBrowser/#/R-HSA-9645723	Diseases of programmed cell death
465	REACTOME_DISEASES_OF_PROGRAMMED_CELL_DEATH	C2	CP:REACTOME	H4C5	8367	ENSG00000276966	H4C5	8367	ENSG00000276966	M29829			R-HSA-9645723	https://www.reactome.org/content/detail/R-HSA-9645723|https://reactome.org/PathwayBrowser/#/R-HSA-9645723	Diseases of programmed cell death
466	REACTOME_DISEASES_OF_PROGRAMMED_CELL_DEATH	C2	CP:REACTOME	H4C6	8361	ENSG00000274618	H4C6	8361	ENSG00000274618	M29829			R-HSA-9645723	https://www.reactome.org/content/detail/R-HSA-9645723|https://reactome.org/PathwayBrowser/#/R-HSA-9645723	Diseases of programmed cell death
467	REACTOME_DISEASES_OF_PROGRAMMED_CELL_DEATH	C2	CP:REACTOME	H4C8	8365	ENSG00000158406	H4C8	8365	ENSG00000158406	M29829			R-HSA-9645723	https://www.reactome.org/content/detail/R-HSA-9645723|https://reactome.org/PathwayBrowser/#/R-HSA-9645723	Diseases of programmed cell death
468	REACTOME_DISEASES_OF_PROGRAMMED_CELL_DEATH	C2	CP:REACTOME	H4C9	8294	ENSG00000276180	H4C9	8294	ENSG00000276180	M29829			R-HSA-9645723	https://www.reactome.org/content/detail/R-HSA-9645723|https://reactome.org/PathwayBrowser/#/R-HSA-9645723	Diseases of programmed cell death
469	REACTOME_DISEASES_OF_PROGRAMMED_CELL_DEATH	C2	CP:REACTOME	POLA1	5422	ENSG00000101868	POLA1	5422	ENSG00000101868	M29829			R-HSA-9645723	https://www.reactome.org/content/detail/R-HSA-9645723|https://reactome.org/PathwayBrowser/#/R-HSA-9645723	Diseases of programmed cell death
470	REACTOME_DISEASES_OF_PROGRAMMED_CELL_DEATH	C2	CP:REACTOME	POLA2	23649	ENSG00000014138	POLA2	23649	ENSG00000014138	M29829			R-HSA-9645723	https://www.reactome.org/content/detail/R-HSA-9645723|https://reactome.org/PathwayBrowser/#/R-HSA-9645723	Diseases of programmed cell death
471	REACTOME_DISEASES_OF_PROGRAMMED_CELL_DEATH	C2	CP:REACTOME	PRIM1	5557	ENSG00000198056	PRIM1	5557	ENSG00000198056	M29829			R-HSA-9645723	https://www.reactome.org/content/detail/R-HSA-9645723|https://reactome.org/PathwayBrowser/#/R-HSA-9645723	Diseases of programmed cell death
472	REACTOME_DISEASES_OF_PROGRAMMED_CELL_DEATH	C2	CP:REACTOME	PRIM2	5558	ENSG00000146143	PRIM2	5558	ENSG00000146143	M29829			R-HSA-9645723	https://www.reactome.org/content/detail/R-HSA-9645723|https://reactome.org/PathwayBrowser/#/R-HSA-9645723	Diseases of programmed cell death
473	REACTOME_DISEASES_OF_PROGRAMMED_CELL_DEATH	C2	CP:REACTOME	RBBP4	5928	ENSG00000162521	RBBP4	5928	ENSG00000162521	M29829			R-HSA-9645723	https://www.reactome.org/content/detail/R-HSA-9645723|https://reactome.org/PathwayBrowser/#/R-HSA-9645723	Diseases of programmed cell death
474	REACTOME_DISEASES_OF_PROGRAMMED_CELL_DEATH	C2	CP:REACTOME	RBBP7	5931	ENSG00000102054	RBBP7	5931	ENSG00000102054	M29829			R-HSA-9645723	https://www.reactome.org/content/detail/R-HSA-9645723|https://reactome.org/PathwayBrowser/#/R-HSA-9645723	Diseases of programmed cell death
475	REACTOME_DISEASES_OF_PROGRAMMED_CELL_DEATH	C2	CP:REACTOME	SUZ12	23512	ENSG00000178691	SUZ12	23512	ENSG00000178691	M29829			R-HSA-9645723	https://www.reactome.org/content/detail/R-HSA-9645723|https://reactome.org/PathwayBrowser/#/R-HSA-9645723	Diseases of programmed cell death
476	REACTOME_FOXO_MEDIATED_TRANSCRIPTION_OF_CELL_DEATH_GENES	C2	CP:REACTOME	BCL6	604	ENSG00000113916	BCL6	604	ENSG00000113916	M27940			R-HSA-9614657	https://www.reactome.org/content/detail/R-HSA-9614657|https://reactome.org/PathwayBrowser/#/R-HSA-9614657	FOXO-mediated transcription of cell death genes
477	REACTOME_FOXO_MEDIATED_TRANSCRIPTION_OF_CELL_DEATH_GENES	C2	CP:REACTOME	CITED2	10370	ENSG00000164442	CITED2	10370	ENSG00000164442	M27940			R-HSA-9614657	https://www.reactome.org/content/detail/R-HSA-9614657|https://reactome.org/PathwayBrowser/#/R-HSA-9614657	FOXO-mediated transcription of cell death genes
478	REACTOME_FOXO_MEDIATED_TRANSCRIPTION_OF_CELL_DEATH_GENES	C2	CP:REACTOME	CREBBP	1387	ENSG00000005339	CREBBP	1387	ENSG00000005339	M27940			R-HSA-9614657	https://www.reactome.org/content/detail/R-HSA-9614657|https://reactome.org/PathwayBrowser/#/R-HSA-9614657	FOXO-mediated transcription of cell death genes
479	REACTOME_FOXO_MEDIATED_TRANSCRIPTION_OF_CELL_DEATH_GENES	C2	CP:REACTOME	DDIT3	1649	ENSG00000175197	DDIT3	1649	ENSG00000175197	M27940			R-HSA-9614657	https://www.reactome.org/content/detail/R-HSA-9614657|https://reactome.org/PathwayBrowser/#/R-HSA-9614657	FOXO-mediated transcription of cell death genes
480	REACTOME_FOXO_MEDIATED_TRANSCRIPTION_OF_CELL_DEATH_GENES	C2	CP:REACTOME	EP300	2033	ENSG00000100393	EP300	2033	ENSG00000100393	M27940			R-HSA-9614657	https://www.reactome.org/content/detail/R-HSA-9614657|https://reactome.org/PathwayBrowser/#/R-HSA-9614657	FOXO-mediated transcription of cell death genes
481	REACTOME_FOXO_MEDIATED_TRANSCRIPTION_OF_CELL_DEATH_GENES	C2	CP:REACTOME	FOXO1	2308	ENSG00000150907	FOXO1	2308	ENSG00000150907	M27940			R-HSA-9614657	https://www.reactome.org/content/detail/R-HSA-9614657|https://reactome.org/PathwayBrowser/#/R-HSA-9614657	FOXO-mediated transcription of cell death genes
482	REACTOME_FOXO_MEDIATED_TRANSCRIPTION_OF_CELL_DEATH_GENES	C2	CP:REACTOME	FOXO4	4303	ENSG00000184481	FOXO4	4303	ENSG00000184481	M27940			R-HSA-9614657	https://www.reactome.org/content/detail/R-HSA-9614657|https://reactome.org/PathwayBrowser/#/R-HSA-9614657	FOXO-mediated transcription of cell death genes
483	REACTOME_FOXO_MEDIATED_TRANSCRIPTION_OF_CELL_DEATH_GENES	C2	CP:REACTOME	NFYA	4800	ENSG00000001167	NFYA	4800	ENSG00000001167	M27940			R-HSA-9614657	https://www.reactome.org/content/detail/R-HSA-9614657|https://reactome.org/PathwayBrowser/#/R-HSA-9614657	FOXO-mediated transcription of cell death genes
484	REACTOME_FOXO_MEDIATED_TRANSCRIPTION_OF_CELL_DEATH_GENES	C2	CP:REACTOME	NFYB	4801	ENSG00000120837	NFYB	4801	ENSG00000120837	M27940			R-HSA-9614657	https://www.reactome.org/content/detail/R-HSA-9614657|https://reactome.org/PathwayBrowser/#/R-HSA-9614657	FOXO-mediated transcription of cell death genes
485	REACTOME_FOXO_MEDIATED_TRANSCRIPTION_OF_CELL_DEATH_GENES	C2	CP:REACTOME	NFYC	4802	ENSG00000066136	NFYC	4802	ENSG00000066136	M27940			R-HSA-9614657	https://www.reactome.org/content/detail/R-HSA-9614657|https://reactome.org/PathwayBrowser/#/R-HSA-9614657	FOXO-mediated transcription of cell death genes
486	REACTOME_FOXO_MEDIATED_TRANSCRIPTION_OF_CELL_DEATH_GENES	C2	CP:REACTOME	STK11	6794	ENSG00000118046	STK11	6794	ENSG00000118046	M27940			R-HSA-9614657	https://www.reactome.org/content/detail/R-HSA-9614657|https://reactome.org/PathwayBrowser/#/R-HSA-9614657	FOXO-mediated transcription of cell death genes
487	REACTOME_PROGRAMMED_CELL_DEATH	C2	CP:REACTOME	BIRC3	330	ENSG00000023445	BIRC3	330	ENSG00000023445	M27436			R-HSA-5357801	https://www.reactome.org/content/detail/R-HSA-5357801|https://reactome.org/PathwayBrowser/#/R-HSA-5357801	Programmed Cell Death
488	REACTOME_PROGRAMMED_CELL_DEATH	C2	CP:REACTOME	CASP1	834	ENSG00000137752	CASP1	834	ENSG00000137752	M27436			R-HSA-5357801	https://www.reactome.org/content/detail/R-HSA-5357801|https://reactome.org/PathwayBrowser/#/R-HSA-5357801	Programmed Cell Death
489	REACTOME_PROGRAMMED_CELL_DEATH	C2	CP:REACTOME	CASP4	837	ENSG00000196954	CASP4	837	ENSG00000196954	M27436			R-HSA-5357801	https://www.reactome.org/content/detail/R-HSA-5357801|https://reactome.org/PathwayBrowser/#/R-HSA-5357801	Programmed Cell Death
490	REACTOME_PROGRAMMED_CELL_DEATH	C2	CP:REACTOME	CASP5	838	ENSG00000137757	CASP5	838	ENSG00000137757	M27436			R-HSA-5357801	https://www.reactome.org/content/detail/R-HSA-5357801|https://reactome.org/PathwayBrowser/#/R-HSA-5357801	Programmed Cell Death
491	REACTOME_PROGRAMMED_CELL_DEATH	C2	CP:REACTOME	CDC37	11140	ENSG00000105401	CDC37	11140	ENSG00000105401	M27436			R-HSA-5357801	https://www.reactome.org/content/detail/R-HSA-5357801|https://reactome.org/PathwayBrowser/#/R-HSA-5357801	Programmed Cell Death
492	REACTOME_PROGRAMMED_CELL_DEATH	C2	CP:REACTOME	ELANE	1991	ENSG00000197561	ELANE	1991	ENSG00000197561	M27436			R-HSA-5357801	https://www.reactome.org/content/detail/R-HSA-5357801|https://reactome.org/PathwayBrowser/#/R-HSA-5357801	Programmed Cell Death
493	REACTOME_PROGRAMMED_CELL_DEATH	C2	CP:REACTOME	FLOT1	10211	ENSG00000137312	FLOT1	10211	ENSG00000137312	M27436			R-HSA-5357801	https://www.reactome.org/content/detail/R-HSA-5357801|https://reactome.org/PathwayBrowser/#/R-HSA-5357801	Programmed Cell Death
494	REACTOME_PROGRAMMED_CELL_DEATH	C2	CP:REACTOME	FLOT2	2319	ENSG00000132589	FLOT2	2319	ENSG00000132589	M27436			R-HSA-5357801	https://www.reactome.org/content/detail/R-HSA-5357801|https://reactome.org/PathwayBrowser/#/R-HSA-5357801	Programmed Cell Death
495	REACTOME_PROGRAMMED_CELL_DEATH	C2	CP:REACTOME	IL18	3606	ENSG00000150782	IL18	3606	ENSG00000150782	M27436			R-HSA-5357801	https://www.reactome.org/content/detail/R-HSA-5357801|https://reactome.org/PathwayBrowser/#/R-HSA-5357801	Programmed Cell Death
496	REACTOME_PROGRAMMED_CELL_DEATH	C2	CP:REACTOME	IL1A	3552	ENSG00000115008	IL1A	3552	ENSG00000115008	M27436			R-HSA-5357801	https://www.reactome.org/content/detail/R-HSA-5357801|https://reactome.org/PathwayBrowser/#/R-HSA-5357801	Programmed Cell Death
497	REACTOME_PROGRAMMED_CELL_DEATH	C2	CP:REACTOME	IL1B	3553	ENSG00000125538	IL1B	3553	ENSG00000125538	M27436			R-HSA-5357801	https://www.reactome.org/content/detail/R-HSA-5357801|https://reactome.org/PathwayBrowser/#/R-HSA-5357801	Programmed Cell Death
498	REACTOME_PROGRAMMED_CELL_DEATH	C2	CP:REACTOME	IRF1	3659	ENSG00000125347	IRF1	3659	ENSG00000125347	M27436			R-HSA-5357801	https://www.reactome.org/content/detail/R-HSA-5357801|https://reactome.org/PathwayBrowser/#/R-HSA-5357801	Programmed Cell Death
499	REACTOME_PROGRAMMED_CELL_DEATH	C2	CP:REACTOME	IRF2	3660	ENSG00000168310	IRF2	3660	ENSG00000168310	M27436			R-HSA-5357801	https://www.reactome.org/content/detail/R-HSA-5357801|https://reactome.org/PathwayBrowser/#/R-HSA-5357801	Programmed Cell Death
500	REACTOME_PROGRAMMED_CELL_DEATH	C2	CP:REACTOME	MLKL	197259	ENSG00000168404	MLKL	197259	ENSG00000168404	M27436			R-HSA-5357801	https://www.reactome.org/content/detail/R-HSA-5357801|https://reactome.org/PathwayBrowser/#/R-HSA-5357801	Programmed Cell Death
501	REACTOME_PROGRAMMED_CELL_DEATH	C2	CP:REACTOME	OGT	8473	ENSG00000147162	OGT	8473	ENSG00000147162	M27436			R-HSA-5357801	https://www.reactome.org/content/detail/R-HSA-5357801|https://reactome.org/PathwayBrowser/#/R-HSA-5357801	Programmed Cell Death
502	REACTOME_PROGRAMMED_CELL_DEATH	C2	CP:REACTOME	PDCD6IP	10015	ENSG00000170248	PDCD6IP	10015	ENSG00000170248	M27436			R-HSA-5357801	https://www.reactome.org/content/detail/R-HSA-5357801|https://reactome.org/PathwayBrowser/#/R-HSA-5357801	Programmed Cell Death
503	REACTOME_PROGRAMMED_CELL_DEATH	C2	CP:REACTOME	PELI1	57162	ENSG00000197329	PELI1	57162	ENSG00000197329	M27436			R-HSA-5357801	https://www.reactome.org/content/detail/R-HSA-5357801|https://reactome.org/PathwayBrowser/#/R-HSA-5357801	Programmed Cell Death
504	REACTOME_PROGRAMMED_CELL_DEATH	C2	CP:REACTOME	RIPK3	11035	ENSG00000129465	RIPK3	11035	ENSG00000129465	M27436			R-HSA-5357801	https://www.reactome.org/content/detail/R-HSA-5357801|https://reactome.org/PathwayBrowser/#/R-HSA-5357801	Programmed Cell Death
505	REACTOME_PROGRAMMED_CELL_DEATH	C2	CP:REACTOME	SDCBP	6386	ENSG00000137575	SDCBP	6386	ENSG00000137575	M27436			R-HSA-5357801	https://www.reactome.org/content/detail/R-HSA-5357801|https://reactome.org/PathwayBrowser/#/R-HSA-5357801	Programmed Cell Death
506	REACTOME_PROGRAMMED_CELL_DEATH	C2	CP:REACTOME	STUB1	10273	ENSG00000103266	STUB1	10273	ENSG00000103266	M27436			R-HSA-5357801	https://www.reactome.org/content/detail/R-HSA-5357801|https://reactome.org/PathwayBrowser/#/R-HSA-5357801	Programmed Cell Death
507	REACTOME_SUPPRESSION_OF_APOPTOSIS	C2	CP:REACTOME	CTSG	1511	ENSG00000100448	CTSG	1511	ENSG00000100448	M29815			R-HSA-9635465	https://www.reactome.org/content/detail/R-HSA-9635465|https://reactome.org/PathwayBrowser/#/R-HSA-9635465	Suppression of apoptosis
508	REACTOME_SUPPRESSION_OF_APOPTOSIS	C2	CP:REACTOME	GSK3A	2931	ENSG00000105723	GSK3A	2931	ENSG00000105723	M29815			R-HSA-9635465	https://www.reactome.org/content/detail/R-HSA-9635465|https://reactome.org/PathwayBrowser/#/R-HSA-9635465	Suppression of apoptosis
509	REACTOME_SUPPRESSION_OF_APOPTOSIS	C2	CP:REACTOME	RNF213	57674	ENSG00000173821	RNF213	57674	ENSG00000173821	M29815			R-HSA-9635465	https://www.reactome.org/content/detail/R-HSA-9635465|https://reactome.org/PathwayBrowser/#/R-HSA-9635465	Suppression of apoptosis
510	REACTOME_SUPPRESSION_OF_APOPTOSIS	C2	CP:REACTOME	SFPQ	6421	ENSG00000116560	SFPQ	6421	ENSG00000116560	M29815			R-HSA-9635465	https://www.reactome.org/content/detail/R-HSA-9635465|https://reactome.org/PathwayBrowser/#/R-HSA-9635465	Suppression of apoptosis
511	REACTOME_SUPPRESSION_OF_APOPTOSIS	C2	CP:REACTOME	TRIM27	5987	ENSG00000204713	TRIM27	5987	ENSG00000204713	M29815			R-HSA-9635465	https://www.reactome.org/content/detail/R-HSA-9635465|https://reactome.org/PathwayBrowser/#/R-HSA-9635465	Suppression of apoptosis
512	REACTOME_TLR3_MEDIATED_TICAM1_DEPENDENT_PROGRAMMED_CELL_DEATH	C2	CP:REACTOME	TLR3	7098	ENSG00000164342	TLR3	7098	ENSG00000164342	M27883			R-HSA-9013957	https://www.reactome.org/content/detail/R-HSA-9013957|https://reactome.org/PathwayBrowser/#/R-HSA-9013957	TLR3-mediated TICAM1-dependent programmed cell death
513	REACTOME_TP53_REGULATES_TRANSCRIPTION_OF_CELL_DEATH_GENES	C2	CP:REACTOME	AIFM2	84883	ENSG00000042286	AIFM2	84883	ENSG00000042286	M27499			R-HSA-5633008	https://www.reactome.org/content/detail/R-HSA-5633008|https://reactome.org/PathwayBrowser/#/R-HSA-5633008	TP53 Regulates Transcription of Cell Death Genes
514	REACTOME_TP53_REGULATES_TRANSCRIPTION_OF_CELL_DEATH_GENES	C2	CP:REACTOME	BCL2L14	79370	ENSG00000121380	BCL2L14	79370	ENSG00000121380	M27499			R-HSA-5633008	https://www.reactome.org/content/detail/R-HSA-5633008|https://reactome.org/PathwayBrowser/#/R-HSA-5633008	TP53 Regulates Transcription of Cell Death Genes
515	REACTOME_TP53_REGULATES_TRANSCRIPTION_OF_CELL_DEATH_GENES	C2	CP:REACTOME	BIRC5	332	ENSG00000089685	BIRC5	332	ENSG00000089685	M27499			R-HSA-5633008	https://www.reactome.org/content/detail/R-HSA-5633008|https://reactome.org/PathwayBrowser/#/R-HSA-5633008	TP53 Regulates Transcription of Cell Death Genes
516	REACTOME_TP53_REGULATES_TRANSCRIPTION_OF_CELL_DEATH_GENES	C2	CP:REACTOME	BNIP3L	665	ENSG00000104765	BNIP3L	665	ENSG00000104765	M27499			R-HSA-5633008	https://www.reactome.org/content/detail/R-HSA-5633008|https://reactome.org/PathwayBrowser/#/R-HSA-5633008	TP53 Regulates Transcription of Cell Death Genes
517	REACTOME_TP53_REGULATES_TRANSCRIPTION_OF_CELL_DEATH_GENES	C2	CP:REACTOME	CASP10	843	ENSG00000003400	CASP10	843	ENSG00000003400	M27499			R-HSA-5633008	https://www.reactome.org/content/detail/R-HSA-5633008|https://reactome.org/PathwayBrowser/#/R-HSA-5633008	TP53 Regulates Transcription of Cell Death Genes
518	REACTOME_TP53_REGULATES_TRANSCRIPTION_OF_CELL_DEATH_GENES	C2	CP:REACTOME	CHM	1121	ENSG00000188419	CHM	1121	ENSG00000188419	M27499			R-HSA-5633008	https://www.reactome.org/content/detail/R-HSA-5633008|https://reactome.org/PathwayBrowser/#/R-HSA-5633008	TP53 Regulates Transcription of Cell Death Genes
519	REACTOME_TP53_REGULATES_TRANSCRIPTION_OF_CELL_DEATH_GENES	C2	CP:REACTOME	CRADD	8738	ENSG00000169372	CRADD	8738	ENSG00000169372	M27499			R-HSA-5633008	https://www.reactome.org/content/detail/R-HSA-5633008|https://reactome.org/PathwayBrowser/#/R-HSA-5633008	TP53 Regulates Transcription of Cell Death Genes
520	REACTOME_TP53_REGULATES_TRANSCRIPTION_OF_CELL_DEATH_GENES	C2	CP:REACTOME	IGFBP3	3486	ENSG00000146674	IGFBP3	3486	ENSG00000146674	M27499			R-HSA-5633008	https://www.reactome.org/content/detail/R-HSA-5633008|https://reactome.org/PathwayBrowser/#/R-HSA-5633008	TP53 Regulates Transcription of Cell Death Genes
521	REACTOME_TP53_REGULATES_TRANSCRIPTION_OF_CELL_DEATH_GENES	C2	CP:REACTOME	NDRG1	10397	ENSG00000104419	NDRG1	10397	ENSG00000104419	M27499			R-HSA-5633008	https://www.reactome.org/content/detail/R-HSA-5633008|https://reactome.org/PathwayBrowser/#/R-HSA-5633008	TP53 Regulates Transcription of Cell Death Genes
522	REACTOME_TP53_REGULATES_TRANSCRIPTION_OF_CELL_DEATH_GENES	C2	CP:REACTOME	NLRC4	58484	ENSG00000091106	NLRC4	58484	ENSG00000091106	M27499			R-HSA-5633008	https://www.reactome.org/content/detail/R-HSA-5633008|https://reactome.org/PathwayBrowser/#/R-HSA-5633008	TP53 Regulates Transcription of Cell Death Genes
523	REACTOME_TP53_REGULATES_TRANSCRIPTION_OF_CELL_DEATH_GENES	C2	CP:REACTOME	PERP	64065	ENSG00000112378	PERP	64065	ENSG00000112378	M27499			R-HSA-5633008	https://www.reactome.org/content/detail/R-HSA-5633008|https://reactome.org/PathwayBrowser/#/R-HSA-5633008	TP53 Regulates Transcription of Cell Death Genes
524	REACTOME_TP53_REGULATES_TRANSCRIPTION_OF_CELL_DEATH_GENES	C2	CP:REACTOME	PIDD1	55367	ENSG00000177595	PIDD1	55367	ENSG00000177595	M27499			R-HSA-5633008	https://www.reactome.org/content/detail/R-HSA-5633008|https://reactome.org/PathwayBrowser/#/R-HSA-5633008	TP53 Regulates Transcription of Cell Death Genes
525	REACTOME_TP53_REGULATES_TRANSCRIPTION_OF_CELL_DEATH_GENES	C2	CP:REACTOME	PRELID1	27166	ENSG00000169230	PRELID1	27166	ENSG00000169230	M27499			R-HSA-5633008	https://www.reactome.org/content/detail/R-HSA-5633008|https://reactome.org/PathwayBrowser/#/R-HSA-5633008	TP53 Regulates Transcription of Cell Death Genes
526	REACTOME_TP53_REGULATES_TRANSCRIPTION_OF_CELL_DEATH_GENES	C2	CP:REACTOME	PRELID3A	10650	ENSG00000141391	PRELID3A	10650	ENSG00000141391	M27499			R-HSA-5633008	https://www.reactome.org/content/detail/R-HSA-5633008|https://reactome.org/PathwayBrowser/#/R-HSA-5633008	TP53 Regulates Transcription of Cell Death Genes
527	REACTOME_TP53_REGULATES_TRANSCRIPTION_OF_CELL_DEATH_GENES	C2	CP:REACTOME	RABGGTA	5875	ENSG00000100949	RABGGTA	5875	ENSG00000100949	M27499			R-HSA-5633008	https://www.reactome.org/content/detail/R-HSA-5633008|https://reactome.org/PathwayBrowser/#/R-HSA-5633008	TP53 Regulates Transcription of Cell Death Genes
528	REACTOME_TP53_REGULATES_TRANSCRIPTION_OF_CELL_DEATH_GENES	C2	CP:REACTOME	RABGGTB	5876	ENSG00000137955	RABGGTB	5876	ENSG00000137955	M27499			R-HSA-5633008	https://www.reactome.org/content/detail/R-HSA-5633008|https://reactome.org/PathwayBrowser/#/R-HSA-5633008	TP53 Regulates Transcription of Cell Death Genes
529	REACTOME_TP53_REGULATES_TRANSCRIPTION_OF_CELL_DEATH_GENES	C2	CP:REACTOME	STEAP3	55240	ENSG00000115107	STEAP3	55240	ENSG00000115107	M27499			R-HSA-5633008	https://www.reactome.org/content/detail/R-HSA-5633008|https://reactome.org/PathwayBrowser/#/R-HSA-5633008	TP53 Regulates Transcription of Cell Death Genes
530	REACTOME_TP53_REGULATES_TRANSCRIPTION_OF_CELL_DEATH_GENES	C2	CP:REACTOME	TMEM219	124446	ENSG00000149932	TMEM219	124446	ENSG00000149932	M27499			R-HSA-5633008	https://www.reactome.org/content/detail/R-HSA-5633008|https://reactome.org/PathwayBrowser/#/R-HSA-5633008	TP53 Regulates Transcription of Cell Death Genes
531	REACTOME_TP53_REGULATES_TRANSCRIPTION_OF_CELL_DEATH_GENES	C2	CP:REACTOME	TNFRSF10C	8794	ENSG00000173535	TNFRSF10C	8794	ENSG00000173535	M27499			R-HSA-5633008	https://www.reactome.org/content/detail/R-HSA-5633008|https://reactome.org/PathwayBrowser/#/R-HSA-5633008	TP53 Regulates Transcription of Cell Death Genes
532	REACTOME_TP53_REGULATES_TRANSCRIPTION_OF_CELL_DEATH_GENES	C2	CP:REACTOME	TNFRSF10D	8793	ENSG00000173530	TNFRSF10D	8793	ENSG00000173530	M27499			R-HSA-5633008	https://www.reactome.org/content/detail/R-HSA-5633008|https://reactome.org/PathwayBrowser/#/R-HSA-5633008	TP53 Regulates Transcription of Cell Death Genes
533	REACTOME_TP53_REGULATES_TRANSCRIPTION_OF_CELL_DEATH_GENES	C2	CP:REACTOME	TP53AIP1	63970	ENSG00000120471	TP53AIP1	63970	ENSG00000120471	M27499			R-HSA-5633008	https://www.reactome.org/content/detail/R-HSA-5633008|https://reactome.org/PathwayBrowser/#/R-HSA-5633008	TP53 Regulates Transcription of Cell Death Genes
534	REACTOME_TP53_REGULATES_TRANSCRIPTION_OF_CELL_DEATH_GENES	C2	CP:REACTOME	TP53I3	9540	ENSG00000115129	TP53I3	9540	ENSG00000115129	M27499			R-HSA-5633008	https://www.reactome.org/content/detail/R-HSA-5633008|https://reactome.org/PathwayBrowser/#/R-HSA-5633008	TP53 Regulates Transcription of Cell Death Genes
535	REACTOME_TP53_REGULATES_TRANSCRIPTION_OF_CELL_DEATH_GENES	C2	CP:REACTOME	TP53INP1	94241	ENSG00000164938	TP53INP1	94241	ENSG00000164938	M27499			R-HSA-5633008	https://www.reactome.org/content/detail/R-HSA-5633008|https://reactome.org/PathwayBrowser/#/R-HSA-5633008	TP53 Regulates Transcription of Cell Death Genes
536	REACTOME_TP53_REGULATES_TRANSCRIPTION_OF_CELL_DEATH_GENES	C2	CP:REACTOME	TRIAP1	51499	ENSG00000170855	TRIAP1	51499	ENSG00000170855	M27499			R-HSA-5633008	https://www.reactome.org/content/detail/R-HSA-5633008|https://reactome.org/PathwayBrowser/#/R-HSA-5633008	TP53 Regulates Transcription of Cell Death Genes
537	REACTOME_TP53_REGULATES_TRANSCRIPTION_OF_CELL_DEATH_GENES	C2	CP:REACTOME	ZNF420	147923	ENSG00000197050	ZNF420	147923	ENSG00000197050	M27499			R-HSA-5633008	https://www.reactome.org/content/detail/R-HSA-5633008|https://reactome.org/PathwayBrowser/#/R-HSA-5633008	TP53 Regulates Transcription of Cell Death Genes
