# Supplementary material for: Derivation of a novel multi‐gene prognostic model based on regulated cell death pathways in acute myeloid leukemia: A comprehensive bioinformatic analysis integrating gene expression, mutation profiling, and immune infiltration
Source: PLoS One. 2025 Aug 1;20(8):e0328412. doi: 10.1371/journal.pone.0328412 (PMC12316299; doi:10.1371/journal.pone.0328412)
Supplement: S2 Table — (CSV) [file pone.0328412.s002.csv]

	TCGA-AB-2908	TCGA-AB-2956	TCGA-AB-2937	TCGA-AB-2896	TCGA-AB-2823	TCGA-AB-2858	TCGA-AB-2995	TCGA-AB-2857	TCGA-AB-2820	TCGA-AB-2898	TCGA-AB-2859	TCGA-AB-2941	TCGA-AB-2842	TCGA-AB-2955	TCGA-AB-2888	TCGA-AB-2917	TCGA-AB-2973	TCGA-AB-2998	TCGA-AB-2913	TCGA-AB-2975	TCGA-AB-2899	TCGA-AB-2912	TCGA-AB-2843	TCGA-AB-2987	TCGA-AB-3009	TCGA-AB-2981	TCGA-AB-2918	TCGA-AB-2914	TCGA-AB-2862	TCGA-AB-2866	TCGA-AB-2988	TCGA-AB-2983	TCGA-AB-2889	TCGA-AB-2840	TCGA-AB-2932	TCGA-AB-2853	TCGA-AB-2883	TCGA-AB-2915	TCGA-AB-2881	TCGA-AB-2839	TCGA-AB-2938	TCGA-AB-2886	TCGA-AB-2891	TCGA-AB-2869	TCGA-AB-2944	TCGA-AB-2930	TCGA-AB-2841	TCGA-AB-3011	TCGA-AB-2872
ACIN1	13.5618915485082	13.2755891009405	12.9260800564455	13.6338227519687	13.6225527150359	13.5718297438012	13.9301210720058	12.7039184629388	13.8107130639865	13.582665549413	13.5556554671904	13.8312273029697	13.0573543818813	13.2466189019324	13.5111269938595	12.9522906695668	13.0494433490813	13.5535106929755	13.5619213635124	13.3542225124177	13.2409044481242	13.1027425910319	13.4965924110224	13.0356493752089	13.7661295295711	13.5791835747809	13.6506222964052	13.2559327334307	13.6754268776516	13.3966306405517	13.7333686837407	13.2061585317121	13.5844821171043	13.5767840698002	13.7245803610371	13.428841378749	13.1890507766005	13.6714108333778	13.5389878976028	13.2591740690695	13.4477094558983	14.0185119724586	13.3243573864552	13.5081916081145	13.3015245214307	13.6806607665643	14.0102063604575	13.6384414001171	13.898625648614
ADD1	13.2195164496889	12.883375209809	13.6540357811121	13.26577582552	13.3799135606566	12.9411604539712	12.9326461578651	13.3067769224292	13.2759061394867	13.14428143476	12.9705888618882	12.840630562028	12.9483696971457	12.9122029343163	13.2749693533567	12.7050226338791	12.951030773338	13.2236458627349	12.7135059830887	12.6864562115825	13.4237957131707	12.8916064698753	13.5884585008511	13.5068421376663	12.8907829102465	13.2637351306692	13.3033797062588	13.0650230535484	12.7916083465282	13.3150608703105	13.1793983478643	12.8115403766805	13.169734220392	12.5223622901213	13.4865513775266	12.7909413035511	12.547975614781	13.4482474022566	13.4701361514991	12.8438851372155	13.4128246380792	12.7339695471567	13.0857453298575	13.0710774632872	13.1186242437016	13.0230028760605	13.3521956963851	12.8717094684042	12.7724136622015
AKT1	11.7621263927994	12.316565214427	12.2755371635492	12.1537088679118	12.4683735104933	12.0313180540501	11.8392082972848	11.6980513617397	12.2887085785688	11.9100241990854	11.885626158508	12.124118286945	11.478464286946	10.7725213386839	12.1159272507668	10.3114671850947	11.5513803379448	12.4307497058894	11.053716175454	11.971228690732	11.5681687391933	11.2089486091423	11.7701674029639	11.3948532906661	11.7547037065452	12.3664637609393	12.1839370864836	11.2770785828352	12.1090677957083	12.6861899812736	12.1073990445793	11.2093674744924	12.2536971986676	11.7013220332163	12.9280334442099	11.6163331157098	10.8679962101376	11.9795478921265	12.0503708397081	11.2136963442554	11.895185102519	12.427398003257	11.8497720588541	12.3655603742091	11.4745776275373	11.8428113132658	13.1501541379382	11.8121850916427	11.7691460815667
AKT2	12.4060398781667	12.3557848018119	12.426161822873	12.3493761477101	13.0016507146502	12.3933958467484	12.1785738034612	12.2300055835977	13.024204771297	12.4646573085812	12.3035079533979	12.0830509684004	11.5516058563627	11.6823980514257	12.119617179897	11.5561267523007	11.5580522508164	13.0587479316154	11.9447874973492	12.3328217615474	12.2445836491548	11.2647818861661	12.4417118219603	12.1644536642072	12.2084494724425	12.2395550226771	12.3296787012923	11.6434335502449	13.1887007437807	12.5764793111276	12.1875578566469	11.9086327364176	12.0788461997785	13.0166526679791	12.8365356742736	11.7731234155293	12.4941791275235	12.205255124645	12.2025746170207	11.9738296999547	12.1302256327028	12.5182940918259	12.2368941425718	12.1955479860026	12.5685561664085	12.4902978666049	13.6191255659741	12.5929716516923	12.7454637513817
AKT3	9.62207925765633	10.1129809806058	7.31191100545239	7.95680493154113	9.36945269456148	8.42642642148092	10.7996802631664	9.86679532506858	11.0594353859012	10.930430560346	8.52530156126841	7.60838649603994	10.774433434661	8.4481253332958	8.76345908947002	11.5793150422967	9.97196843663965	8.69588876153957	8.42611430965257	10.6534511483394	11.6873390205199	12.0349329428811	8.57706861589284	10.1768260714281	11.2250396059395	9.1106220008966	7.88788180974504	10.5393526228695	8.78948908431722	11.5281635530939	7.90238310945798	8.85860655359216	8.29768604206754	9.50495142641676	9.67298058391348	7.8989551829642	9.1955740473415	9.54480221234915	8.03678359455926	8.38682412965658	8.30326322361753	7.7131009234611	7.24901186715027	7.77675710251171	10.763604220143	11.178079935251	9.17440680261929	7.82987407554736	9.66469545160917
APAF1	11.5131601142673	12.3424803143737	10.9058347160831	11.859468107877	12.0915002161781	11.2024532444638	10.4175026392917	11.1201674108899	10.9724569003742	11.7014776955824	11.9650467607099	10.3060439738588	12.9320591014703	10.5897357439709	12.9346137918391	11.3733300135292	12.3017601409069	12.3983322460409	11.4341395289207	11.0270273961073	11.7332019757297	12.4192748817356	11.4639892513772	11.8816698353951	12.3446100431809	12.9608385394004	11.9709014623015	11.5884768542279	11.350148503256	12.1245794509662	11.6916983485259	12.6319674594692	12.2502564944258	11.2039516155391	12.4928290492168	12.1192610556079	11.350069151211	12.1000164912871	11.6382550549759	11.8151991507181	10.8197711519302	11.4817846556923	12.5327060686642	11.4374562770797	11.1889635933648	12.1334102656731	11.8039535871088	11.2586358756579	10.5715422894565
APC	9.9744449743904	11.3263538984725	10.4578418010237	10.9702090753579	11.4923188266177	10.881361672135	11.2900626373983	11.2395179577517	11.588744845494	11.125905035033	11.0502579231947	11.593857717526	11.5443275666381	11.8390088822684	11.7267030027849	12.0536354023217	11.8034219355127	11.2164166345191	10.8925426642188	10.3772932487624	11.2278432081332	11.9640231922517	11.343914337233	11.7257792330463	11.3235150266922	11.9688113686149	10.6225683552841	12.0013205045082	10.2950409898841	11.0735593470481	10.9568783310268	11.0434931899668	11.0925612427907	11.1463178050252	10.7921493740589	11.0273323845481	10.7884956216343	11.631858786568	10.9770510037571	11.0673146110796	11.0693845193194	11.0127356171743	11.2432845258404	11.0993323681763	11.6445862732541	10.5768307495127	10.5693807980863	10.9266022762702	10.8725382866505
APIP	9.34067232151054	9.22160336712848	8.54481140525681	9.26405347246232	8.73757003071136	9.3320207955725	8.28672258198827	9.01943347069707	8.45417307264436	9.04571659254465	8.62814322626287	8.54929139421515	9.37300927525616	9.27930667973821	9.65787357362611	9.83218592831542	9.71837495763853	8.31234979375015	8.93840990177444	9.1827846117105	8.9881936999935	9.53201937380427	9.02220631301125	9.22416561113174	8.86552587828304	9.19823016334768	9.49930034298453	8.95705247754905	8.56446940401456	9.07496405981508	9.37423484923471	9.33597996086419	8.87585090743368	8.93150386031151	9.34085560397008	9.75711576440925	9.00121264062519	9.18652551927918	9.12988580995688	9.24606655019188	8.9279201828557	8.79640205148196	9.34066068714017	8.31349747220683	8.76313193480025	9.18814959108569	8.42532399128299	8.7914890368354	7.5425479609878
APPL1	10.3502778063862	12.4969235945788	11.5843102637812	12.2042528706409	11.8610884403835	11.9053309778997	11.5206537936992	11.5133101033776	11.7384365799404	11.346754683317	12.0155589990227	11.3192076120668	12.4378617226631	12.2001825259044	12.0019318448783	11.832557406418	11.3075595634146	11.6825887519558	12.1682223333011	11.7716953260509	11.8500825251224	12.7765123815387	11.8906661808176	11.1502832273796	12.3443186849397	11.69943127421	12.2028154220261	12.5663860542997	10.9663106582915	11.7501075924555	12.3307943327515	12.3514838303776	12.3987925403242	11.2262491248886	11.4542858327864	12.6927606188872	10.9442610880351	12.053218174906	12.2361377159273	12.4680922218634	10.5273103117138	12.2584800778507	11.8063985888856	11.8664282950371	12.0637942286797	12.2644125745264	11.2307805246152	11.8898160551714	11.7163433631076
ARHGAP10	9.01615181041766	9.23747526265756	8.65986736008397	8.3909786070522	10.7809141525946	6.15263907306463	8.42484578031991	9.47538422753845	6.24150200028443	9.07355755913947	8.44493296517935	8.14564267213514	9.32184462343972	11.2553106739885	8.79457035500017	9.62186185203742	8.59180001195637	10.114518495405	4.70471539586924	8.48624016568145	6.21099942252164	6.16780254914075	6.24891340462212	6.84411355044982	10.0974602280962	8.52029478209305	9.17453573456584	8.4718982395203	9.8543393156651	8.8985734429671	8.61568635834402	8.87499396322757	9.28073505482205	9.96356657116384	8.44608109270984	7.72944730626992	9.22606927400161	7.55652791262615	9.40935382057268	6.44608231715793	7.91520103616255	5.3560200296586	9.42854827270136	7.89584140033941	7.65910204905038	8.88624839136321	9.35042306451964	9.2275360341494	9.61158399235527
AVEN	8.35259156026707	8.20500297931834	8.93307785873907	8.1352702878715	10.1254985379341	8.40222490165398	8.06520026168282	8.00179102544866	7.1167214818709	8.13612935126548	8.16832140285137	9.49693033207584	8.1342272982365	8.43116442429326	7.97575277833558	7.21455895059731	7.45817191416707	8.93783951415452	8.15423233643899	8.19853197770677	7.23406380397553	7.61040067138068	7.50389455438035	7.8936083173448	7.98417160709569	7.64670436736953	8.34774922761357	8.998620701301	9.61546276716316	7.58119495414276	7.77505156826522	7.91041371980118	8.4088594143561	9.27737187259989	7.97735992980367	8.48941772322085	7.98377628933059	7.97896726227146	8.78582617700216	7.99865766630303	8.62827811084925	8.51023778402968	8.07698210204858	8.22529177556728	8.73996658379846	8.32340202492786	9.37036961753318	8.00319404816659	8.14239753049238
BAD	7.47705759005486	7.60781664362898	7.26613611636546	7.25239172232652	7.03187436909201	7.51430684942764	7.05220816321326	7.23210463215849	7.8667186257752	7.21396815871081	7.51815637826678	7.28717241748343	6.79686693553261	6.70444457142833	6.71216344989746	6.09864371318953	7.44775465175376	7.05380112592542	6.89744429057656	7.45696179941381	7.14907803188273	6.07546216701726	7.32842886920082	6.98672168708726	7.0486151787915	7.1137088085226	7.06722607502797	7.01428205303653	7.44729309778922	7.65200230218692	7.40898298889574	7.32320953289898	7.47538415117451	7.34682171520458	8.17020867166937	7.26220611536285	8.00503764000548	6.85597618664242	7.26944817261024	6.87119446085842	7.50040937412507	7.27650159329837	7.11035603071672	7.6534003446422	6.83414044891921	7.61422362215745	8.23717018949425	7.68075823199301	7.2482219708773
BAK1	10.0732715089912	10.2320655502772	10.0369291829946	9.65985682751734	9.49201310143798	9.02374843247544	9.28405835643905	8.97078922276774	9.19619065346824	9.13826219683364	9.85987104635539	9.12712657400014	9.8284595453637	9.08336372336126	9.89738071613595	8.48730343946286	9.43442339328137	9.40161806153086	9.24971428788833	9.43754333024392	9.38636321357703	8.85275578326713	9.74041704888423	10.6167810973249	9.46333056529991	10.5676247238647	9.73236610771433	9.11368084315851	9.23015752617312	9.69202855496701	9.64434571927145	9.27348440855222	9.46616621687725	8.41037055532231	10.5716548072432	9.51616970801429	9.77011202412695	9.79737223793046	9.55325066342298	9.48772684168285	9.26801169127765	9.06115299047063	10.0914136046017	9.26143089501021	9.80603553829311	9.52829252016467	9.93149896389073	9.158721833023	9.03992188182355
BAX	10.1969645381976	11.6250053271707	10.702919522906	10.8953782499701	10.3100943785303	10.4010986179833	10.1693499254968	9.61354313587679	10.0543852821181	10.6962206008541	9.99685400521506	9.36239204271682	9.49528137388589	9.82941284577339	10.8255700596827	9.36270710911034	10.6687197768156	11.0233315262246	10.3798268916969	10.2996772423904	10.4968913486765	9.7053690924204	10.0701750712838	10.8995205691259	10.0467899274774	11.1752969154723	11.4466044593199	9.91971077877997	10.9863793250455	11.0606073888883	10.2155614239904	9.95265360845057	10.5160985855491	11.0793027827523	11.8779797115133	10.1948005603222	11.328448838045	10.8842857503437	10.6753499818784	9.76977332442234	9.59688818793107	10.6266243680177	10.7563238725605	10.9055177252866	10.1996102279279	10.7066859257028	11.3691731156311	10.8483582097177	10.1566139542486
BBC3	7.91569991911223	8.27698536230089	6.59765508520621	6.31024123379313	7.72853520854008	6.15263907306463	6.66276981601101	7.53660443070352	6.79468157476235	8.17263216617483	7.05945610308576	7.69346297970019	5.68782118313583	4.79844455437238	7.38720247666727	6.68746625573825	7.78217205547394	8.50355524808825	5.19932287870488	6.58959364644238	6.03238605723883	6.21183861738515	7.39357401246762	8.73164972730015	7.07133966077586	7.66172990848183	7.06722607502797	6.97635071206857	7.92436487943308	7.67485260254965	4.81740897562939	5.99352886530087	6.85653819268107	7.75013288493852	8.27110295479952	5.57128800617132	8.00503764000548	8.85762260876076	7.68824721386566	5.93410870295809	7.71050080311707	5.55690348047271	6.84024245459539	6.94410870685703	7.92869679433965	5.08095486767041	8.00805888039702	5.57098458854896	5.69355268977292
BCAP31	12.297077173718	11.7563131987899	11.6963691979269	11.0738222243312	11.7130889512854	11.4319407635235	10.7639746320853	11.2286709514919	10.6803498349155	11.063412591347	11.38483732541	11.5871255573184	11.2003665477882	10.8574924163334	11.231205499013	10.1510164780881	11.1662412485017	11.0920844518958	10.8949423758574	11.3848121397817	10.7267895268757	11.0910847213657	11.147419123612	11.326807062776	10.9641702174709	11.3460123267358	11.9524809485275	10.9865966601066	11.5233237063412	11.7545824508959	11.1072970510322	10.9212680337778	11.2920250187037	10.5976828897905	12.2114375707092	11.4082899885832	10.7407173100102	11.7758700461598	11.3023412506239	10.9380519428705	11.3439581206403	11.0392035789621	11.0836069177899	10.9369306266232	11.305122239791	11.4338987836969	12.1015081057305	10.7858456932141	12.0089731718028
BCL2	11.4299800395608	10.5213046938472	10.9160555858436	11.6831732834733	12.0070563236144	10.2589805429659	11.1718786725552	11.8241033029382	11.6104390919149	11.8229048800524	11.388259999652	11.2936519299727	10.7582415988113	13.0521182737479	11.2237961728086	12.4860081082261	10.7215444483534	11.5178967170596	11.7862105414851	11.0968866773527	11.2259001567977	11.5980390617697	10.7537221844522	10.9236422513623	12.9349888692169	9.48464186424589	10.9441114992352	12.7252900055931	11.5067454606327	10.3313299582074	11.1537362835022	12.840859555189	11.6502348024365	12.375901183749	9.71102441508347	11.3140032131267	11.6906864989262	10.0892274315551	11.2902189412511	12.4021295356776	10.0831521664458	10.6963190546025	11.2704524342624	11.8119558379678	10.992954100032	12.2496168807631	11.3097282967409	11.9058613985962	10.316225050415
BCL2L1	11.0567735841044	9.25985069681871	11.5608148085765	10.226634026523	10.3505338571964	11.2792033790679	11.3634764058028	12.0577704848498	9.67488821276328	10.2605104306659	10.1464123153426	11.3550811035957	9.63404283003164	9.16427724204759	9.2876740269447	9.40449526270575	9.54358560806172	11.0735979150104	9.86675984501082	9.18997282820382	10.3724306886401	9.09202989005709	11.5043505853761	10.3957359231321	9.635139347328	9.70549281456205	9.78130389659146	8.87014028845608	10.7476489012366	9.55713286210481	9.80660649962373	9.36720662358905	9.26263322814102	10.6626580384608	9.95522933211694	9.07136696347455	9.04292172507183	11.518697174343	9.31278648556994	9.77295227755631	11.6851251965138	10.477120995298	9.97179480507148	10.7174162930078	10.1056504719046	9.79241246133023	12.793913786326	9.29834413531733	9.59280672509472
BCL2L11	9.98878057007735	9.55950091670197	7.99798157019289	9.78637988510891	6.99150253407158	7.49917009907625	9.39092421665081	10.8848136206043	8.75724121695476	8.74693637886132	9.02734771923919	10.969360796574	9.13838448301956	7.74511726776881	11.0490617871445	8.52403415535339	10.7237040505683	8.49207942698445	8.4610862173752	8.61287714393569	8.54426753799411	9.41938481290295	9.923544061654	11.3180711041945	7.8786563744371	11.3378520158407	8.99580309855395	8.976386755352	7.51076507208671	9.97422473772615	9.93411765599747	8.38490648502134	9.63749548973435	9.92669472692912	9.36802786376125	9.09990424736716	9.85646469793565	10.3798705960589	9.5311013740498	8.74188411739365	10.3910402869864	6.60906685550682	8.97636337660025	9.53564176263855	8.07340830450115	7.8148124089648	9.83969151410943	6.72429103741698	7.75342377569294
BID	11.1598252259096	11.0145679391487	10.1228715359126	11.1948525049781	10.7442007440404	10.2156642209138	9.79781639968716	10.5521516906482	10.7943686902592	10.0869821111548	10.5489593726677	9.28228095553084	10.6531029618477	10.6569242097623	11.1034909701347	10.2589511310848	11.4519783653707	10.35836526663	10.7083457143953	10.0683281664315	10.5277133558438	10.4055388760551	10.4466990230871	11.6913283812564	10.9504527552963	12.1232987438386	10.8006818586558	10.29947490341	10.170062507851	11.0920648086357	10.5744511154291	10.4153836984703	10.5932654707042	9.92357910901357	11.8519367511297	10.7089378409218	10.2453814665533	10.4195099185728	10.2089942958482	10.5643467701496	10.4904339910845	10.4012377505111	10.8878023553633	10.8069540327541	9.88357825908998	11.1087997825824	10.6863796238454	10.3879690652205	10.1360099136167
BIRC2	10.7526617060959	11.6874144584001	10.0986014403045	11.4773398555573	11.1078470319204	11.1681824040222	10.6958742143116	11.2160952313702	11.8584498532098	10.6997977548678	11.4329784970428	11.0947096768822	12.2923704755284	11.302701328628	11.7758574491487	11.5086011886199	11.7900876768141	10.941326467855	11.0778552865763	10.6412663937524	10.6554364541695	10.857714445375	10.8885936136399	12.1535408876987	10.7669793397209	12.0605724457014	11.1311804137517	10.8482781123947	10.3293857692753	11.0620522508644	11.3188005227707	10.886667207706	11.00476307532	10.7266212460414	11.3642538921738	11.8426399399194	10.1210843050107	11.5026386303345	11.1602681648914	11.6100922145264	11.1969361458913	11.0493011811384	10.8286703098727	10.9958733249371	11.7817455735746	10.9577518933613	11.2122503364428	10.7876698721962	10.3833214774791
BMF	10.5217580604277	9.55950091670197	11.1323271208547	10.2423031281525	10.4828520155415	9.98257114251289	9.34719381171749	8.21467170743167	11.4408118147681	10.3879344817997	9.61477433390585	8.11072049013592	10.3503955094175	7.9731705446304	11.5300073047477	8.17931652517858	11.1128642311029	10.9842773200869	9.66595876757221	9.80986942642363	11.2780905087089	9.64252746451408	11.5212044505169	10.4740491114391	9.76097203682703	11.3095181097579	10.6170284547691	10.263202889235	9.23015752617312	10.3807988380753	10.5826216054645	10.4022533574703	11.3365099740818	11.2850892601456	10.404061495116	9.14273422363133	8.9618901328543	10.5475707258333	10.5419798637577	9.83053358774062	8.2411891475951	10.3231001352165	10.4975715903556	9.63353165504162	10.1627573644554	9.84976687998499	9.65281946182921	10.5090091693157	8.90028632065326
BMX	5.3695561771857	4.58038767141245	2.91450194621924	2.51368242327561	3.7867829431461	5.07828464782563	3.41856361035197	5.73673274742181	1.68500178898769	8.69410998509515	4.35353649837424	5.09005346238003	4.82167939228723	11.8681796309312	4.84832021330875	6.02583546181537	3.3930904367837	4.19582176221083	9.08853239371775	3.19758213125479	3.07601021657438	2.52163959508587	3.02273171157537	2.89217140233783	1.68500178898769	6.11281548352104	4.64429102879736	3.87437126458758	6.06202327116756	3.58362459996077	2.46470107139383	7.74787314784662	4.35520620477218	3.69854584676063	3.83187473246051	4.37950099543345	5.57127264164851	5.88627724710358	4.03252383951375	4.03484303644868	4.62255752303122	2.7233910280702	3.26989639165362	9.04785263941464	4.74448212531671	4.21818358356446	5.37139450495826	5.84867339181365	3.6664928303004
C1QBP	10.7030969798527	11.4909799699039	12.2617597537578	11.671646616065	11.3131085606936	11.8275822739699	10.7961492047589	10.4400122052493	10.0526730537072	10.188499036418	11.0378586409556	11.1553983971697	10.7707693968708	11.0641239612298	10.7128374097693	9.59072154459105	10.0719801664425	10.9100503647541	11.0145275849348	11.3267586292496	10.4686866081318	11.2719359465766	11.397283870214	10.4385274005414	10.8990091255787	10.4950463753199	11.9927611568208	11.3418655476521	10.9967057382976	11.1557030626817	11.6369547707103	10.7963505121423	11.178341946434	10.5214229806289	11.0035023565212	11.6889318054852	10.7813262993553	11.2100448198605	11.155264195035	11.2563406213898	10.1800725970247	11.5091545968835	11.6937603329751	11.1758370833259	11.2017362936711	11.8600697713905	10.6733926345106	10.6699689015608	10.3723532106563
CARD8	12.85418248114	13.123293374185	12.4567170705528	12.8537641930735	12.6779409727176	12.737015608573	13.6644968345065	12.5529614059304	13.372747460453	13.0120558391336	13.0004490831292	13.2605878719448	12.8332875442002	12.7277456523899	13.15768468568	13.0749393789652	12.8562780206036	12.6367094354758	12.8615362368662	12.3725867478932	12.3010444735531	12.7822171937186	12.276749621345	12.8368836146758	11.0966927985254	13.3115462822023	12.4071533992922	12.8541154559732	12.311939525348	12.5890617508286	12.8755268924324	12.6727641440945	12.6383005455834	12.722513818244	12.6551970036898	12.847053706216	13.3338159618742	12.8922726580888	12.5800514576566	13.0805213059506	12.5571823141277	13.0348505577566	12.4002557011871	12.6206254137795	13.2225524532085	12.9682133178943	12.6225936394089	12.3685241520356	12.6708853677925
CASP3	10.6961248519156	10.385448770011	11.3833328818418	11.4353556326529	12.3082093844335	11.782593371308	10.2049376481155	12.0217795515824	9.96800041479734	9.90681510820883	10.2575233696216	12.6657982568122	10.4361695716194	11.8454239058225	10.5409542924499	11.4210247373319	10.3133609692729	11.8424908144809	10.4125762286425	10.1443018974948	10.2063009425155	10.2229574630015	11.2747324580577	10.5868825947414	10.6321785748126	11.0309154767908	10.691210004512	11.2528392643398	11.8538271771309	10.2036181259179	10.3104454534122	10.1337927359954	10.927880273917	11.9211053928385	10.0053439639389	10.6735947098719	9.79269901384253	10.333934444981	11.0768684507469	10.4368684656535	12.4835866562034	12.0810921463046	11.1767166805389	12.6117487291893	10.4748251347059	11.0806277229695	11.4440205300783	11.2125298581901	10.4168026467844
CASP6	10.0879946234737	8.52992677315435	9.37157202049104	10.0011488141085	9.86574758331145	9.97712042689752	9.25348476309278	9.92842452146076	8.70587304127133	9.19259180698052	9.11495150385675	9.42768671810815	9.26255025508113	10.8596066915441	8.47551221957275	8.72096622757714	8.4838077845951	9.69310049271296	9.73723346092982	10.2796027652424	8.5106097394901	8.38077936923475	8.68506570328023	8.67803470182949	9.65218823800812	9.16435016891268	9.36031885796783	9.402804105627	10.4499089826261	8.77362103053792	9.29688880241639	9.02937701879723	9.5375340688888	9.77937050219402	8.93963691281892	10.0571705153792	8.81715664290902	9.25605100825581	9.52594134258366	9.47996673828518	10.3795616786171	10.0453771669561	9.51138767051949	10.2728633840692	9.38539873787983	9.60802389716323	10.3281075800164	9.69617636199634	9.7886771635827
CASP7	8.67332673908476	9.60390663830968	8.84244327367053	9.14406305660399	9.23117974940776	9.41700610013789	8.97484879353724	9.09782563893891	9.37673643750271	8.55092563135635	9.50194627431263	8.44100362790818	9.86190799108681	9.10491302471732	9.70448263860946	9.3234658294208	9.24593884583784	9.35803365131643	8.76033944341747	9.05476387762412	9.27801031896164	8.78526841312999	9.37485006341803	9.80011551479868	8.63720700968606	10.42743875643	9.14624277256224	9.00804562348351	8.67147933667693	9.29981768481419	9.78473899393203	8.78536112795923	9.43821400407471	8.46282700439664	9.54695488038397	9.65430291447474	7.9549312934815	9.97681005349413	9.51556557821227	8.98606708885098	8.61528640670213	9.62374447548942	9.51138767051949	8.93321454086845	9.93256420247816	8.91340472291778	8.86913570112691	8.90003518952982	7.98998157481738
CASP8	12.0053863077029	11.4862433089127	12.057838948668	11.9040688422517	12.2844016670916	11.7696463501541	11.3228258332722	11.7364624417286	11.0275387699052	11.3009737604026	11.9208274134339	11.7709820983423	11.4535406206501	12.1142497840229	12.1433743869736	11.3747017725012	12.1357185138873	12.3717068515445	12.1204877110589	11.6348559722189	11.0012340547617	11.8338406009217	11.4433770947582	11.3729585802908	11.2778661027066	12.2668283750639	11.4104611186103	11.8129805759229	11.4860330562302	11.6421923882527	12.004729117879	11.370213714947	11.3114154396162	12.3482841188174	11.7922374122757	12.2859126658054	11.1844751170907	11.8393541450489	11.7757478288383	11.8979680855317	11.0894859863893	11.7637446513245	11.2343276026026	11.5652771566875	11.4328827079772	11.6143527194582	11.9357099211856	11.4354313686198	10.7363065982183
CASP9	8.76946132681374	9.81958913588819	9.5031308002559	9.33640695585422	9.45910246281702	9.34900114050722	8.73035058150315	9.27064544908882	9.30087243208623	8.597695510474	9.70223137148829	9.27244066253771	9.35550303276266	8.95871991301409	9.46830906907609	8.18766643915929	9.03951372975078	9.03856506463769	9.21684179953179	9.28701891073306	8.39084162006005	8.37595796299208	8.8611622795072	9.66036536731235	9.0165271060242	9.47191407232717	9.28845206272893	8.09524029856812	9.12400957565851	9.11727698333551	9.45557488270781	8.57075966152444	8.84880453947328	8.64032877157072	10.1640193976121	9.42368387047561	8.64276524886004	9.49000278510612	9.06495760965505	9.17575075312334	9.06799904825782	9.59969542064723	9.14698253262842	9.21638458311034	9.74584545872209	9.37393618263335	9.57545448636159	9.158721833023	9.30049501617873
CD14	8.19828793747288	11.0013491251351	5.26315133169078	8.96991324226768	6.34320360071105	6.58463675357241	6.51920714957435	9.411593292234	6.71023670343505	9.06526154116352	7.41451159390575	8.85908147826782	6.11624076607726	6.01733288956724	13.5263804591187	9.32724942147292	13.1709495359893	6.09965067998518	3.42530489699034	6.56027615084496	11.3956833564022	10.6735381066684	9.48652325678405	14.1318321062413	4.44020950497068	14.7209426042091	9.23984535808253	10.3596094522626	3.30262732268161	9.24234995603736	6.1249683513432	6.87894541799248	11.1478479107755	5.95191916049588	12.6630236421663	6.52815126243912	6.27968740133176	12.009728668914	11.9866937124223	4.3480566015653	9.78265562311048	6.74403818435028	10.805531708456	4.52678789080646	10.0380729859234	8.36989121298354	6.77751665101555	4.82802449823664	4.92449920007059
CDH1	10.4301849097779	3.34015000641894	4.46489045568575	5.89930055727374	5.23782585359929	4.8562170976129	9.06446591105777	10.5797295033211	4.20819346776511	7.51142007991186	5.58358855838927	7.08604188605852	3.95789015420855	3.93335802763209	5.22552498044859	8.27254037985675	5.46396906339919	3.00294219446064	4.76275751124218	4.77291342293788	7.86013489664423	5.13123728409376	6.98377780933998	5.50995018323733	4.44020950497068	5.01477474720569	2.93977922329301	5.09018695330731	4.83230318793105	3.58362459996077	5.20722336590809	7.17219946939555	4.12696468605789	3.06014701043242	4.10520476199956	3.09165105470173	6.02548846375461	6.116488918647	5.27581516843733	3.73979599827892	11.7666968174837	4.30891650847247	5.41366613422768	5.26693302844518	4.14652325411754	6.63272621993852	5.59234960506275	5.70108836835523	6.95059754002789
CDKN2A	9.67976766281811	9.07283356602061	1.68500178898769	5.28079413067886	8.128094095847	7.09827524912698	4.70477806809454	7.23210463215849	2.57440624709546	4.84423217724104	5.05926339205674	11.5623032770564	5.98037611786413	7.27296207318321	5.9577652408492	3.51265568410234	6.87822912804724	9.61942367841682	4.37154115985086	4.54878059838506	5.80067745960759	4.98550639926271	6.27684564065837	8.61358877866635	6.75772735282446	6.63900795636631	4.91926438319576	4.43274489799238	8.97126603882008	8.25241448504482	3.62385377495477	4.18877000906495	6.76941048839346	7.92237053033221	7.5138732377586	5.86626966887538	5.99740775839801	4.23834754989349	7.09451210739408	6.70791138174923	8.05166348040626	4.65235155435507	9.08284795006169	7.58076866930377	5.34974320511492	8.82321040210876	7.36981804768703	6.6459308154997	6.54405747557508
CFLAR	12.6941184085902	12.7502390696268	12.6366083541513	12.8550386783811	12.8281527885798	13.0021400084174	12.4835123510156	13.0685930347607	12.7320064695621	13.8389385453141	12.8110656573387	13.9049698161417	13.700806784322	12.9268967147955	14.1232703461118	13.0722646293538	14.1809962680403	13.5771223016374	13.016499477668	13.3365182794411	13.1128782719737	13.2886520365813	12.8126540956584	13.6089933208221	12.6177029012208	14.3103454986711	12.7566751937245	12.959478387103	12.3616469192141	13.1008756573449	12.8559984958464	12.6643430806172	13.0076729333261	13.3531955121795	13.495345587251	12.8904233964622	13.3267982087057	13.5468490925551	13.0145459503159	13.0132289984834	12.4128538020466	12.9585857209801	12.9230715339047	12.5620331443517	12.8523951781605	12.6842437968955	13.371035063531	12.8847641580344	13.9159134737184
CLSPN	9.68505952745762	11.6569688904623	9.17512485323408	10.4398289903695	10.2147350344916	9.65236286824772	10.0722577119326	10.3102075507378	9.28053495912632	10.0704975456648	8.79658485146819	9.96971333366604	11.5486133590903	10.1354128215011	9.24100620238911	10.3463775410352	9.8004681480401	11.6821680434334	9.87001621776772	9.70171205401493	10.9162288869751	11.9788047115117	11.3488485234607	8.07049517886503	9.72023524083791	9.20849669891624	11.2386729356437	10.7930142777326	9.90075893006881	10.6494194463518	10.5121267541025	10.322850467884	10.5941704810517	11.5203324924464	10.7104027254246	10.542994210873	10.0080549992086	10.0619336165217	10.2154192105358	9.8932267534516	10.1767604503625	10.1239184629601	11.8252688555746	10.2249338382949	9.27000546019238	10.8738366064836	9.81443237639388	10.4177226846493	10.047763673008
CTNNB1	11.5353036659369	13.5312657122058	11.8068540895115	13.2102581391467	13.1752016491904	12.8967430406804	12.6595866519027	12.9289909349534	12.9968630485173	12.6780390657462	12.808330718696	12.9076418823113	12.8941666349678	13.1362777007712	14.3379096041092	12.8475134178517	12.95149154498	12.847620089359	12.6931975474282	12.5714490920422	12.6540143435676	13.2058388366312	12.3083334294205	13.6738996202368	12.9909685746681	13.8944173000164	12.7693950112299	12.8506273937117	12.2375326373176	13.3056384182965	13.384787721611	12.3852423686057	12.988527047396	12.4096952870628	13.5033797606031	13.0274302508319	11.8751681667395	13.1030739730917	13.0247943615006	12.9076402026069	13.0680838075909	13.0756694248952	13.0447984238971	12.6620094926587	13.2147722817894	12.6104556525773	12.8274442838319	13.3976689078345	13.3085586829366
CYCS	11.1056062594388	12.0660076204966	10.7822671950548	11.124023219662	11.1312478103981	11.2198651592265	10.4156628913769	10.8434625704499	10.4157817163003	9.96147927284057	10.6346183738708	11.1218154298322	11.4689987234641	10.8816214959985	11.3374797940345	10.7389550360826	11.2038568717527	11.154073405765	10.7601605239144	11.7804518885775	10.6154258298533	11.6543682467359	11.3046680288149	12.0751477341265	10.4929660257357	11.5745258411488	11.5428214509343	11.405057214924	10.5622053023237	11.2237704113991	11.1561715477037	10.5625930445198	10.7155774206484	11.0359607675429	10.8436859303925	11.7015199949886	10.9183513467362	11.1547473864065	10.6036896419776	11.5016952274572	11.2897988508228	10.9551411532244	10.4161776717853	10.5844584334311	9.85921509923936	11.0866045722635	10.5747633952362	10.8343065686269	10.3590802600877
DAPK1	12.9237289549914	11.5705543820286	11.9168981604098	13.1159520180352	12.250343269656	12.8773063688942	13.624041240774	11.6822369246982	13.1711075219428	12.0232059623495	11.9235258805736	12.9423445069675	8.93863510467689	11.0613711101939	12.4928428197869	12.0969422332603	11.5862169800538	11.3249620982704	12.6679295433413	11.5770892213522	12.9122247100369	11.5839982607308	12.6097397579394	12.8616039194271	11.4881673357998	12.0672865669717	12.4447195427067	12.7959088669609	11.3898655646725	9.00457086428494	13.0754807953872	12.4353647947973	12.5449663506652	11.6160780621768	11.2743163111521	11.9080294984353	7.91055235875715	13.2492389442697	12.8215126852733	12.3485370171093	12.1276548724168	11.527541905888	11.8265465209544	12.307936635806	13.5758746268327	11.9510590425977	10.0444380809619	6.82729104830713	7.13850957875359
DAPK2	7.57154495660304	9.13709835037767	6.24293724951646	5.81772596270539	5.63020393920487	6.77273553749368	7.38128622086594	8.17905042038298	7.6299889376663	9.62954157757838	6.89309402242239	8.67712023945464	8.17915290524339	8.31268930363247	9.0033818480111	6.13370895297483	7.25807064672212	4.99931105338121	6.38047602800493	5.77137508950074	6.96241105837498	6.16780254914075	7.78206561454852	6.65195991964218	8.46779114677045	6.04553461134073	5.9222265657757	6.85616947235361	5.1409611160221	6.41777155471221	6.08453757153025	7.74192798801877	7.20841612796438	6.04683976391865	6.97546401547081	5.82465701834645	5.71637590187261	9.33071983860816	6.9682404522168	7.00707371596563	7.5961106333242	5.12208789808385	6.00318671152387	5.23262505256005	7.20684117945926	8.28579373562064	4.59564043397497	5.04095533424694	8.19812923053031
DAPK3	10.0072063868682	9.78297797084857	10.1244751168512	9.9669777658649	9.84041434345267	10.277945665916	9.78504725100035	9.52233052210363	10.1503705159632	9.84999780203456	9.74557459436019	9.74337167016298	8.68507209356994	9.18465940696031	9.32010744743917	8.93445989629123	9.41317021746675	9.6661234715267	9.95833255401485	9.71006951263948	9.9943733350886	8.29653961276142	9.85583318288097	9.66461252759348	9.68569323085974	9.85838187511915	9.42877473833919	9.21482161987834	10.2452753802245	10.1475578033486	9.83728177742772	9.52089944536531	10.0566489995182	9.81847475732778	10.4643776134773	9.09118351823257	10.5477891746784	9.51033840819231	9.76661158339413	9.81210919918263	8.97952377771213	9.90328113248266	9.68108300190302	9.9978656768424	10.048884953777	9.55008489914881	10.4254618012885	9.31108372723412	9.45195956903055
DBNL	12.6984859811077	13.4832233118752	12.4183391081524	12.182759278425	12.0442056596309	12.0024315617271	11.7253707215427	11.8143421241705	12.5166442449065	12.9232350698923	12.493915065956	12.3595984525678	12.5152289269827	12.2384621130627	13.1458214450055	11.3025434385319	12.9695753062777	11.9540323067678	11.7827592098712	12.3121088564289	12.4194062723466	12.0444587885152	12.5761213467429	13.0008009217039	12.3989270554617	13.365442052936	12.6809446551075	12.1904836527866	11.9983946939533	13.4189323640863	12.1520059541641	12.5891560266415	12.9298744799476	11.8762855326592	13.4302766921149	12.1786074596563	12.2014066172431	12.7709127169604	12.5164330612959	11.8278639681619	11.9954092612861	12.065666435406	12.8390510411025	12.071552438261	11.4594628083405	12.3917625860702	12.5300325936461	12.3211346858957	12.4125142933278
DFFA	10.6864828245757	10.9684417380005	11.4898088804787	11.1345570169542	11.0001202715681	11.0595520252449	10.9660454025164	10.560826521291	11.4570835250967	10.6246324069625	11.0588744465286	11.029603971047	10.9730834162636	10.779238235193	10.5537395772016	10.8163732366061	10.3090525782487	10.5832090921259	11.0262504037777	10.9529083608288	10.7064950759734	10.3708244976323	10.6980969546025	10.5677346808885	10.8123451453095	10.7126203050349	11.1183535940517	10.8306813125646	11.0842278113444	10.4353325811471	11.0250818777191	10.7482383169349	10.9221256646806	10.6314912639448	11.0577830120066	11.2404899525923	10.7021896310533	10.8484301854757	10.9361441690114	11.1823600668072	10.6754734968617	11.1460172150163	10.8910627022224	11.0241543948233	11.7531075470536	11.2271516911371	10.5736884811902	10.8218981011324	10.1982025197804
DFFB	9.85432359895345	8.6567583931943	10.5041552339368	9.76122252994754	9.40636750988682	9.63342993724319	9.50779163369068	9.43631814724959	10.1599450664018	9.17727671768489	9.78022886594149	10.0176249981195	8.6148664223646	10.5483918654912	9.47792376345469	8.87366248921033	8.92029022216418	8.86853036661397	9.14069417775178	9.04422563210109	8.73850840673148	8.44663966221204	8.8885297865431	8.38042274171948	9.21825482098074	9.18529338770931	9.58773275011737	8.94728728859197	9.23015752617312	8.90180478669853	9.22215015541826	8.92043882758688	9.52239954045987	9.33479112901881	9.45637361082792	9.61072942747549	8.42870531494194	8.81960715691751	9.1568418463608	9.09676591088742	8.98205612994178	10.5466979530547	8.46172974613003	8.94641134895478	9.69340757576732	9.63001771302661	9.98260858695108	8.84152349585805	9.86108170858639
DIABLO	8.09073801660629	8.0595143126211	8.4710982615812	7.24203292644118	7.69122498055638	8.34412368455314	8.25002141644486	7.91783174542226	8.32394113011163	7.8827453722027	7.82576357372182	7.88648676750091	7.88585480079455	8.93485317824245	8.33020216678703	8.66226251702693	8.87047776735913	8.11699077505981	7.60100700586145	9.62600058012736	7.78468864470057	8.23928701460732	7.8392961249985	9.33756878943073	8.01379118419159	8.59262958375357	7.83431296803779	8.70996456393606	8.32825658345851	8.10318941892521	7.64927893902671	7.91041371980118	7.37781802215404	8.21011411223416	7.71615528879796	7.85325992946121	7.69198589460404	7.29178500518683	8.31727087412696	8.97230439711282	7.80508180913627	7.98478611517067	7.95764665686161	7.45340966432123	8.25246472133496	7.2308821134023	7.81048024430468	8.43897332085713	8.66167019234893
DNM1L	11.783252138689	12.1733351756479	11.1418594457498	12.4182445996809	12.3449526109768	12.026048816273	12.350204210232	12.1312485653505	11.549825057558	11.7905601894236	12.5085914510859	12.1571135893382	12.4157438240929	12.3591877038949	12.1735668740842	12.6027924271645	11.8125816758102	12.2942652457507	12.1505901027244	11.529244871705	11.7710043502498	12.2813840986917	11.7278662466185	11.6855928117155	12.1452955752298	12.1814579974053	12.4034803413341	12.2161231183559	11.7144755352798	12.0076034811566	12.4427499733317	11.9501471082557	11.9990938189645	11.9830245946053	11.95340137003	12.5001354867232	11.463194696013	12.0981856307672	12.0280371774693	12.2795276846825	12.7277617347365	12.1833390288283	11.1565387249534	12.1215641756964	12.2356982379538	12.1683499430491	12.1606902983599	12.1484027314632	12.0100350565556
DSG1	1.68500178898769	1.68500178898769	2.91450194621924	1.68500178898769	1.68500178898769	1.68500178898769	1.68500178898769	1.68500178898769	1.68500178898769	1.68500178898769	1.68500178898769	2.92828128803145	1.68500178898769	1.68500178898769	1.68500178898769	1.68500178898769	2.57560042648586	1.68500178898769	1.68500178898769	2.46680866569413	1.68500178898769	2.52163959508587	1.68500178898769	1.68500178898769	1.68500178898769	1.68500178898769	1.68500178898769	2.52364718941628	1.68500178898769	2.83159061999552	2.46470107139383	1.68500178898769	1.68500178898769	2.49851999310853	1.68500178898769	2.40890048229287	1.68500178898769	1.68500178898769	2.43158959160698	1.68500178898769	4.72442211267406	1.68500178898769	1.68500178898769	1.68500178898769	1.68500178898769	1.68500178898769	1.68500178898769	1.68500178898769	1.68500178898769
DSG2	8.07469752758305	5.48804843913479	2.91450194621924	2.51368242327561	1.68500178898769	3.6163886620816	11.5287615495173	9.03196656420569	6.69273682111742	7.55157860457773	2.96956970016283	4.34425813271563	3.55735742709015	2.60764329998591	3.48421065117822	11.8248837234697	3.72663906896438	1.68500178898769	10.8278694993975	4.35323230177455	5.45467329330788	5.8147165365074	5.16293895320457	5.75363813737306	4.20747091662912	2.49812487945219	2.4243802988757	2.85543214262177	3.10271690595455	9.05478511434828	2.77501972805995	10.7310877002469	2.46752589057546	1.68500178898769	5.43219930832045	2.6985500051671	5.32158340652927	7.6123413327374	2.72968325612483	2.77533212165938	7.35163514035792	2.944056183721	5.1760229713047	3.67928845694355	6.94254867318071	2.85859175989873	3.63385067015422	8.9497630884144	4.59767033493282
DSP	3.53163673009592	3.18013418490102	3.17033466758712	1.68500178898769	4.05624510292684	2.46134362764931	4.49377288790782	7.34090919267887	2.57440624709546	4.89565534769603	4.75040550760831	3.7300986432706	4.51483860470975	4.17827053530908	3.92831805302855	3.72460284378555	3.72663906896438	4.34324068251702	4.58086050705995	2.77790145849978	4.99688875592695	4.0823928216694	4.01624916522395	6.38961606115419	5.59179284396527	3.69767847831131	3.53360612656616	5.04161045574638	3.47312820246398	3.94388920764332	4.91379914402312	5.5774734528249	3.50272799178406	4.86649231454179	3.34403801039035	5.02533856169023	4.20116201807934	4.82459502541593	7.5459205731353	6.59737531462023	6.25458570321819	1.68500178898769	5.25972480213508	5.19746867439704	4.14652325411754	3.30447359820944	3.88954814161775	2.52342190423463	4.16954852986659
DYNLL1	10.9856489510751	11.8381454837495	12.2169919785605	12.0391489198004	11.7231342132587	11.7446019426936	10.728845283133	11.2094902093631	10.3447986178697	10.2544421952734	11.1698568032492	11.1146735948618	11.3522482655229	10.6011533750372	11.2498446471469	10.2737317117097	10.926687098234	11.0548714143943	11.0078913964641	11.3059578350751	11.1280286495146	10.8885063686542	11.1023560057606	11.8024604480658	10.823258094068	12.0352025986445	11.2962582690875	10.9865966601066	11.721676469257	11.1543490558177	11.5377203406683	10.7378231132726	11.1416709875486	11.0911532633107	11.5949431721221	11.5688345488681	11.3340593666883	11.1774681924817	11.2962928282222	11.1930790797864	11.4437810945995	11.5173081334144	10.978717544418	11.2889356978154	11.190795202816	11.5624033021027	11.7440599134514	11.2111712283533	10.0601198453979
DYNLL2	10.8563697710257	11.0970371883925	11.7917954551144	10.7873755137047	11.0352772862087	10.6030340843889	11.0538273616282	10.7802397401358	10.4290408157474	10.3901502119415	10.8647450055818	10.1243235460998	11.1185524348746	10.6336389572287	10.7858696648088	11.0873907594495	10.6335462499681	10.9856417648635	10.1486662568303	10.9056645061891	10.7359207392701	10.4949644668732	10.7058096890357	11.0245722075023	10.5924940079167	10.5844739773517	10.8351740259813	10.6865004941513	10.5253701254811	10.7451697309001	10.3901922381428	10.9652982056836	10.7853875506486	10.5234823374856	10.6622466470953	10.665540109798	10.1720952929289	11.451450923202	10.3343208295214	10.4247928001481	11.152665352559	10.6780605267034	11.1653171768198	10.3681226827793	10.2798141700094	10.6152384953869	11.2843275523438	10.2412663936495	10.7112808313355
E2F1	10.2609668790931	10.4588488479586	10.3274660380418	10.1731393663184	10.1347904893935	10.1578175936033	9.67091745047184	9.98237175768281	7.65729338549493	9.61635276206411	8.23066790047587	10.0046071171749	8.80743725192382	8.46488912469536	8.23814520328583	8.77460549451684	8.43191381727568	11.1685626578296	8.50782876389722	9.62069081666416	10.069974199483	9.9601287067428	10.4964612608522	6.97307956925315	9.09620931860345	8.1671967138494	10.7254474490135	9.75409345624708	10.1316536276524	10.6426756069189	9.3231342918929	9.16438638104771	10.420352065981	10.8116575073371	11.0286074650049	9.11933524714986	9.1955740473415	10.0174185146061	10.0729156040925	8.4947417818172	9.39125537880338	10.3617449051075	10.8606195926549	9.46036546135533	8.67863202126962	10.4465675168641	11.522436133011	10.6399896704335	9.76538951183137
FADD	6.20163650932602	7.2356168015086	7.48172739681936	5.9764843431161	6.75871962949545	6.11334409331634	6.31296884177321	6.37984792549943	7.00776246748141	6.55224911717535	6.51744712675737	6.33615952405518	6.53153837391936	5.55540379271287	5.71838395180978	5.34574916470397	5.86063972618973	6.7666753357782	5.90828044346006	6.28353696566242	6.9372809895453	5.34511301703522	6.70443533885837	5.39128748905557	5.7696224629275	6.3356225744187	6.45042481601388	6.08192518162787	6.44337197789762	7.30666061459868	6.22133131721108	6.28324418214754	6.89232352581509	6.33695111532186	6.51837880414428	5.90670871386181	5.40975822394762	6.85597618664242	6.19389070434688	5.91114452805203	6.74722983707256	6.56994915997382	6.50750320039328	6.57382448332969	6.14045150080178	7.01374131652158	7.40893042107082	5.08952754243038	4.87504013613804
FAS	9.70950143199312	10.4598156068792	8.55436124071733	9.7648434086818	10.6541798582138	10.5780475307186	9.24935888607942	9.27697709772438	8.66610969906817	9.37369778562358	8.9043330020533	10.1801251621597	10.1152169345205	8.80921081322644	11.214624452615	8.80477190510662	10.2622775676998	11.1406625320628	9.3132939949804	9.22071440455193	8.79552069030296	8.98211473894201	9.55644145848384	10.6013555351929	9.15852232939182	11.1870255539039	9.72060600179812	9.94773361076019	9.93750822281817	9.75770093451336	9.41953827118224	8.88581638597723	9.85244138838351	10.514191993538	10.4181291806937	10.2418515887205	8.99768183151426	10.3667497136908	10.4828478654835	8.80536112834265	8.96679490351204	9.20624632655827	8.71820697419713	9.49670154231143	8.6959326322018	8.82082192148227	10.9384909505256	9.06556064008358	9.17482173708167
FNTA	11.0499535807857	10.9389322040324	10.3847898189941	10.8920709987616	11.0184335055723	10.8630086823808	10.6882745247612	10.9142212509159	11.2206096561294	11.4853344336775	10.9432988490197	11.4397278750085	11.2225312913623	10.746479572073	11.0341502681429	11.1034755120807	10.7808238535108	11.0220022817571	11.3509359396429	10.4941720312271	10.8804436363501	11.409806503003	10.8485106197437	10.9749896778232	10.7237290915765	11.1069710204685	11.4286459721426	11.1437751856898	10.8528345494405	10.8880598879229	11.0277440792007	11.0246442206856	11.0324027444969	10.8621640052355	11.1001574249839	11.3946224481733	11.1657195461344	11.0122982403388	11.0549443085417	11.0699016293277	11.435028369307	11.0242245830846	10.6057094611986	10.8419753013857	10.8379537162204	10.9566645314457	10.868337579464	10.6600448832006	10.6858132759667
GAS2	6.38652246631818	5.18334172483263	5.16608307215274	10.061277339629	4.88453780003616	5.64668920159839	5.84971412025905	5.3101584866382	5.61772020355095	6.31127482223576	5.63740583313092	5.76793076551055	4.82167939228723	6.43599637293666	4.98553852314307	6.15092575231603	4.30897879057249	4.86181450332931	6.48625501999858	6.19086174250848	4.66628324137002	5.59910868529155	6.55287038145454	3.93525133394666	5.74147608788311	4.75611188184847	5.94267389770454	5.09018695330731	5.1409611160221	4.46023184656448	6.47683467330448	5.99352886530087	5.87288073428651	5.55927866161053	4.94260212646319	5.59626708841585	6.27968740133176	5.04562427810078	5.24241059756202	5.81542412466227	6.39823873555562	5.88979128165257	5.13224673585129	8.92256947662927	7.51054229726722	5.73982148561793	5.55781666162168	5.46499567212623	5.06326038475377
GSDMD	11.5116717225825	11.0335226111857	11.7087152277343	11.0202972873116	11.5376830624923	11.8460147795138	10.8032027001968	10.6151433872347	11.3614301828396	11.56643610504	11.0152677939441	11.0974990185878	10.4453926952935	10.1178554431748	10.6948114316989	9.09841996831748	10.2231235126506	10.3112594241674	10.8577008147142	10.6112392030284	10.6134454172387	10.6705883555241	11.192947654377	10.1528399664837	11.0185024493908	11.4224193998928	11.7626809001301	10.0332999221562	11.3946791060419	11.1604321043224	11.2169212164746	10.5901491572353	10.9972565686766	10.7514330518972	11.9003431888692	10.4717157730194	11.6137808036572	11.5903478069861	11.0198918692298	9.8829652672344	9.77391397911748	11.8979851438017	10.1659821393969	10.5019537109108	11.0699435330421	11.4062871045973	11.891964814244	10.4352846969934	11.6456797035426
GSN	13.1775818540293	14.4908803953479	12.9666506281603	12.211567951342	13.5037530434026	12.2279951757499	11.6206637752373	11.362205207333	13.2315699050006	12.4961133703416	12.57574563868	10.8253609319986	13.7059962589997	12.6902231587745	12.3611078558078	10.6683750302977	12.0419083131959	13.6802609852242	9.58306359528235	11.5311328214773	12.8862147605295	12.1712620334241	13.3242182919595	11.7633922125066	12.8468259071276	12.6753171404297	13.0053190808653	12.3019555988898	12.0987804553376	14.3868626591358	12.1839821650129	12.5263538045861	13.60662635572	12.240991772201	13.7881490646646	11.8839332873838	11.2993473456941	14.0659368741504	12.8050997971711	12.4237798865275	11.6827921503781	13.062533216886	13.7150732860597	11.4360536275454	12.2905347862956	11.751399363573	13.4742921980962	11.1947670816478	12.2034604521471
GZMB	7.68156143500805	6.61233466026666	6.61603014693958	6.14191436383147	6.50980536008495	5.61884003642238	8.85234295627935	8.49371990109096	9.65922066837537	6.17373312771708	7.93144556297518	6.07089497379552	5.03440735013079	4.06140661527725	7.41149637218369	6.06270097003711	7.30499947177713	5.0423216998567	5.62854439064456	7.323837882671	8.67155525501527	5.87079510555005	9.0547827823415	9.42778833829293	5.59179284396527	8.16192299155169	6.80280358540654	5.76266629742592	6.10974765975458	7.68988741856533	5.9559305613139	8.03232548116264	5.29006486598158	5.35121588606075	6.22059701622829	5.26310813669065	6.51553389234312	7.97896726227146	7.13123928727185	4.7673006274755	7.72266828012014	6.52973861148017	5.67921318880505	8.08912064275655	4.99139447925599	6.28955783671428	9.32764851440334	4.27033341527945	5.01850286428218
HMGB1	13.6241687392326	13.1416336445863	12.2548213934494	13.1696915361337	12.8746492076035	13.074271468413	13.3990469823795	13.3790675798369	12.4391435791455	12.3245558513143	12.3678287511509	12.434753540336	13.6431570482827	13.1297226912253	12.6343330310355	13.6435109646014	12.6320423165435	13.0692429976662	12.8139312102136	12.7980734019996	13.4463613326923	13.5695109642027	13.2498916733718	12.5445457537367	13.0987062187369	12.5819167041684	13.3746401837522	13.0894594895139	12.6978408476763	12.608473823116	12.9842001928032	12.8569323473059	12.8852822530727	13.0470334615703	13.1603787265895	13.3031509840149	12.6865449657071	12.5489648238283	12.8688110378435	13.0123886761305	13.1669613734543	13.0070834913693	13.1085070932089	12.5114312168266	12.7919376825513	13.4568899475102	12.8989212606713	12.5078338615264	12.5829938007215
HMGB2	13.3698866652193	13.1928266699905	11.4500762554598	12.1063328809246	12.3929351377626	12.6071858732977	12.5339917384733	13.4397010057028	10.8798962054158	13.3020448962882	11.4841419510453	12.287902521035	13.5990016200539	11.1971434940262	13.0072889815387	12.827784551465	12.5443473842352	13.8398416185961	12.6208661882208	12.1319443486341	12.9228586657762	13.9402021037629	13.1207459916061	11.8993474401318	11.9400338729434	12.6998571493466	12.4932609205526	12.4682309597726	12.6105412978639	13.1806896929631	12.6829261510288	12.4245048557296	12.9515758878876	14.0580747277257	13.2308123268803	12.37302742142	13.3026792295198	12.3059823990438	12.6020799643817	12.2725258941556	13.2786751768482	12.4205501792583	13.6223623965078	12.3352815857261	11.7719907283092	12.9557500308502	13.2900703823285	12.4829989092752	12.833871965584
KPNA1	10.5442564966283	11.0573501286618	10.4780519403038	10.6344708544623	10.7570441629847	10.6267252187315	11.2116519643247	11.1336037327319	10.4757892348113	10.6442582571361	10.7964628106557	10.5224184032515	11.2385363402957	11.2776201715974	11.1396786295543	11.0546730524297	10.965529331014	10.8795497891693	10.7335921868745	10.5352002494034	11.0474407938413	11.2569367826093	10.58136510767	10.6449982070289	10.6874354995518	10.980886424855	10.7180733347241	10.9738275672791	10.0921941361108	10.6455696847748	10.7247535008142	10.9093845029533	10.7122467543297	10.4964786425704	10.625477581809	11.0800698277228	10.1356143870327	11.2358087075251	10.6597302398768	10.8691722959323	11.1565937409928	11.0072613755086	10.6820404768704	10.5683306416682	10.6151057138974	10.9141654440821	10.9869369593851	10.5287762555421	11.0930003599628
KPNB1	12.3521712376896	13.3462998765129	12.3373408488471	13.6171438617286	13.1088252162891	13.0377568008222	13.2740173032124	13.0940665000783	12.9883793363069	12.9674944768528	13.2452349413671	13.0742149876055	13.7571672513809	13.157485514018	13.1028157155103	13.7752036862042	12.9063347876427	13.2292722637171	13.3220590124573	13.0913119141151	13.0957796716071	13.5692470191129	13.3704438283628	13.4204820459511	13.0723847280263	13.4466920343039	13.6625801740484	13.4969978046332	12.483004435008	13.2920041514411	13.6606212066506	13.2167777268677	13.2412387796608	12.7929231748669	13.1955149353742	13.8238194821279	12.6691716317171	13.4978119168991	13.2544129043987	13.4959325149014	13.5652001419415	13.1232591703418	13.5627891052718	13.2725969414951	13.1497176620908	13.206633832268	12.6539541310434	13.0470048622209	12.4835490833554
LMNA	11.4220788642049	13.9579876886759	12.1270652472834	10.4352917967723	13.5903050916334	10.0121874308812	10.4857294843308	12.208084273076	12.6355069994211	9.41345520485018	9.81697574140326	13.2086438976371	6.15281014720595	5.78717917440571	12.25410841389	8.0433010827366	11.7781883685363	12.334442949078	9.08012113661267	11.2909939266914	12.0289979886523	9.21590607624077	11.6319481979803	12.8117323366714	7.16938555384199	13.623374899467	11.054794497282	10.7765652602658	10.8615532068189	14.5235797725711	11.2707278725665	8.23214140143397	10.4665505827819	11.8502692328933	13.9262083400552	9.34333901994857	9.40198054204924	9.97015190816797	11.4840494869001	11.6917228728567	12.9176399359976	9.0705158225081	11.9379248016879	10.4039584709237	11.9634373470034	7.75100022403576	12.502336875884	10.2412663936495	7.81953379734068
LMNB1	10.5217580604277	12.1558434781342	11.5625903020748	11.8966617227805	12.033378332557	11.1924924036895	11.2534513984777	10.7645547780783	10.4263987266764	11.4070796669131	10.7301921581319	11.5362242835869	13.1681825503029	11.5693932530022	12.0558885831346	11.5593473816055	11.4911708459153	12.4062504522001	11.3203154317782	11.3037507296627	12.2413811976544	12.7490438709699	12.2293767328132	10.2018817731812	11.7790527072509	12.3023090445674	12.3333029911598	12.2089898788589	11.9283360246288	12.029555908993	11.783556672666	11.9980008078599	12.3987925403242	12.1169142093862	12.5077065198712	12.0556883601418	10.8747484913189	12.1450487833344	11.7622809172807	11.5418491553299	10.9029708517929	11.6847876831764	13.0035969652993	11.6177728229243	10.9204810776818	12.2727372146615	12.0166453562265	11.4778539645198	10.8694212131186
LY96	6.62573085818475	4.93652608678939	6.39971860236088	5.92549256455567	4.69378662322874	4.59240009124084	5.61240529651291	6.70223164354389	6.79468157476235	5.53503575238676	6.14380107567301	5.62620427048147	7.31469115087149	6.13397495869502	9.2963944852912	5.94913664389788	9.42649009920883	5.23973480619561	5.11328525972372	5.25132569222131	7.38104981759054	9.20235322638884	7.01724317320271	10.6200652253637	4.44020950497068	10.4855799645304	6.42161990075464	6.88375621308917	5.736604358915	6.66626538883063	4.81740897562939	7.52365867003525	7.10039714148107	5.55927866161053	9.3513671278444	5.92650857859638	4.77323956596657	8.19082263229555	7.447440225975	4.54338922506437	7.39790124941793	4.17230500087268	7.04156546270328	5.88900263113079	5.03598431603295	5.29030871143496	4.28782857931399	3.98453688694624	4.25083770737565
MAGED1	12.3429942832492	8.66684104754824	12.3521301510585	12.0001280951666	12.0202773580431	11.8564428600183	11.6612129075843	11.6549480222041	10.1898519473556	10.5101140054401	11.4850556045224	10.4879684671716	9.92392761129809	10.9888547962636	9.82238161164857	10.3152822627129	8.79853767286452	12.8855723136665	12.0721801318873	11.6348559722189	10.8043597325685	10.5268480312608	12.3351024331627	10.0672065366947	11.6402170347339	9.98769586424705	12.0127886084305	6.00852021321605	9.04047321489372	9.01056995212068	12.4502113318457	11.2216993453825	11.6423813089046	12.0813595270553	10.5553812582383	11.2707324668798	10.9052198648103	11.9851725384868	10.6683420180391	8.74835899785433	13.0824623326777	10.3464109926244	10.263544004838	12.5198419668834	11.8544189231295	11.8480985248209	11.7214282278952	9.96155997229452	10.6205687589375
MAPK1	12.8882281427853	12.737938473823	12.1669050830002	12.688451078367	13.0484949445589	12.3091382881344	12.3106582853932	12.7254904994494	13.3795929223801	12.5604869575614	12.5013848109972	12.2652583888703	12.7895971576455	12.6152488155398	13.3269650324724	12.6254404341669	12.9597603684401	12.8681087449082	12.3845987746495	12.3836004567437	12.423085555276	12.7940114317534	12.3196872317454	13.1959006898589	12.4708904335553	13.3282658545261	12.5483529635905	12.457092059575	11.5133996367747	12.8648592912708	12.5568132351345	12.4625011861434	12.4823099560999	12.1301512153192	12.8480865696925	12.7577461652059	11.4503371020938	13.0854695100024	12.5748557713206	12.5101317976341	12.3918206417575	12.3092880660342	12.8602074626974	12.3284937850669	12.6346400841668	12.5797089653104	12.4921324108034	12.1255066102125	12.018502114035
MAPK3	10.6996151276963	10.472324872754	11.0494982163446	10.4204465880432	10.3535216083449	10.0962977989371	10.9521511675025	10.256752113821	10.5036294473874	10.5845611235461	10.3496921129154	9.28031825936653	10.3862775837279	8.91058492590831	11.0841070016956	9.21736711356542	10.3162260984493	10.2295455597371	9.830446064033	9.59203721777267	10.6877945191811	9.69185448135808	10.7746521431137	11.0179481862564	10.5003074176861	11.6550815961431	10.297958626307	9.15950982681878	10.3957156920686	11.3059455875911	9.98568970377338	10.027859719774	10.4375982454108	9.73562807758342	11.9272918408291	9.75573684458077	9.65379202011493	11.0935745588532	9.9853997847332	10.0217177369804	10.2995962200298	10.682646867984	10.8413665212014	9.9978656768424	10.7152176858593	10.5271538166494	11.3906956817747	10.2278924394517	9.97567309422757
MAPK8	10.7220983924692	10.6067067306145	10.2677699488392	11.2260522956807	10.7243340098192	10.6560155216046	10.9304115497426	11.0651346506887	11.4466907946285	10.3151722005648	10.6990324674042	10.4254057862089	10.8353391367101	11.4126259272798	10.7169030009554	11.9001609955187	10.6942730636937	10.5632431341633	11.4197682259602	10.9366196359934	10.6953038552023	11.1459199067465	10.2706859698783	10.1930881883778	11.0980759398002	10.8311375716573	11.0791743497045	11.0265599030686	10.4976725202411	10.3911821732152	11.1850785210504	10.4766185228227	10.426462521714	10.561059599849	10.6444067117915	11.5245848328035	10.1291746328919	10.9309763110917	10.3509511017206	11.2031299840864	10.9103018393525	10.9392584684493	10.8447333918233	10.7673481999307	11.0397744849383	10.7202048525088	10.9351468330633	11.2956425619624	10.8023570171511
MAPT	4.65001050518222	5.51821057916622	6.95597622010501	6.59728990328156	5.30567515265385	5.43928806935759	7.21346091922637	5.49632682284337	6.93522672536363	6.38433965015298	6.14380107567301	4.93740617138481	6.61246396903705	5.55540379271287	5.61018121422894	6.74522290420242	5.08535830168098	5.80951589106227	7.15419498662978	6.40399929152491	6.36984869360347	6.6718618383725	5.48507273285569	6.46957535376197	8.93218493474652	5.65168419283206	4.69402967191952	6.40142534257783	5.90852270613479	5.70724914281609	5.60160000777416	7.48146080859543	5.32560517220455	7.07068179380573	4.98688353565633	5.64495329761561	7.69198589460404	5.373063654476	5.59933503064078	6.397408472274	5.44088062432067	5.41635778194149	6.226540509839	7.78265641284818	4.79745299244375	5.42298101247442	4.28782857931399	7.20050649748204	7.31392738097856
NMT1	11.1219569072599	12.059007030576	12.0624472890937	11.7440576556736	12.3611247529706	11.9446097949074	11.7283381835717	11.6100992597133	11.8131534030709	11.7099282161046	11.8555622327274	11.1002829776942	11.7997426022966	11.2688968238893	11.9999312428731	11.8706493799109	11.7013709838677	12.2537861075942	11.5654754333769	11.4826889517809	11.9928908544585	11.5650620637722	12.2298225828938	11.8825816677978	11.7406032312411	12.3139446399015	12.0706761089665	11.6978300218283	11.9262597450826	11.9420239440755	11.658157406784	12.0165834324523	12.1955506504015	11.5254792467749	12.4295053050231	11.6280615741327	11.3298535170604	12.1417937540076	11.9620710408828	11.5511369079689	12.0864756860053	12.063323632484	11.9671815171376	11.7676648093498	11.696647952823	11.8745356812877	12.0838735825263	11.3242022797954	11.3688557140654
OCLN	5.59727646328276	8.83424626969838	3.5547488171851	9.31186523753015	5.49175399895546	4.94927440158732	9.11068523332128	6.15956200134556	3.39096965103727	6.32989196549298	10.1207754752282	4.07213929349772	10.4799124718951	7.81652694056129	2.99574951089548	9.53455424908628	8.09408758575361	6.633616440126	9.30609927504414	10.2626579814291	3.4407791227964	5.38428520348575	4.89875643982327	3.67568809896172	4.12013526647232	7.60844089991715	8.56719953136451	5.50189746774053	5.18644434969879	7.89840832863519	10.0235273048881	7.52365867003525	4.72227960031349	7.67799465487058	9.17560333848934	10.9359273388255	7.81747469529953	6.80895367035214	8.18819695146	9.65039942151563	4.8193771862149	3.93733800869944	3.07342488645357	9.72825864189085	4.37587479104333	6.96262664801121	4.95833236168401	9.62653807164328	5.69355268977292
OMA1	9.39119278329312	9.1200759828242	8.39341436873677	9.58604802130514	9.11156110887369	9.65236286824772	9.45323397807421	9.84990631393067	9.69697931406044	9.55645075081998	9.05468435386999	8.99214374011954	9.68008807932278	10.3079116778742	9.68136632825119	9.3366652136044	9.9258170541293	9.27788449919236	9.69746102950355	9.45355974530358	8.73850840673148	9.42406314968902	9.06681176683836	10.1857190335423	8.85901375655184	10.077251100292	9.07413882684038	9.49729303313124	8.65150765818398	8.8920889594645	9.53444572852937	9.32806652703448	9.05744164906687	9.41463228974659	9.41888607004155	9.68215366601824	7.91055235875715	8.98462362932301	9.27842373683179	9.62071157017618	9.47093975086906	9.65519868859802	9.07713390186056	9.25508118713118	9.52745604575021	9.33429653409969	8.84082041479496	9.01973006116678	9.20728124946181
OPA1	11.43312843314	11.7893744533562	10.5820815828502	11.5330766365088	11.6052525241271	11.3557559106451	11.6681836374424	11.8610966396554	11.2927374185095	11.1411141575143	11.554159571106	11.5558275910258	11.9643749177759	12.2122285111489	11.5799674020382	11.7280370000849	11.549555357536	11.3690180633077	11.6041201688878	10.6210224388359	11.3817887442335	12.1324849568523	11.5943550349597	11.6687766821133	11.6292572110948	11.6371428327874	11.4150288661682	11.8093915009994	10.7626212956194	11.0284487301681	11.690858761193	11.3077084422333	11.4672311891423	10.8670376632074	11.3699515984456	11.8141082754862	10.5633974091731	11.5035610925049	11.3962899235717	11.8781780890274	12.370476294801	11.6012580208371	11.5897501634397	11.3507861972529	11.6547961627598	11.4094696035758	11.1121547309057	11.1599807048436	11.1646824526351
PAK2	12.2349927483063	13.035399674801	13.3258552342048	12.7823214528674	13.2061084017903	12.7845960697089	12.2889646186696	12.5213109913144	12.4606083156372	12.4991959205722	12.6775655472287	12.260786138914	13.8663474719186	12.8288676297734	13.5718699856931	12.9921598358217	13.2461161049174	13.0806202629761	12.5774539910061	12.7035081916669	12.5658735490214	13.1980071339697	12.6779850857553	13.7524398954822	13.0259062808265	13.4739423019833	12.7463817257196	13.3059804227298	12.0891617926067	12.9164911991677	12.780071708986	12.6842392129733	12.9551025581582	12.2366048886489	13.2442700322289	13.3583643213341	11.792002097884	12.9966962054006	13.1325443527418	13.053653122473	12.4804558295312	13.0228435306965	12.7881536242179	12.5538654899102	12.5205733129044	12.7489553992888	12.9025643459477	12.2963627147916	12.1075087233769
PKP1	1.68500178898769	3.18013418490102	1.68500178898769	1.68500178898769	2.74196590662583	3.48968406012871	3.1264459734931	2.74381783476494	2.57440624709546	1.68500178898769	1.68500178898769	2.92828128803145	1.68500178898769	1.68500178898769	2.4587530516429	2.41510232694043	2.57560042648586	1.68500178898769	1.68500178898769	2.46680866569413	1.68500178898769	2.85269984697005	3.87078399908968	2.55067483680677	2.82146028587011	1.68500178898769	1.68500178898769	2.52364718941628	2.52494089152816	1.68500178898769	1.68500178898769	2.43295280193562	2.46752589057546	1.68500178898769	1.68500178898769	1.68500178898769	1.68500178898769	1.68500178898769	1.68500178898769	1.68500178898769	5.66008691130342	1.68500178898769	2.83242026961386	3.14682181891443	1.68500178898769	1.68500178898769	3.48365932526346	1.68500178898769	1.68500178898769
PLEC	12.7736809928241	14.3226599727941	13.1178000813378	12.9503373630226	15.4184266442091	12.4666962524214	12.5293203275474	13.2190731253523	14.5319111966446	14.0682915126638	14.2266398353724	13.2862417336277	12.7768672535162	12.0797513029085	14.8258178093085	12.4443723452435	14.6495238749761	14.5975282289132	11.7281800217354	12.2138596786216	14.7824071848234	13.7365478087601	14.0580629562175	14.6164537166624	12.0602164812563	14.6027180766115	13.7044155830235	12.7742095095345	13.5579058124003	15.8771707639466	12.5981483055736	12.5228916495035	13.5706397880847	12.9315879090765	14.8987565243461	11.5739292717274	12.155802561239	13.6626624773911	13.70874329774	12.2775706062425	12.274839841429	11.6748469593313	14.386894349654	12.3249615714417	14.1274568857874	12.055816383824	15.0693321022962	11.8830063663263	11.7774845357852
PMAIP1	11.072338309661	9.32496713863847	8.85408894004631	9.34852300742837	10.8558719025977	10.2623454968447	8.07455960373121	9.39228157323079	9.51496754739734	8.84711741449949	8.69600453877152	9.68522390494928	8.96452812198434	9.38583753782703	10.8996919900664	9.31777176984501	8.19716866722192	9.90551112892166	9.53668821388348	10.8186852442391	9.43427128441053	10.0805820224314	9.58460268992168	10.6211582754752	9.14520312333806	10.129512726797	10.571926331975	10.9842110481277	9.48612406592738	8.58146088188867	10.1680869792743	9.01958324351569	11.067364908766	10.1022958801119	9.15414998167844	9.78306788996986	8.4128853287048	10.446623328117	10.446897420185	10.0069435799515	8.2910602825428	9.27670066673814	9.71090809199406	8.52179922345547	10.8649713597219	9.20473170950793	9.94319913958029	7.3659935337628	8.2988936162689
PPP1R13B	8.51988224471571	7.20825239773699	5.558677432871	5.4350964864849	8.98882660060677	6.88185179616712	8.04153268974894	9.26640885842802	8.2894592154193	6.82567830003304	7.90983120319223	11.6017378948481	6.3388293935595	6.04739355854386	7.84512760243529	8.33024558917626	7.44775465175376	8.50736032261866	5.93347102491101	5.77137508950074	7.49733959645763	6.4325264157981	7.11321434867521	8.61358877866635	6.91678926786924	6.68389141928251	4.69402967191952	6.92417039469599	9.72079923466127	7.40105497698663	5.9559305613139	7.17219946939555	6.59212898473077	8.39695285616949	6.51837880414428	5.4667621974547	6.57367009734264	7.11948490059626	6.9580530038363	5.16956877484576	9.01705006938299	6.44578141906858	8.32858057857441	6.80023044968063	8.50890310171414	5.87531284544866	7.63192660186691	7.61650851129464	7.83878993344521
PPP3CC	9.57534818725281	9.49682822736863	10.0655928234874	9.27678994853169	9.30917193749227	9.44491552685962	10.1572895577211	9.94707322858992	10.6295688586268	10.0369523410397	9.6990850217504	10.2807427479049	8.83577153118589	9.11556815262973	10.2208074684222	10.067525656816	9.77570258934076	9.14008543592236	9.48240350572183	9.62600058012736	10.5640561516397	10.6940191995166	10.011224917101	10.149813467508	9.92738028533156	9.32631313967123	9.89814952371848	9.41938079513311	9.08879889564107	9.51766049466887	9.11356136250728	10.0935156581504	9.63925036490832	9.12837381394798	9.18503670616058	9.07136696347455	9.9006156244542	9.82862622162873	10.1284426538356	9.25291324081891	9.43811742915248	9.55537027581282	9.88942147411687	9.16311953003119	10.2402694836759	9.61906271792249	9.10169382218107	9.07156283160039	8.61031100906085
PPP3R1	10.0786427698925	10.1337255519545	10.889895007713	10.4800341215315	10.2147350344916	10.399061957601	9.86945943022277	10.4707172105956	9.80872824973372	9.95251120984517	10.0019696554791	10.7627772245225	10.736616320512	10.8101767714811	10.5409542924499	10.6374718139123	10.8506660950978	10.0931576941857	10.16333904693	10.414589514653	9.94325568149062	10.7007821227372	9.99452975283396	10.5263272877504	10.0988426430834	10.6944743295727	10.1997246169479	10.5415176254747	9.58419886499753	11.0489961021459	10.227189887001	10.0118944825223	10.1420545024284	9.69234952064075	10.5073105869858	10.7703156888119	10.3023015684652	10.9775315458195	10.3411918209465	10.6932628864927	11.2425313306997	10.2874120292861	10.6106621153079	10.0155037428027	10.2044535748567	9.84389774024822	10.491836523068	10.548276157209	9.69318237310242
PRKCD	11.2047300292431	12.863970481389	11.2464439854302	12.5178972472432	11.6423723772515	8.9808159115892	9.78647163942671	11.211144301987	11.4163877821446	12.6162071786104	12.3192187390905	10.2459672074171	13.0318655719776	10.9791639127473	13.3571037425307	10.3294996184099	13.1556345444415	11.7817400847136	11.1784660238937	11.7852058881994	12.2995055897595	11.5166047618425	12.1877575991395	12.7466158250572	12.2039602051163	13.970755224896	12.7615255313825	11.5421959823931	11.5205738610623	13.4894894344827	12.560265112006	11.7212023999652	12.4638613280693	10.5509997153768	14.0394204120144	12.3928999543148	11.9786388090642	12.8320424644424	11.9075656742209	11.731073355075	11.0888987470371	9.51650696896676	12.4051099027484	11.9487332336402	11.0525895620818	12.2672658865965	12.6231132806226	12.1287484174699	12.6641556916586
PRKCQ	10.3074575398336	7.77874145768223	9.45295922595406	10.355892727951	9.5608438405078	9.86944048824176	11.0836788858627	10.9087952581817	10.685883392601	10.3440333081873	10.8884182450839	10.5249071242207	8.63112494154813	10.7373102422752	9.44692844153651	10.4358335552322	8.37258774903067	8.89781491138474	10.1712799307641	9.59203721777267	9.05975588626079	8.53146775132488	10.0501183699699	9.144301289847	10.0681192442052	8.43104758279681	9.71765093510708	10.1256651188834	9.46110076413497	9.12005420195698	10.4529426316314	9.80938088308955	10.1955110774711	8.97429099304704	7.59397682348241	10.0947383344222	7.64760630693934	10.5493585460806	10.1363647016794	10.6201303815706	11.9796565658572	9.78456595480913	9.51772943726071	10.1920726679111	10.8363944616657	9.52242518951928	8.80462636899169	9.66475820279794	8.75920828795721
PSMA1	9.94092226303308	9.56130363828385	9.12152868236346	9.49087297792946	9.89338352828311	9.3320207955725	8.46097727464584	9.07378255552606	10.653489246942	8.7675369101971	9.20864403690669	9.46790688233841	9.86190799108681	9.79668291265987	9.99435701870684	9.42758999610653	10.0307117734938	9.88664616820445	9.31089973966833	9.79265930869325	8.86042031823004	10.0369639288715	9.08663982790094	9.63461643058934	9.07107397303489	9.72171096896562	9.87843891842879	9.3739361141283	9.72844555891739	9.51555278035514	9.61985282207276	9.28170211903297	9.38899866155663	10.2439132750205	9.76076331470899	10.0526857594757	9.34476749586565	9.67987554769466	9.65602070593593	9.36670020071779	9.21302212375668	9.63640857486955	9.453021197363	8.95165645346886	9.92231133160979	9.61079153119915	10.5244691962495	9.26468487908125	9.46440869031963
PSMA2	6.29704911378608	6.77044632678319	6.99859806972033	6.69171174174025	6.81765167778801	6.84639027984983	6.72357513000359	6.34807776335076	6.81099223945067	7.50325238557743	6.92578544880237	6.59838673104298	6.68908144428024	9.12614515770832	6.53170725312189	7.46185091391354	7.74011028822933	7.12490856363931	7.00806121571237	7.55674715965623	7.10462888036346	9.06532622245961	6.5298542683489	7.95038123801829	7.16938555384199	7.32670346145584	6.47866435385587	7.2230249200966	6.84649883065015	6.48834247728338	7.34208422364436	6.98347008546991	6.45520836154889	7.33748412062096	7.57973965151989	6.90206171073097	6.32554560873376	6.84436368472462	7.325982763586	6.72115029154808	6.77087402522171	6.86743632402656	7.58331833571934	6.85728136459222	6.32998749835709	6.73783744158668	7.23483575894059	7.68075823199301	7.44538389362337
PSMA3	11.1115138627796	11.4786321548492	10.8390391675588	11.7306966805133	11.4062141612349	11.2863830865455	10.9252483830641	11.369630077006	11.3928970806297	11.3727576584515	11.2272251558221	11.8636854320723	11.5685877778504	11.8702783084595	11.6060679774597	11.4667643054091	11.6346501790813	11.2446131415531	11.6021633682464	11.2926642684605	11.3338811775266	11.5698194654089	11.2712713600839	11.5686513571903	11.3092550102332	11.6574254407523	11.4974545026592	11.6434335502449	11.2401194347908	11.199030467116	11.742415925302	11.2905047893775	11.4256380195378	11.8221030010364	11.0338375387536	11.7459491453871	11.2541940740684	11.2589370725179	11.2301474657416	11.54742897894	11.1225695671325	11.4052284719368	11.1538268813096	11.2123468744597	11.1580893654934	11.543697452809	11.1276190082754	11.1529216318555	11.4192848330704
PSMA4	11.6587823589463	11.7618109667375	10.1435803325095	12.0184439498522	11.4741321297756	11.4204400828216	11.0178983632198	11.611352471562	10.446097450791	10.8808707473092	11.2980804187524	11.811977457101	12.1439190488457	11.6251388482942	11.7707820443028	11.504847574578	11.8080090751149	11.4132901684408	11.1310746724952	11.1383492336885	11.2979560803761	11.6498820610626	11.3063600150408	12.3430006690037	11.4079100536823	12.7575848729806	11.8842807185483	11.7036419793816	11.4232278845262	11.7073512594831	11.7013186470078	11.3415122706934	11.539016442289	11.4795449417659	11.8448870286693	12.0674068249997	11.5440869282277	11.7360014783771	11.6872271322913	11.4350296926251	11.6162938852278	11.1482296105341	11.8197191928763	11.4656849763472	11.5606689613372	11.7888453267904	11.5630834546255	10.9754360296631	10.8584581119628
PSMA5	10.9108352081332	11.4321022127544	10.2590366575606	11.4556605936419	11.0433176484455	10.868171097705	10.3821398218656	11.0174039031814	10.5272483605496	10.2224692202803	10.7178089241507	11.2416454600496	11.0579094123021	10.6762454868902	11.1053530899552	10.6090036695072	10.7588785247326	10.6663872919855	10.2090564956543	10.6732482078807	10.6282326681818	10.6755012621161	11.0314955334827	11.2532783497424	10.3105151481242	11.7565199477295	11.2540512197118	10.7571346572588	10.7811208886347	11.0778509550807	11.222160666587	10.4348578233413	10.8632807035824	10.6381588946242	11.2368237563749	11.0267608542853	10.4269828888325	10.8864090072307	11.0143755496916	10.6480995154751	10.9689232173308	10.7620793329342	10.8329148070624	10.8462057803387	10.8175507621151	11.2975502096293	10.4712041116318	10.0734600808625	10.0408531272121
PSMA6	8.97353777911194	8.46592293058026	9.39035525015789	9.2039723704193	9.25267794004414	8.9110662853125	8.28672258198827	8.6676496535157	9.49240838091366	8.68691800876062	8.54295911135406	8.58789141160452	8.9874410085856	9.96520691383933	8.56844658072025	9.1290887791631	9.19392295573414	9.07234915960418	9.21939721784562	9.81762484830546	9.52976987478133	9.62637982858055	8.61579404823259	9.5567785360727	9.24097131452842	8.72009178473702	8.92069816572631	9.32701317165493	9.31639898344288	9.1771737951294	9.06772886759355	9.2652196184726	9.23968177657223	9.64016016273424	8.90294926792142	9.23864507980188	8.43394032039311	8.4424640165498	9.70554554305443	9.14172573050047	8.29513941136871	9.02549099729053	8.78282316974154	8.70688688088052	9.6550022999967	8.73716689634815	9.24362996085088	9.20040297118098	8.91245296016155
PSMA7	11.7566915545377	12.1600132821003	11.4013029121113	11.709716011171	11.8039886616026	11.6097720523434	10.8186000589878	11.6866032044878	10.9161301936965	10.8988779076091	11.0662192980036	11.8345564105836	11.3109648881816	10.8680329429754	12.117465868332	10.6913091387415	11.0971247759908	11.5801869193081	10.5740298857735	11.3229493702118	11.114089242784	11.0530830333113	11.4433770947582	12.106315592549	10.9882393459877	12.2417434693826	12.0179024796358	11.153716292723	11.2049255295257	12.0917100799411	11.5372533245119	10.9337064657487	11.518663968715	11.1747675005902	12.1011625204195	11.245410860539	10.8872052089325	11.6343876696447	11.6121170766451	11.0980567998868	12.7258744396418	11.4318067357158	11.6264015128122	11.1953133431596	11.4984367136179	11.8433997389993	11.7053230446486	11.1279392720263	10.9688868514843
PSMB1	11.5435813432578	11.7091230204506	10.4489100510277	11.6305622056908	11.4436136122133	11.1663874362096	10.8248519187416	11.771263456744	10.3573367690557	10.7042567604787	10.9884567793801	11.7996979379842	11.3663985307821	11.1862344060032	11.4457983232639	10.8924038331189	10.9332338618339	11.1988774800936	10.4705727180752	10.9966058649348	10.7322751866989	11.2136848053378	11.1791623189338	11.8301376516478	11.0008645928349	11.9479003235925	11.5344493438043	10.8474033513178	11.3426950398774	11.5411725986808	11.1439539100008	10.7941980530774	11.2010938499185	11.1152490319841	11.6936596375756	11.2654129118766	10.8297866301001	11.3448269985964	11.3063594903531	10.8669426657201	11.4858736135371	11.0675344603647	11.3661025923127	10.9402325238741	11.2892526964221	11.3247751110645	11.161640382086	10.6196517286684	10.821031934994
PSMB10	8.73585824042573	9.55950091670197	9.525151014163	9.21195240155971	7.9812733420561	8.83777207948905	8.42849992996815	7.96042226616547	8.17448804163226	8.63180390949653	8.57420802525727	7.32576125537951	8.50975511477946	8.52474147604587	8.82803516433534	7.86735060134236	9.0255763398124	7.93683488473769	8.02579601665171	8.8701973156827	9.13070731237999	8.72588072161238	9.40358918963074	9.62375057193572	8.17976869704337	9.94228208914185	9.24395905756886	8.61857621877843	8.40183423298876	9.87578381691992	8.87124978594423	8.95938180582863	9.22573356383316	8.18431034978497	9.87590603811057	8.18784030987825	8.93260332200595	9.21383750539706	9.24949719617539	8.43578684888094	7.89383960920592	8.71515778020601	9.25973655715991	8.73453711663957	8.70962526272318	8.79671705258963	9.36540877516153	8.71685957746278	8.27553278101002
PSMB2	11.6743869507164	11.7021954168559	12.4503379458733	11.8121326560485	11.5481528467129	11.4264518749325	11.0305755457742	11.7558579108429	11.1590795423132	11.0515627917536	11.1324430622478	11.8551401747739	11.5056124503828	11.3650494897121	11.4935025363585	11.0299286912109	11.4726710590636	11.6158691721647	10.8585207208498	11.4914424913721	11.1737680020904	11.7955419709005	11.6985308729165	11.8230304999011	11.2161501803139	11.867174602353	11.7219717722899	11.3262534859197	11.3513870119658	11.6178384459322	11.4240970710886	11.0763406046769	11.5366645743381	11.3151199893481	11.8783431771254	11.46887174191	10.9415071970201	11.6356504508015	11.502117587882	11.2603100378491	11.4885475465302	11.4089236798242	11.6867421700752	11.0377814966971	11.3647485775715	11.4575368802455	11.7464467780142	11.1293785491424	10.6822649612001
PSMB3	10.341368027882	11.4335792195659	10.138827695819	11.1800132311909	10.7073073375536	10.468687923489	10.2489973317433	10.5052834584466	10.0815081196674	10.1550132069485	9.96446353023019	10.223671310673	10.4959800627816	9.96520691383933	11.0367546719999	10.3114671850947	10.8634544944562	10.6161773312535	9.52227287541402	10.5741785254099	10.631172016971	10.3127266308708	11.0876727222071	11.1449732929089	10.1180586370192	11.8764598755934	10.9460065094752	10.0332999221562	10.9352613961343	11.1249262417667	10.370402829699	9.69405161205738	10.376838492622	10.5499898580012	11.3771708310925	10.1238899921499	10.2616645323087	10.7731647914336	10.69003371711	9.9420556754593	11.0646137787902	10.3759739196604	10.843050938692	10.4210754093825	10.3557931167913	10.7625088595079	11.5565693026007	10.1661262780269	10.2744163518645
PSMB4	11.9790602988344	12.0631478474657	11.6925906431492	11.8029166290704	11.7834575824157	11.5799672456588	11.3852614242381	11.7890926395983	11.3908656807216	11.0737880755719	11.2902611353162	12.1830820982378	11.4526261417994	11.0913673681606	11.9420629773472	10.8304377632543	11.3730014129867	11.7170867001217	10.9139977119557	11.5011067575318	11.2874365645103	11.1932764325071	11.5072958716864	11.8526480771244	10.917928822395	12.3032074296646	11.9223174996329	11.1359159747184	11.6220631793646	11.9517996499971	11.603439916541	11.1147950819552	11.6349246587032	11.3653541463921	12.3162952392396	11.397720004405	11.1355153712498	11.8593091321195	11.8642694674323	11.0484186941441	11.6714622657949	11.389884897968	11.7026012740819	11.2827063206994	11.6383359955267	11.7922017987651	11.9894966357565	11.1170986802103	11.4414940047722
PSMB5	10.1644976952455	10.3895132748894	10.3007662090827	10.0773826050097	10.1792509988696	10.055502177383	9.65696852546188	9.75027720694877	9.62736568950126	9.31659588647403	9.66723825017144	10.5713949567652	10.0035119038284	9.13664517727964	9.53614583416084	8.59166086262062	8.82291851366023	9.86605032510449	8.79501698480477	9.98950384752588	9.76917691823914	9.15529722928005	10.258501289847	9.62375057193572	9.3448259902567	9.90647022701596	10.3136998015624	9.59016122376677	10.0516249364489	10.1200768707531	10.0460251523036	9.03910475183991	10.0955165673905	9.5977872643064	10.2675435674824	9.88244547325484	9.40731290286679	10.108758086091	9.90155704783569	9.2136785210873	10.6438382974862	10.0735884385371	10.1111193407948	9.87488326141334	9.72577239914107	10.300795949319	9.85923230645747	9.15023911699244	9.10497786427931
PSMB6	9.76219282740879	10.2331968113332	9.87679887209039	10.505146280812	10.5223284615531	9.77522427568859	9.67399898058304	9.5294193311579	9.1488922179501	9.10896568070583	9.32751262845176	9.49185079187052	9.50236901262057	9.04671707271995	10.29556534992	8.18766643915929	9.63362582221112	10.1107718509913	8.99915662950436	9.62423282952362	9.7129458842811	9.60799504085213	10.3100118592401	10.4752585343489	9.56485458850348	10.8435417307762	10.3117415218307	9.011173630034	10.3356571543127	10.3289314515796	10.0155023729085	9.31010097348607	10.0167052220025	9.32773746699686	10.609803220827	9.40445330339825	9.53459227825613	10.0619336165217	10.0717357574985	9.18054661600086	9.62632455581092	9.89803196379906	10.1565305200016	9.76745114439601	9.7574270456571	10.3529707067083	10.7871976170078	9.45348394058756	9.44569448940359
PSMB7	11.4977055150968	11.3017631958586	11.0075334937853	11.2430262190082	11.5433636252928	11.4919350084763	10.7968561081768	11.4683725089093	10.49734913646	10.930430560346	10.9265820403267	10.7379646874495	11.2648230607952	10.8090831729871	11.4240793565726	10.8297711239036	10.8506660950978	11.3431720902078	10.6555442081613	10.960634084492	11.1397721623233	11.2417800376209	11.5109690440677	10.9603811357333	11.4722557756646	11.4913084127151	11.5196802227993	11.027332535684	11.3826150047606	11.3842689175831	11.1470180331377	10.9792602996866	11.4220747092587	10.9062347133742	11.5940582931934	11.1341346244579	11.8553095628038	11.1172714490615	11.3148612697732	11.12939822026	11.0753258451036	11.1180721447856	11.3081358725854	10.8055063760366	11.3006058692076	11.4378005209366	11.4714052090947	10.8057859134587	11.0413084303156
PSMB8	11.6252234156836	11.5830306308439	11.4320598660946	11.1233182242805	10.4755569646554	11.2284929408919	10.8393350870028	10.6674892137153	10.1342703565841	10.2483483275818	10.9238892832976	10.6601044826856	10.8849916872299	10.9022801963534	11.4963436242012	10.5397650311054	11.0820536307927	10.8310374260416	9.70477441485027	11.071165339626	11.2297836460372	10.8093643815514	11.4850582492958	12.1341469127762	9.8767043235103	12.4171379665696	11.2903037654898	10.5704315521972	10.7635519309928	11.8737322870349	11.2537725766652	10.6220510879978	10.8715156183568	10.5121193228163	11.7190441791939	10.6515208129569	11.1144788786438	11.5309642031735	11.2485374138635	10.0069435799515	10.3247531201832	11.2624144219552	11.6190470477922	11.3458150663508	11.0772232184184	11.5563145729093	11.163070454516	10.1363713867171	10.3865957624281
PSMB9	9.89751300620843	10.0844314041979	10.2979267398552	10.2187351909598	8.17839165468933	9.84421321056534	10.2927538672112	9.46433001989867	9.30087243208623	9.61066329222957	9.79798421596733	8.94336218127221	9.24997217500007	9.87611224460602	10.773431062697	10.4975762183497	10.301843210335	8.99315727978068	8.11633949701588	9.73321606171601	10.8060948195729	9.55352819252083	10.5911147423554	11.4382906738948	8.0656201611135	12.5868438377805	9.5333110063596	8.96029290594801	8.79678105531284	10.0402229194135	10.3256700190304	9.72601983052674	9.83110410374269	8.79836247611907	10.372414671859	8.97984277165361	10.0098087837849	10.2886296311426	10.2934057222326	8.91013831775705	9.48171664934573	10.2590311022062	10.1055165425573	10.0683674976448	9.88810089911461	10.1280359991526	9.88545934014598	8.35779516350239	8.94834905288699
PSMC1	9.02452561384388	9.33764500918403	7.85845896272293	9.57577783103037	9.24840385525845	8.76688550314276	8.95724957563474	9.22770902628267	9.00755895384564	8.52695945972423	8.76984195586492	9.69704246735427	9.4242883632617	9.05042391528283	9.05311258973651	8.84755399155584	9.17510724349617	8.94065636603025	8.56118540771889	8.74889065254785	8.58526458896677	9.09202989005709	8.93301920779716	9.63244979623106	8.90715285157276	9.39534355256187	8.96124011515149	8.90082144441928	9.04047321489372	9.22954816621784	8.99612851916637	8.77666533759345	8.99302406313232	8.86809027658074	9.38449838140634	9.13426935251046	8.87218325397832	8.76217946154391	9.02161999980768	8.77397174731164	9.41018325800142	8.58727431612729	8.62337175416532	8.74967239421654	8.87672440548875	8.78205839135521	9.3802404163567	8.81314521949251	9.21712361525299
PSMC2	11.0594925837306	11.2236650520585	9.69449193217515	11.049536197331	10.9822151763304	10.7436925776523	10.6935985079789	10.6858465156163	10.2358462169225	10.3474581601102	10.7232396724401	10.8736740178637	11.3712459287678	10.9084205579973	10.983076745153	10.5291276194397	10.8186953829581	10.8491401969258	10.35680004479	10.6031850954835	10.543401075498	10.798596429106	10.7045270933024	11.4518697489866	10.8291002833934	11.5540413665514	10.9858515227841	10.6286150190886	10.6198694302997	11.0328764411491	10.9035226714393	10.5387921217814	10.6448395986516	10.6476309410816	11.142533594106	11.2310937313268	10.5429524693056	10.1912262708177	10.6612998461604	10.7435514245774	11.377524903106	10.6719226362848	10.884534623711	10.4911882328762	9.93693608172538	10.8790115425951	10.7534192101438	10.1814706524095	10.3568561807341
PSMC3	11.0188581943065	11.4032454428106	9.59852454225236	10.8492251973566	10.7637976120988	10.2955702862882	10.4421123083911	10.9588801863091	10.561365207738	9.56039136664488	9.92191343053525	10.8853422588258	10.3891482008088	10.1125462910402	10.1789795527404	9.84279775465509	10.1686798841341	10.8588518393301	9.72829007122555	10.4012323737229	10.40942601461	10.5398378563543	10.9889328083324	10.4667712048506	10.0482217347045	10.5834882734418	11.1322904185591	10.243389685422	10.3205597763276	11.0284487301681	10.3049689356981	10.3727466205062	10.5575197895525	10.6830680048265	11.0635479815671	10.2921801523187	9.98505963890368	10.6610570171959	10.4622859556553	10.1616900666262	11.3271262396864	10.3531396424154	10.9602112251273	10.2421584639116	10.2402694836759	10.6539925060231	10.9706961860843	10.2545175058595	10.1229813383679
PSMC4	10.4416940015169	11.3753375634802	10.3591393910437	10.7246155057176	10.5107769731717	10.2933789477725	10.3195657240001	10.8161881359674	10.3725146559602	9.57604706506224	9.98010174119309	11.7262667862349	9.93967752068721	9.62584962776793	10.6546823244131	9.78206460952733	10.2975002331154	10.4930226418553	9.70841725140968	10.2153003204505	10.2439117382279	9.81451144456856	10.7856109922113	11.8263515282417	9.86049595162214	10.9868630412539	10.4720068970261	9.75595925168243	10.5536224320164	10.6892335878693	10.2513087671926	9.9410267516788	10.2459061651559	10.2097907623845	10.9429352086904	9.99307860056481	10.6681680323815	10.4195099185728	10.2450295210627	9.9406428713845	10.8574955838161	10.191984003279	10.721034885108	10.2843412324973	10.2008225898968	10.5704473370028	11.0723724205981	10.0263408068283	9.71592083201845
PSMC5	10.9002570570493	11.4419204818631	10.1887328773987	11.2501478077189	10.9163908659384	11.0130354840948	10.7947343579441	10.8903303892205	10.3970118394195	9.85481898528652	10.6942999196566	10.4404240616845	10.5593683495321	10.163067617543	10.9082507130695	10.6927763137833	10.5386036337806	10.8249523363249	10.1311310686015	10.528600241047	10.6015055096994	10.3623185114535	10.8589245176007	11.0004140281271	10.1504163207002	11.2665600114406	10.9691759104072	10.4137963081335	11.0349772545446	11.1228509199262	10.9533820264619	10.449520790652	10.7362216618404	10.8847681909469	11.3022162516531	10.6808782540833	10.0529744944108	11.0575971159325	10.8396288691059	10.6086111987001	10.8547347601652	10.9010671702509	11.1097294479151	10.5302749913683	11.0110358826044	10.9852062816638	11.1815335370296	10.7711686256909	10.7651047872768
PSMC6	11.0012889139144	11.0139098671334	9.77429268425242	11.1048663677271	11.1758156993291	11.004353503324	10.7428531052106	11.5279835411398	11.1195532015108	10.5373596271371	10.9245629438886	11.8587616548926	11.2144616862836	11.012800979695	11.3568889138539	10.8679358561511	11.1012834147234	10.8603401526048	10.7273218669819	10.5018940603297	10.7860142090789	11.2912686106877	10.9910384317773	11.0796812449445	10.8182316040566	11.4844600599802	10.9833931912116	10.9249109291482	10.9467784885505	10.947116501504	11.0008983804047	10.6437309223954	10.9235664703631	10.9986970543399	10.9954827980959	11.4152938651878	10.286473252019	10.8693348063191	11.1048229675062	11.0897952632416	11.275419246293	10.8692327090764	11.0519137567094	10.6145305753711	10.9887489997165	10.9620931639984	10.7168848272059	11.1933916125728	10.8314813654496
PSMD1	11.9319866858909	12.4378023867429	10.2130526780544	11.8282285397134	12.1642009759555	11.7244112744004	11.7249993592512	12.401347110225	11.0301514162347	11.3738776600574	11.7332417224812	12.381735333132	12.3885077555507	12.111591028383	11.9548569472666	11.7013172374102	12.0112960159913	11.948445472085	11.5467755608034	11.2915509221883	11.7055806768448	12.2238564129482	12.0721782479868	12.3403482821929	11.60416720913	12.1096694352313	12.1126166727292	11.8584096570092	11.7599523634666	12.0128428395137	11.7839504022915	11.5561440336958	11.7244392812789	11.9230567632177	12.106757047801	12.1824613124702	12.0205596568528	12.3642739629757	11.8727623330128	11.8404185730964	12.5435321386199	11.5690052629914	12.0387473122171	11.8454491292381	11.5850148871471	11.8577417055444	11.7554810188231	11.4772889222235	11.7787311575316
PSMD10	9.96142000158831	9.7998734977819	8.56384826793915	9.85253206871943	10.1289900368723	9.83821271609621	9.33945134099604	10.5668680150919	8.41205549495509	9.07355755913947	9.55511918520233	9.88958279752676	10.1884535101128	9.40623121369721	9.78878516572976	9.49977331374471	9.10061743594906	9.5838297447788	9.1325824654792	9.30919376658198	9.07134524010467	9.56416352930223	9.59847980666216	10.2549556119549	9.48252142909469	10.0360533405534	9.71617112877194	9.42642719343965	9.81178493845182	9.61340229330685	9.83272186069915	9.50694752512818	9.73590599785758	9.33479112901881	9.78732854224717	9.93212341690641	9.20479049227895	9.66015513040153	9.81817886498107	9.47411914386241	10.4734370795556	9.67681557560173	9.65638772216135	9.71444007392075	9.6045959936701	9.91503999341352	9.56899597056779	8.8202922974027	8.71126347784515
PSMD11	10.8143286085513	11.2310451422578	11.352876293399	11.2501478077189	11.5372451682713	10.7863899732143	11.3025606377214	11.3178590524916	10.9264513517677	10.9174313929743	11.1324430622478	11.2264355043188	11.6386106755613	11.1065799606725	11.3129796277621	11.6368495397539	11.2651904422259	11.4869180219744	11.0813713344932	11.431551286226	11.1098810213692	11.3191626406434	11.4632310666531	11.5827464246082	11.2656092355817	11.3564367854463	11.6447359078867	11.0288765606701	11.197369361178	11.1061399876969	11.210491495061	10.950555539317	11.0522965971923	11.2116353609075	11.3858887520681	11.2779549394399	10.9947250472337	11.8060931738067	11.0471614477817	11.0464497436875	11.5812326847858	10.8435225773347	11.5071697934992	11.0987414987293	11.1766930745182	11.3638527046911	11.5335353144702	11.049526680372	11.0005743879706
PSMD12	10.6891188657528	11.0361176136129	10.320487535129	10.1511734547349	10.6280981957954	10.7029985353519	10.288739018636	11.4441960229343	10.0697045724815	10.271369344685	10.255382981174	10.3403596602972	11.4393006432165	10.5717934065119	10.7087603290615	11.2336580536394	10.8673666887295	10.6214532502298	10.5159713678797	10.6843188410534	10.5160996311008	11.4314595389683	10.6415817009582	11.1593407488712	10.4207412307242	10.7517557940443	10.5471716610866	10.8604693993191	10.3027441331336	10.9439853117474	10.4519518837875	10.4540725724893	10.420352065981	10.5859066280606	10.7338910931632	11.115979001864	10.6825329550382	10.594215091726	10.4952218224809	10.7215084965118	11.1683151300833	10.4095616606027	11.243922183201	10.3343887610192	10.2821069137557	10.2757284379864	10.280149277231	10.5833554956063	11.2317576814978
PSMD13	11.4871414111074	11.2936530056237	10.6856438052269	11.1793350784964	11.1514166851678	11.0723890034733	10.7954419547946	11.2362724104789	11.5413031191748	10.7788701167078	10.8835759960589	10.6288246027158	11.0027497285248	10.8764102651194	11.5570190125747	10.4883126358345	11.1292486394873	11.2839612812836	10.5690294936136	11.0840833301458	11.0400874703213	10.870624375527	11.2237151763929	11.2369716023136	10.8685360731999	11.6078716748111	11.2468950816597	10.6204453867707	11.1625153901809	11.3271308985655	11.1160799472588	10.5422163886067	11.1122798475309	10.8983213441827	11.5927299563246	11.0392825132083	10.5776566525373	11.3162364499669	11.0020410176605	10.6541461488735	11.3620547542018	11.037414289467	11.0591781286334	10.7350136685739	11.0579515133275	11.2450759830189	11.6287282362269	10.4799698972335	10.8568851316601
PSMD14	10.4448169751627	10.6898087290177	8.75404188037456	10.366655736463	10.450660219474	10.3795689194511	9.81466799985207	11.237355071033	9.46692182170407	9.56039136664488	9.8385828164141	11.1918762659322	10.4315358036642	10.5431395677573	10.2747559072874	9.95342577316111	9.86841296579843	10.3068998142003	9.95526975478999	9.4193097253131	9.60744613490829	10.7388307816981	10.3167430421171	10.1145445800563	10.004637033911	10.3484053912869	10.6538232098821	10.2447190649216	10.0035936105744	10.4364470653833	10.4499683445979	9.83891793559074	10.061892243332	9.8016029894383	10.1876752775154	10.4733945343695	9.85451409876347	10.3768532744243	10.1884578846207	10.2315214004291	10.936650280907	10.0943906585363	10.5209100306882	10.1123541637998	10.14271067559	10.5198102135657	9.72624589980946	9.94367319747163	9.84212635408669
PSMD2	12.1431334915817	12.6153174887625	11.0553947591092	12.4026411670278	12.377117618159	11.7121598321677	12.0114048939753	12.7218207946752	11.7207549195917	11.7579027021676	11.9406109647644	11.7280678634337	12.1893665672973	11.4502903841723	12.2591354408547	11.2118227370795	11.7111998357196	12.2942652457507	11.5609490747203	11.710114940839	11.989459016731	11.6236851209889	12.3743470648501	12.107095978805	11.7436995079011	12.5472002117029	12.2944142768721	11.4204319284276	12.012946709252	12.4117265897074	12.1308038311257	11.6142369216354	12.0405173370546	11.5675031606446	12.5399986338876	12.0165005928105	10.9769041579639	12.3571469214957	11.9972965426293	11.7096672142494	12.643092841145	11.6995715078933	12.4192930280365	11.9967775065072	11.8181448660969	12.1418063118676	12.4038632131011	11.844529370232	11.6834422627772
PSMD3	11.4157266192228	11.708716433898	11.9265816991892	11.4959775226682	11.6629906239443	11.3120463921514	11.3978967316342	11.6838261921695	11.073013064259	11.1966034014484	11.3926486829362	11.2486889325677	11.0336539804271	10.7892553051337	10.9951789582699	11.0374544041985	10.9425351448244	11.5491472881729	10.8552382967848	11.161082500159	11.3991362003666	11.0725814943977	11.7228071019734	11.065297191961	11.3092550102332	11.362770404522	11.9468139847749	11.0125812880812	11.5708823142114	11.7018006534829	11.441172514017	11.0380462317976	11.713653121424	10.8175439560684	12.0345639272318	11.2390104011976	10.7699877417755	11.7620602959804	11.5069268735701	11.0239451208822	11.8860876693405	11.3790935631144	11.6283563881051	11.6061786986361	11.4979436527138	11.6393035616379	11.6619814835279	11.237436442704	10.7726325833453
PSMD4	11.2441025002178	11.6271584048855	10.5750621514112	10.5994130174048	11.3033557932407	10.86890707993	10.7516305831072	10.987473914764	10.9180122683715	10.7140183292544	10.713137670341	11.6549686774083	10.9078576599881	10.7544552063676	10.7703045828139	10.343578230482	11.2836057739502	11.10783317852	10.4036159301049	11.0162841955713	10.8241883457546	10.6930504744354	11.2961782036625	11.2589073317974	10.2420996203995	11.1772583220654	11.2571073030356	10.7020684890523	11.2056104955237	11.2455521726958	10.6183852885139	10.636540449416	11.135467503853	10.6579788626249	11.7291548457358	11.192884646137	10.255764659658	11.3319014902708	11.0949842403791	10.7247954436353	11.2271367307033	10.905651557754	10.979483513074	10.6552840721761	10.9901520621393	11.2477455222427	11.1530300501325	10.2986820529587	10.6535598166529
PSMD5	10.1338656183664	10.4837764008113	9.89005784206045	10.481135092263	10.7919686932458	10.4461794101254	10.3934009521938	10.8597237244647	10.1455593061262	10.188499036418	10.3365909948492	10.6000021720577	11.1133540002817	10.4881713895486	10.805092796311	10.174309768102	10.4848668574598	10.7498560220489	9.88940159183127	10.508617095641	9.86384708336682	10.6930504744354	10.425057947729	10.983514341742	10.7147409313829	10.7008514156691	10.3721851494115	10.8074798239219	10.5032547453336	10.3396934675073	10.6394255359845	10.3928008334498	10.758997830647	10.7505542248976	10.2063246090382	10.9322699541733	10.4581459961861	10.5994018001376	9.69485632521388	10.3490713292445	10.738983397984	10.5625438337529	9.68108300190302	10.6584951574089	10.3525241415631	10.032190872641	10.6673589798964	10.2571531851236	10.5705829510207
PSMD6	10.8199519368958	11.6202572150503	10.2130526780544	11.660027111893	11.4114801426567	11.2501218176852	11.269328597157	12.0205223272683	10.9404077092774	11.2254302290642	11.6513693275229	11.4953542328288	12.1271093187023	12.2047635405929	11.9210717598736	11.56616743984	11.8977725715452	11.5380307045397	11.6945967506745	11.0469577792777	11.0312137214384	11.8552156856475	11.2459269554155	11.7099414847415	11.6273426266375	11.9297875259043	11.4236679441998	11.5652560101872	11.1932310729495	11.691101928198	11.7403886296679	11.3864978422758	11.3180040387519	11.4736989400028	11.7995484964973	11.6845904450531	11.0781646161764	11.5733152435917	11.5747096040074	11.5677056565739	11.9022214344227	11.1955284420618	11.459651479745	11.231339627175	11.6414645192031	11.1752781960497	11.4679381000554	11.6833816837578	11.700644444522
PSMD7	10.1078324775496	10.6040857166677	8.92205509557533	10.4341552652729	10.1219985684962	9.75943482968693	9.87883758305191	10.1720950379701	9.34910166933099	9.76547205106131	10.0422546528729	9.47821725761066	10.3065296785117	9.86563070312265	10.4284379266248	9.7485969113132	9.9258170541293	10.1551019036153	9.63757964060289	9.87821154218356	9.76025434035866	9.96173838240189	10.084050677229	9.99989178147922	9.87347718455691	10.6917326398369	10.2949879388923	9.75222524464078	9.45189268216684	10.2613596200499	10.4549220884902	9.56869522538347	10.0031410259776	9.02168536173477	10.6614021101393	10.2997695108069	9.27938703545643	10.1820364485986	10.1620921792068	9.91641106702033	10.1888679914458	9.76595709710148	10.2483707086727	9.91973182996978	9.96003161891827	10.1376632528027	10.039774915411	9.74017394323065	9.70021707102989
PSMD8	11.1490155759125	11.8276987242581	11.5248382078841	11.3499465063236	11.4510715381984	10.8799019943202	10.6283760940339	11.374558845625	10.9151882348264	10.4455312571071	10.5740793960758	11.7251850596516	10.8226543148506	10.2316040814656	10.8737068905072	10.1648261073752	10.6404212895046	11.201815520037	10.080024040893	10.8628302711408	10.8705279764239	10.5344396359274	11.4723030909512	11.1942784336156	10.8315968546594	11.5158000975492	11.2922913319829	10.3286023099432	11.2534301881496	11.4319843925545	10.7873611146213	10.3601909433327	10.881187573728	10.5918067747324	11.8688631829148	10.6025028871053	11.4765729668646	11.222424096739	10.8354638236213	10.5063191364927	11.2393596906802	10.6361138327113	11.1939788304929	10.7747651182521	10.7960531723823	10.9451974757429	12.0819848211584	10.6227207578976	10.316225050415
PSMD9	8.29376012605399	8.33715164742093	8.37197209516936	7.9376809990589	8.65278691954755	8.27916042643054	7.76341389265104	7.96565872130025	8.37964010440905	8.50258836235081	7.999535516205	7.63321054916844	8.12965680416869	7.93356956813135	8.17806561198989	7.91841731168022	8.48889595899019	8.80193205087176	8.32532557214909	8.00015094645045	8.37689879430328	7.65884772054829	8.45423418121785	9.07579025613771	7.72953728820252	8.38199796509079	8.35156712939879	7.85870752659431	8.54727827278886	8.77714439303727	7.79394470635458	8.21507789925937	8.14299473282619	8.82532435598788	8.23067728974174	7.74621249556228	8.06024834033262	7.70510004261132	7.96232766937617	8.86019618297211	8.36277577417034	8.02387219403265	8.45293134055153	8.0938730160622	8.28484076771378	8.01197074472796	8.64183913216454	9.00098221850743	8.22764446508866
PSME1	12.225944577376	11.9558854438732	12.2449038607176	12.2404629154686	11.3278684014481	12.0956093529054	11.6724270064991	10.6945442022966	11.5946403989266	11.1365022441319	11.87137147247	11.7219350049182	11.6696356030623	11.7351699698338	12.281817250944	11.5065170533054	11.7916325498416	11.1564984091492	11.1160684006394	11.7919140170863	11.6793147726266	11.7828500009999	12.519626608145	12.6142711895416	11.0155777406296	13.1610988561313	12.4071533992922	11.7195051790713	11.721676469257	12.0785639115501	12.1747037325869	11.5536012930956	12.01641399391	11.1708312960503	12.3245877247647	11.754258882004	11.1266527236732	12.083145991555	12.2832795051113	11.4867681971804	11.6162938852278	12.1094717428024	11.8007757178178	11.6991542506071	11.7385724949852	12.2982854219474	11.6292456733187	11.0540807674449	11.1082857684634
PSME2	11.4936902105094	11.6107138518732	11.2129205158658	11.3714806439205	10.2299890099564	10.8263450908697	10.8725742144331	9.83710852455011	10.8914371337063	9.67386634719215	10.7644607207566	10.7214238196656	10.641111895699	11.1198709043692	11.3703732072175	10.8502950359771	11.2061755996796	10.383425491598	10.1311310686015	11.2893216487646	11.1370175704883	11.3770067578859	11.5564671113509	12.0663468515638	10.1570671139971	13.0475629712789	11.4770669550318	10.8020722271137	10.5253701254811	11.5076322660171	11.1640578858458	10.9537733069917	10.8930031876962	10.7947055178693	11.6496239806772	10.964857346407	10.8268050845525	11.2145586748841	11.0417486120274	10.2970244125182	10.7419746212896	11.4222400225309	11.1626217994331	10.5903550958538	10.5260216569595	11.3622112137476	11.1450918463477	9.96800966000124	10.4681890021953
PSME3	11.2893945892154	12.4943310705776	12.3842764686169	11.9421444400165	12.0092682603391	11.7684635663509	11.4612495525376	11.8459161651004	11.2883790223911	11.0466550306837	11.6163565390216	11.2043510685808	12.1069081554231	11.6201591431313	12.0626132764144	11.8690280600896	11.9930596010036	12.0290657471886	11.201913475482	11.8988674508001	11.6094926326544	11.8183764324986	11.8494815887393	12.4600214736255	11.4415316346181	12.2076036862133	12.0845054967584	11.6856460506843	11.2205980504349	11.674195173262	11.7178983071074	11.5442393797867	11.8615434300294	11.0410010911651	12.313610043989	12.1896277424115	11.1258443221635	12.1349639591059	11.6690080904181	11.6938209282063	11.7885604190741	11.616518875405	12.252504786269	11.6520064104724	11.6888926640995	12.1358141261243	12.0397939019401	11.3638707439554	10.6715673514783
PSME4	12.0015032496965	11.8190605038452	11.5982260345713	11.9912686542395	11.7060933380899	11.8062240855423	12.3168322336119	12.6102881045166	11.8441685253272	11.5737650546992	11.9822971476066	13.7633811630696	11.7126669382117	12.814225601429	11.958638783117	12.1303506054374	11.9068294250749	11.6804839814267	11.9273099158308	11.8535664888027	11.94132553881	12.6549208618539	12.0420302453193	11.8470533130024	12.2148385754255	11.8038379862149	11.7669752315823	12.4504824217411	11.2514413874151	11.3355186763755	12.0377909642286	11.7403347275185	11.8137819791479	11.4083364434045	11.5481942671603	12.3098346785046	11.5307123827091	12.5669476096017	11.987006675171	12.1179836432924	12.2945829094848	11.9572286312625	12.3675676583989	11.9715037584182	12.5200877614598	11.7369047822117	11.7146176708487	12.2750643840968	11.7729043511728
PSMF1	12.2538111779169	12.0487633275993	12.2895416419258	11.8691722024198	11.6378864076091	11.4668753316064	12.0757288812819	12.4912214657399	11.6551313186213	11.4634056833125	11.6525896820932	12.3630798094105	12.0934774054935	11.5551136651025	11.9125890013124	11.4564366622558	11.63579741524	11.80356583524	11.3608071553326	11.6912429747478	11.9073779403737	11.5907757062388	12.1674202314787	12.0695533877846	11.5450527852728	12.2517057374925	11.9142738063105	11.4724213998067	11.5951322480401	11.9420239440755	11.6521312404264	11.6332265686455	11.7771926269241	11.0932344572076	12.2930375721608	11.6925396529768	11.1459196962224	12.2021332825365	11.7611834760763	11.6007303202629	12.4001287305763	11.4376973520746	11.9308140146271	11.8141170973101	11.8197239554794	11.8136804355314	12.4159091864251	11.5386953167083	10.9549854590549
PTK2	10.4154029199405	9.63505304989841	5.30930891136703	6.00131650541964	3.97238695425462	9.46452534852379	10.3077108176719	10.482635940379	11.0205484929725	7.76472479058594	8.94474422147784	12.0776931210394	6.86448832405979	5.05879371809819	9.16685722729255	8.27646005271658	8.3503949910598	3.73574410013694	5.28044625595301	5.60858937530536	12.2086315955655	12.7849475114661	11.6513825322436	9.68147722586691	5.97686730248337	9.98172265892344	8.90259636997029	9.36906811640441	6.22255176813584	6.38114402814984	4.91379914402312	10.2451387039424	8.38395400529623	5.3880688898708	7.92201233473687	6.37829352528867	8.3968899104409	10.46094144286	7.73073755557642	5.71285072198492	11.9339575729187	6.98109275599801	11.2760745656551	5.62478613475389	10.4393137209333	9.46546209868428	6.53373277199547	6.19576952140186	7.00845417185264
RIPK1	11.2417103600721	11.2338736161752	10.6257620190167	11.2700306430705	11.6144148494094	11.3899995072494	11.274413223844	11.2275817518551	11.4103837511965	11.2603694093218	11.5251383056099	12.0040878792645	11.5287924309165	11.7844111249244	11.4657463278904	11.1351168186632	11.4474120015648	11.4917274870693	11.0262504037777	11.5386600108565	11.1997395914325	11.1473351636238	11.4969609554084	11.7658652185171	11.4112520565644	11.7669770639761	11.0542089733816	11.0094564495424	11.1828331191378	11.3450453718268	11.1272942405091	10.9317496183623	11.166830011382	11.0694699390319	11.4400757063801	11.2779549394399	10.966104993918	11.3437972088281	11.2927528358907	11.1643161429955	11.1963910624937	11.3926868037984	11.491682600299	11.1011035259201	11.1574650912738	11.0058538516441	11.7311021596062	11.238103661983	12.3015440837979
ROCK1	12.2544045869124	13.235930389408	11.5743714109995	12.3454520004001	12.9309052355683	12.3576615604733	12.1567117777064	12.4542189933005	12.4060003048283	12.1271547765497	12.4129350591166	12.3750838840445	13.474562023951	13.152536095085	12.9569580096259	12.7897282997267	12.8958390874053	12.7294156663115	12.4396041459288	11.7958454540529	12.3835412759107	12.9909200247039	12.3429547983677	13.1238909323826	12.592900010952	13.1408049482591	12.5724742199419	12.8451603571593	11.645979476092	12.6234751170748	12.4299764250491	12.2111784993589	12.5177989533464	12.1516136927261	12.5753996403903	12.8940315965468	11.2863832768365	12.7275533236291	12.6514845910942	12.7354237984703	12.2784496446572	12.3595613420014	13.0956705457401	12.0832484420312	12.8190332068734	12.4249679490221	12.2092579475739	12.1128298755228	12.1747078106153
RPS27A	14.2015199237745	13.6073984145805	14.0284254351171	14.2161470498996	13.6988316445715	14.2416112937782	13.7660878413477	13.5044237145785	12.6511496803511	13.3427962005564	14.1527401877564	14.6583658749845	13.9585325597124	13.1630601388271	13.6883587584569	13.676883341585	13.2649602957821	13.047359511405	13.7673131681099	13.92683979285	13.2701118081585	13.6542016684506	13.5432565489627	13.6704719721868	12.851138826159	13.3754428210135	14.2004796349077	13.872747215576	14.2436982894828	13.5968071919002	13.9249471511404	13.8119594056925	14.0644783136046	13.0980166224658	13.8791304755691	14.1288576991802	14.8781161567446	13.5249827047714	13.966926162088	14.0149352646667	13.6677566819589	13.6482094023754	13.4927574931352	13.6532683287738	13.9512875489325	14.1875516929026	13.1772992506876	13.192658815337	13.9322499182078
SATB1	13.0079579339326	14.3018521364375	13.1046582681752	13.1537270324656	13.1311950125621	12.7354022479128	12.3234705545679	12.4977867990956	12.8737806496772	12.4198133771149	13.0198078380068	10.3976104297998	13.0051388906983	13.9201099081715	13.1673729546606	12.731496031174	12.3082505247244	12.7810123572614	13.5824136574596	13.6209703128753	13.4110258741831	13.402070972111	13.08988804929	12.1387337115861	14.0231675675313	12.6472897426258	12.5080877950816	13.8748950818513	13.2059194795219	12.7320668195896	13.5301083366681	14.1898583293104	13.7654008051598	12.5562011209433	13.0471013656166	12.980390088028	12.5428367639155	12.5348215800977	13.7687663061608	13.4860391673494	11.3266281992374	13.1973764726869	11.0489977349767	12.6606089449274	12.5510759021336	11.992500271663	13.0869548695031	13.2393939468213	12.3742669680657
SEM1	10.7039661314603	10.8099181325741	10.3699952085527	10.7820252145699	10.4928228572142	10.4122491443323	9.88283820389151	9.71806514646535	9.67042910713641	9.92373887411588	10.1336508416319	9.81018991562048	11.0615128090491	10.371522524399	10.5131696525313	9.82551367815242	10.5287564669598	10.2398735854518	9.84706572596082	10.083846359883	10.251572349756	10.6872244241209	10.3581159871092	10.7476557631561	10.2852380026407	10.7605040898662	10.7393552665205	10.2056608342294	10.3306422291394	10.1825178739427	10.4968364176543	10.1417149518521	10.212112830439	10.5590532269706	10.7005704204778	10.5978930521218	10.5222136242356	9.5340075894418	10.4694712114886	10.2521700062126	10.081972270024	10.0310619214538	10.1180923776845	9.7954331441523	9.73751559964945	10.4395794448095	10.5769108236162	9.80104553989469	10.3400653883463
SFN	5.0550509312769	4.52120656417587	4.37953841240984	4.06314902482207	3.88286590088739	3.6163886620816	4.49377288790782	4.35140796053175	5.18652526117142	4.48837870084965	4.35353649837424	4.21500293874195	4.1199849489678	3.79153296121267	4.46374726525048	3.39131449388642	4.56686817587378	3.84150193446673	4.58086050705995	3.5012160266257	4.46617564785836	4.0823928216694	4.57330510959283	3.81194726860917	4.20747091662912	3.81626754041975	4.23492816056063	2.85543214262177	3.75626363317843	4.13870475122117	3.62385377495477	4.45060680070708	3.63012763668572	3.42153457646173	5.0714910562172	3.37801354328761	4.55622751572298	5.27207113470002	4.18500399942074	4.12020154834798	3.55570602538855	3.53951097610237	4.59830118985186	3.67928845694355	3.51857836325342	3.30447359820944	4.90401674193273	4.57697039003931	5.30566833173267
SPTAN1	12.3777238505496	12.4427005105565	11.9978640427766	12.7534525841211	13.7619396369163	12.9418601341848	12.6665652197364	12.5894541391729	13.1570325243867	13.1105811615616	12.6922767398275	13.0002784538749	12.6080887617751	12.1634290724002	12.8124556683586	12.5658394727389	12.4126688006481	13.6233264840324	11.8633943179579	12.2397780549904	12.9987872807329	12.740161088282	13.1570655251894	13.0087573012862	12.882980885025	12.4333678877012	12.2608059816542	12.7314667979553	13.4220205292316	12.7833343034043	12.5496530762388	12.0094883547948	12.6637408431414	13.0151898820873	12.9064548169527	12.0081283719946	11.6372292764377	12.8763368415103	13.0094713398191	12.5475046847284	11.8011628293351	13.0361951160478	13.3220945712692	12.396178815325	13.2644642755495	12.5430498783149	13.5088667695383	12.4970037148699	12.1966367706796
STAT3	12.0127705212781	12.3411693244604	13.1451130223027	12.5946725854332	12.7550951327939	13.0744310013958	12.776731419736	12.8907979151333	13.1552385232822	12.9333362257497	12.802295541145	12.5241277276852	12.8830094127942	12.2237644521972	13.1034369786198	13.0957448699949	13.003299994035	12.8382099973067	12.2096164438896	13.1994417274571	12.4904570376485	12.3764704413014	12.4355404002858	13.5636622517982	12.4070405624029	13.7001834688202	12.2211891194762	12.6173076686163	12.6490717007012	12.3630319693476	12.2158487585776	12.3048714258789	12.5953290757262	12.5200435162863	13.055643504151	12.5284714015522	11.4638345775298	13.3112699362647	13.0102413684992	12.5861945103761	12.781991219	12.9307424879338	12.7269811345639	12.4633569011676	13.2719817154002	12.3246539258048	13.6908994319661	12.6807450440587	12.2130211868227
STK24	10.777645657798	10.6598348131051	11.4507155552734	9.9416076658392	10.4120128883347	10.7484996164882	10.5913687663173	11.233562199158	11.7871314790402	10.2446796131131	10.3284692317928	10.6638731190908	10.2402452259175	10.2217754614743	11.1820563207331	11.157603887421	10.4552806038518	10.6740242238228	8.83555877188193	10.2094171796271	11.6816794820285	11.0725814943977	11.5769379398555	11.578250968117	10.7477210789219	10.8607303090179	10.167602238617	11.1969359676805	10.2860016942481	10.0195491653657	10.0420803521943	9.28579348645345	10.9442980503435	10.1457248811413	10.450755850295	9.85179629284099	9.14858735077478	11.4268624044854	11.183939345554	9.161266754447	11.2892877538826	10.1844580559483	10.3383000040516	9.76596326505366	11.2938046923175	8.46473504082871	10.0751465038744	9.1128931354089	9.46440869031963
STK26	12.1501657460014	11.0302722803908	11.1481795171805	11.6759799158328	12.8056035239878	12.2751182494838	11.1603890016101	11.9874439150635	11.7293549124651	11.7766545445624	11.7127176389172	11.6173702855006	11.9508381654618	12.8013595243117	11.2128982447854	12.5738238138352	11.2030831335438	12.7027010172593	11.8996945974079	11.2260438462664	11.0072800345106	11.847400365736	11.0568452931104	10.4836962245327	12.3083240759043	11.3130904295825	12.0301618651754	11.9851069457621	12.2094639701314	11.8303020640328	11.5017891023421	11.6150501040818	11.6318430360269	12.013015323799	11.6695015203069	12.5645542388701	10.1876732847471	11.8775694158081	11.6991192401072	12.3951838108418	11.0947604117292	12.4416734971317	12.1460038013193	11.5332750607763	11.8958043364811	12.28166551538	13.0155260327437	12.4565827525773	12.2479450277556
TFDP1	12.5567766761347	12.3876301967588	11.9601957282171	11.8290934926505	11.5628561711655	11.3468023517387	12.0334663896909	12.7097806239489	11.3313815757051	11.8866743229998	11.2771340747738	11.1157746425255	12.0135707303481	10.1231451287924	11.5763917059227	11.7539195268613	10.7323102760813	11.9775379080314	11.4390810427278	11.1671656284143	11.9218533774334	12.1306973540478	12.2930546817723	10.3608264947708	11.370055447155	11.0862435075987	12.2408762737355	11.5104961142362	10.8865433720184	11.8929385128414	12.1245995866522	11.5450929776471	11.8532512506716	11.4348378456286	11.8953235867704	11.806470157467	10.9378271459653	12.0204023503894	11.6639278930919	11.5207304804209	12.6006739819225	11.6493008306171	11.36023318223	11.6932954259628	10.8877333322899	11.8919898951386	11.879840004838	11.3820964137769	11.3699589663402
TFDP2	12.5706617465858	10.8076417550359	13.5664964722275	13.4950675010161	12.8734354927304	12.7631809095714	13.2642107041804	13.0572958008976	11.9347983520616	12.8921093932339	13.3320863341796	11.7713314961513	11.8359607322381	12.9919503220376	10.497184195809	12.5992763445081	10.5038404174612	12.2529364981117	13.7128154063075	12.5705314408763	11.5970188405694	11.6533725214659	12.0516454490701	10.5494779579276	12.4778135261962	11.3867007364827	13.14178341089	12.7413891642328	13.2430924896714	11.4480978324948	13.4649357522041	12.4735283130264	12.4947216103412	12.4268502638675	11.5550311058702	13.3208590629483	11.2242945630104	12.774165294845	12.3582570570065	13.4746139162742	12.972471954855	12.6976107569806	12.0067934168455	13.8903996375735	13.4428436021207	12.6339436781172	12.0728841858652	13.1620462384248	12.0290165306991
TICAM1	9.35402308897689	10.2433384398842	9.61001716871514	9.15514234600435	9.47382217924563	8.50049079624373	9.27596854412304	9.88487135615271	10.1048293852676	9.33050788458267	9.84001184657925	10.1232289992399	8.89082322992014	7.92551719371685	10.299908297401	8.28426758738507	9.52636837703949	9.38723573710764	8.47825926932353	8.51705273962304	9.71479441832323	8.06452068399261	10.1533761879442	10.8995205691259	9.342493768232	10.5137948636909	9.70278411848333	9.24170204694932	9.12110795558693	10.3807988380753	9.1060230215415	9.15099152579571	10.0513866300968	8.44555261785591	10.7104027254246	8.90468898161757	9.39394486165465	10.553818427723	9.76661158339413	9.00241085409212	11.0865473963764	8.99876692500124	9.89267819606335	9.59382781368153	9.74584545872209	9.48218399634757	9.86451599573179	8.90340424818825	7.51886389904295
TICAM2	2.79766230484099	1.68500178898769	1.68500178898769	2.51368242327561	3.88286590088739	3.18763955075817	2.42784499279153	1.68500178898769	1.68500178898769	3.04785486541857	1.68500178898769	3.6283799548244	2.73427011956082	2.60764329998591	4.69625769757997	2.92462349745329	5.79621857507274	3.00294219446064	2.82382577408838	2.77790145849978	2.83460539161142	4.0823928216694	3.02273171157537	5.75363813737306	2.82146028587011	4.69813514451837	2.71979675210641	4.08723662638096	1.68500178898769	3.43645372313838	1.68500178898769	3.76828842664934	2.46752589057546	3.69854584676063	4.46497675261539	3.37801354328761	1.68500178898769	2.75627485749911	2.43158959160698	2.46492952778494	2.43420052795511	2.42700080234042	3.07342488645357	2.9635758414444	1.68500178898769	2.37482159211371	3.63385067015422	1.68500178898769	3.03660793696573
TJP1	4.5273891564149	2.99326311540282	2.91450194621924	2.51368242327561	2.74196590662583	4.53308239365231	6.18031504548492	7.50817286673318	2.57440624709546	5.7443095051434	4.21548384822165	4.46237569301692	4.33159035954776	3.79153296121267	2.99574951089548	3.9063666502493	6.4046698167932	2.77294365677341	5.56538441769425	4.20546992637137	5.59037107311359	5.95100408982271	4.96957071559886	7.26938300290713	5.35180522730094	3.4207602035	5.96283393020533	2.85543214262177	3.75626363317843	3.43645372313838	3.00540607846797	4.94678408036909	2.77888201546109	5.19345380137078	4.26066029435753	2.6985500051671	6.76875348471026	2.45100033239809	3.42655068471024	9.08146243823258	9.20437300786978	3.2800245388755	4.89043074325868	3.30390067526488	5.57700313055461	1.68500178898769	3.48365932526346	4.76935261991423	6.15028919083967
TJP2	5.76720253353306	6.40282651351717	6.54107916208905	6.20736848642986	4.20970823760002	6.72145282052674	7.98805515429717	7.50817286673318	5.85706547018187	6.79922222582689	7.31110463777884	7.90698761104471	6.0787160589068	7.83384021075511	5.61018121422894	8.75507494198292	8.58706275060836	4.59775034638896	6.60057357455995	7.0246078328194	7.99405130703913	7.70571981958668	7.82047052163561	7.38719045914161	6.83945280145983	8.48694367009838	6.52001097350261	6.26110086004281	6.84649883065015	7.7556691166473	5.88703015428889	7.77723676076348	5.39413147535611	5.23456470862344	6.98630256378904	6.36386312524264	7.43426790036871	8.51012607256298	5.86298377158598	6.58294192322923	9.01705006938299	5.58342640483631	6.68346327869712	6.70397066417828	7.54914168510986	6.18924841371747	5.41067811593924	7.26481084396704	6.46355765433433
TLR4	7.41044047536861	13.1729206802391	7.43077621732274	10.0239916949304	10.9503363813937	9.10596059636666	8.25825831474719	10.9383887996635	7.15554691184845	11.2135932360171	9.42785589425898	11.1424911102689	12.0560353672615	7.16763287404172	13.0326266672256	10.9970537981757	13.7197123477264	12.5961958957548	9.16210503127257	10.718687642943	10.9921173105279	11.763138728479	10.964494639935	14.0647242562897	11.3504589136742	14.1526392060478	10.252742942044	10.2407272458247	7.10345153259954	13.0391236789306	10.0006730467275	9.49108862133715	10.5294075055525	11.7727479413491	13.5174494789601	11.3910742210372	11.2935999146534	11.7074631237245	10.5291427993521	9.33263494181232	10.0689293181413	9.15655703055498	11.2259603705784	9.25720086331873	8.31650602221988	9.94495744295469	10.9200016308797	9.46948277139598	9.13643776474313
TNFRSF10A	8.48794034091915	9.15869319333424	9.72440821189542	8.59596336252242	8.8714437401276	9.36578394205156	8.85777348801467	8.82860512483534	9.26287169067812	8.8503398636971	9.20421212231585	9.77298615566491	8.62788786470805	7.75423926617549	9.26119183434038	8.36379214301071	8.31071657949479	8.99315727978068	8.651005654801	8.8339467909236	9.17166137490543	8.7706491256435	9.04670737141529	8.12082808028922	8.5549848304447	8.81048819587308	8.63768447850212	8.94401748052166	8.74494580232321	8.11993658051168	8.69152090878831	7.5713776151665	8.99302406313232	7.83882154432448	8.39415374145797	8.41099248173066	8.61076423868847	8.82846929248777	9.33852245973363	8.45174525799327	7.5894815346015	9.39321056337555	7.40316890008603	8.4157228928488	9.0044125057785	8.51583514606255	9.18851971842962	7.121668643201	9.43940208302736
TNFRSF10B	10.5354944980152	12.3202959944401	11.3508228095481	9.95434848363267	9.5660049460795	10.8172224054566	11.0191105247463	10.2726809481831	10.8417375396922	12.1390608862918	9.71318986936642	11.0113796087104	11.1549885521268	9.22785699665882	12.5168264311516	10.2147001352521	11.9677729184755	11.6463832140285	10.8387132096788	9.83759597030779	11.3547774543349	11.8076758097877	10.7685277301918	11.1869154134773	11.4934324289358	12.1293901752892	11.9767837739937	10.3373516971048	10.8993014336389	12.0948897649728	8.74750605865431	10.3994240975997	10.9393210846576	11.014889779376	12.4940154220306	11.1457617892029	11.0773285749128	11.5763872150074	11.1002013352796	9.99201655593026	9.65040420952462	11.5694180644361	11.528785628776	11.1046393314892	11.2155969017702	10.7195639585821	9.4684792086744	10.9406071469069	8.85372507563808
TNFSF10	9.4545372769829	9.44894374410203	6.21907626804856	8.6750674177193	9.684636067642	8.66547370498307	9.10612937135476	10.0318805063933	8.37964010440905	7.6657500289737	9.85987104635539	9.76318205221524	11.6561938674818	8.84806569168694	12.3781514660736	10.915207387002	12.6033011609619	9.94392124625052	8.33949126220124	7.57882586942731	9.41165622410724	10.5612309869511	10.5980386469901	12.6246633435832	8.85901375655184	14.5066710568627	8.85766536992502	9.94282779264781	9.8473335181675	11.5049787920011	7.39254708265957	10.0829743473559	10.3254465460861	9.60946748449197	12.4701005976088	8.74150590964546	10.6264825488317	10.8235292254258	9.96647942647397	9.06599487941952	9.60676719799488	8.33485225759424	11.7868407138657	8.59401830673319	8.73662666966425	9.35590310704214	10.5076824063584	8.997833752561	7.32307407483728
TP53	10.3972473254352	11.6919469504645	12.3926183101157	11.8556530140062	11.3869014566027	11.8445188814448	11.8851366614423	8.88496179644142	8.62982018239375	11.0571512941801	11.3730404106015	11.3330016332854	11.1214323807062	11.4732546188668	11.2989454143983	10.0888556973308	11.1984319696458	11.480641651412	11.5878966283419	11.4802479574913	11.5044094681737	11.5682354073292	11.9130484888905	11.1942784336156	11.6520362047806	11.2298628563393	12.0025061616743	11.6895561280025	11.7949650112148	11.7247886035947	11.6456465781739	11.6763275272987	11.9033998128352	10.8686585640285	11.7661564535958	11.900562071996	11.6451495739563	11.7952103067477	11.5422814629425	11.4618697194958	12.6556385305155	11.6904917121403	11.9671815171376	12.0859341072165	11.1014433110311	11.9861196856756	11.3827390188841	11.6248911470102	10.9681585291582
TP53BP2	10.9108352081332	11.5611258762274	10.4295823257778	10.9384982698288	11.795225380218	11.0838454271987	10.9187683307253	11.6374215375309	11.1646387871471	11.1838880732354	10.9942440904217	11.996934878585	11.2305560105053	10.9888547962636	11.5109341050726	10.856199309352	11.0402106075377	12.0784968248642	10.8650632489059	11.0095288415424	10.8130143750615	11.3254276762239	10.6131552681854	11.2666114950414	10.9450827630979	11.3679318541817	10.9352350563668	11.3021947947889	11.2165259524506	11.0764218370864	10.9811180503057	10.3028023864815	11.1975252127038	11.1988062887434	11.2116608825568	11.1749421578518	10.1907687989996	11.661916688165	10.9586586750887	11.0232778764622	11.5982509629669	10.9341388565755	11.3123979120903	11.0981503871859	10.7262049199267	10.5838904603401	11.6487720177408	11.4365944800895	10.6426464092573
TP63	4.59004952129018	5.18334172483263	2.91450194621924	4.06314902482207	3.14970830407499	5.15819285684886	4.24470319495804	3.79006663493554	4.64008583065901	3.55183744448136	5.09834948845352	2.71013728004576	3.43367997166256	3.63222287053231	3.92831805302855	9.77099475382938	4.64316792702131	1.68500178898769	4.44489171296518	5.6922948402888	3.94911008852187	3.86982249060863	4.57330510959283	6.5636545137738	5.4596313037517	5.97494547190833	2.93977922329301	5.04161045574638	2.85719260270656	7.42820873773216	3.49677107394302	7.45988951105816	2.46752589057546	2.82120173897611	5.29868042785034	5.09743462666544	7.12022853130558	3.16879059008298	2.95154169516139	4.48129583945667	6.51490004931168	6.92021226445357	7.98841891464952	7.02599937658894	1.68500178898769	7.3079733881373	3.76802744346258	3.29989925812179	2.8013295772915
TP73	5.29720837179629	10.068041207557	4.94941178537299	4.80048488085262	6.70977368538033	5.27020741369906	5.12487457972225	5.40627829170067	4.90930684378815	6.58360187817559	5.73932426648338	7.41436619520915	8.26083851800608	7.51760608288365	4.39897418740932	4.6156269377831	5.98140082451309	9.89393114530572	6.00649330195157	5.09543107968981	6.5298059629446	5.8147165365074	6.82274796253326	6.0939772765412	3.92631559451196	4.28799889794929	8.68686599099119	4.82865936160982	7.10345153259954	9.92425574596204	3.84515328712205	6.55172837380056	4.04145007055548	10.0098391575244	9.02090070151833	3.37801354328761	6.76875348471026	5.34018875933406	4.11092214256285	8.42370109918024	5.25110030127928	4.43311736895207	7.70689633218364	4.6889811082917	5.48399810483966	8.8515678951959	8.48600737203914	6.58001935195852	7.47850483680999
TRADD	9.04662099217602	8.86959601563356	8.97278900147355	8.76821219478456	8.72531968871246	8.84676655601881	8.82487934751493	8.62857143674752	8.8149465450587	8.7330374143843	9.01221556382867	8.36154094981578	7.83622295603376	7.41779548051648	9.51201556373084	7.00365658246651	8.74425494992296	8.07144911840888	7.91664086082405	8.40619994390647	9.19303726199201	7.70571981958668	9.23615619321459	9.50324163625073	8.49324605472914	9.37269845626801	8.87898379566701	7.24445702472224	8.69117827833895	9.21663175497031	8.57985252543392	8.35016020738998	8.75156079431538	8.01896959045974	9.73851269019171	8.24792872943621	8.52014605812772	9.11347887990679	8.94636557153147	8.0414713256817	8.56211690194943	8.83537033011066	8.63119228077425	8.79706498086194	8.73996658379846	9.29008763895558	9.700871098181	8.17473041240415	8.00141901955097
TRAF2	9.76219282740879	9.70031501550018	9.83627474708564	9.47769500996355	9.3234644167734	9.74186448228319	9.79922824243389	9.72580017611155	9.82687355117667	9.98805374634668	9.51452973167769	9.0439643312315	8.56496156431622	8.90240392730827	8.52086846438116	8.98323757593086	8.6337495062118	9.59460043775718	9.08293034173774	9.50633883777004	9.60146357915683	8.84579871198346	9.82547515276337	8.79113418936307	9.29744975368934	8.97287061941647	9.94817127942123	9.06634804281938	10.0316771015388	9.64073482024042	9.58954132176584	9.14874690792689	9.55623165009615	9.52975130040667	9.72402534091485	9.02861611099276	8.76826045030707	9.40369125935745	9.63540531632601	9.13926438547116	9.61820785300037	9.96231250933523	9.55314885756026	9.73283557308898	9.55046367585099	9.93173733331616	9.83969151410943	9.84024496567684	9.96549106907411
UACA	6.51902450457955	9.42933587378209	4.94941178537299	7.87873889423456	7.09038740384864	6.19088792988672	8.35359792267702	8.71505419118659	5.5014699898473	8.00923933068707	7.7241583564506	10.9833024180307	8.11122860337857	6.70444457142833	7.50477411131091	7.74254481213366	6.33846658546659	5.23973480619561	5.28044625595301	7.8509071192696	5.71429927210863	6.70302184317288	5.82555869346271	9.6667314280537	5.15169320241223	9.20080365504314	4.69402967191952	5.90441563875491	8.43024560797133	8.68261825644344	8.07192227601205	8.14473059704159	8.92559494453659	5.31338436279813	6.99706018879416	9.32299925096268	8.23237149157447	5.34018875933406	8.00251523483777	8.2520621039473	10.3670225836887	3.84877343831674	8.06548320257021	8.10803689768276	8.40753301869484	7.49940684952735	5.01063594612823	6.0571479021113	7.85148598055659
UBA52	13.5841313926793	13.8475536924222	13.7363037477506	13.80262121339	13.0120877402206	13.2337577324147	12.7442992565316	13.2077945977347	12.8239603853749	12.4740880200168	12.9359271978363	13.206836752077	13.1482699070535	12.271391484107	13.4453877605927	12.7220071042118	12.8339605056763	12.795477140936	12.3731693736262	13.0925909496478	12.8835467030398	12.7817616379749	13.205925651612	13.3374601583704	12.5140131688149	13.5498357106367	13.2249079656057	12.7906852043285	13.3669023303222	13.5072323459779	13.0477145092719	13.0088276148816	13.3529265096847	12.5511630010651	13.8172552154767	13.0231385459275	14.3976525650232	13.1958797286609	13.3826894127027	12.6472309879991	13.5547125833035	13.0717411062186	13.0766464977189	12.7748668126209	13.0602082366745	13.2031995457402	14.1115441690042	12.6325863249312	13.4247289090189
UBB	11.5899251660694	12.4140570917184	12.0371301446079	12.931935634669	12.4073835841341	11.942513736039	12.4968426582773	11.9951449878725	11.4616069082681	11.6394998407744	11.8266615618618	11.8999279029763	12.3704640074055	12.2159465613885	11.642431833444	11.449944139274	11.6742703612361	12.2083449974569	11.8977016992665	12.5321605127446	11.8276225382857	12.169521866883	12.3532221686149	11.9318651563485	11.5394641199574	12.1768905699781	12.1972573704503	12.335407228525	12.5883905909259	11.7073512594831	12.2634963526174	12.5200725178961	11.7223712730235	11.8233572929792	12.0848776091739	12.7131517115055	11.7668139316151	12.3520345349411	11.8245451531254	11.9662122654145	12.0208770323099	11.476952073105	12.0562790297244	11.7429204081498	12.6339670808828	12.115008840426	13.3399195894143	11.291148682362	11.29178333725
UBC	14.3288933781241	14.2997614999851	11.7963295722655	13.2182033392525	13.6756424435828	13.0640244885383	12.7781640193932	13.7052787382801	12.7344115870042	12.8566967375254	12.9684671514169	12.4389384009408	12.9452848405465	12.3898670102153	14.2994546975319	12.7643114654003	13.5292890909927	13.9479976471369	12.312829763051	12.6364701613012	13.0399192577119	13.0889995345507	13.4347031083724	14.743346267795	12.3994880749436	15.2285269463945	14.2091189683074	12.8791548079227	13.1321777336256	13.8378055478108	13.1957662708252	13.0190012960745	13.3243055758643	12.7653444420655	14.7441671768092	13.0332750100857	12.6557929424289	13.4486066859445	13.5949830982164	13.2961012832184	13.5066065811827	12.4587088322365	13.4979790767082	12.7341675235942	13.6023776246394	13.0507835346449	13.9659322279155	12.808202010064	13.2138887000122
UNC5B	5.56688459966714	8.25487433174312	7.42036628367057	9.06989614640984	6.64615462346034	7.55146774978648	7.20496039634771	8.02203877058312	9.22688280362401	6.71680682750448	5.94515530242426	7.89163936419023	6.44578984225506	2.9693315132936	4.01909096893455	6.8750633313765	4.84987463827407	5.0423216998567	7.95395142449236	5.66493346698155	9.90975717082406	5.84302999607051	6.70443533885837	8.14535081147673	7.97817398909801	8.37289784453555	7.74423547911667	5.13715344534414	7.5371346501698	7.108260123438	7.65617927886692	6.1456769109245	6.35610822050183	6.15729460639468	5.95925183998664	5.90670871386181	6.18333460732802	8.3795340571364	5.1003377511527	6.25893335026695	8.75213873689399	6.90981061801542	4.9422172356529	6.1120286756333	8.74994017767383	3.95456782140351	5.24659384300015	5.50120618404098	5.72158557730317
VIM	13.2952907490108	15.3795845073801	14.5017899544866	14.7189464398131	16.7386692013379	13.5304473617982	12.9661843878647	12.2686436263457	13.9920583171417	13.791741791308	14.6412319520333	12.3015138875065	16.1137302865257	12.9376945823491	15.6610730636905	13.5308258608485	15.2529895693891	15.7848391722004	14.1283885153473	15.7191061172562	13.6501586590509	14.4835495044245	13.3637560705106	15.0755105131525	13.0173422349134	15.4383544826189	15.3638910462405	14.7525725294543	14.9480083669966	16.1023233512626	15.0108490751843	13.1178376557038	14.8189486548915	15.5826482575485	15.847797634918	15.3630601359056	14.5558449863559	14.0376376724338	15.1464136438409	15.1718576540017	12.4858188084969	12.3156996252241	14.8463128504538	13.8544495592203	14.3007824399738	14.0221208077394	16.0185503892146	14.2491284046575	13.3936049390757
XIAP	10.3875422345233	10.3783082153637	11.226423523947	10.3194248139096	10.9640850666644	10.6267252187315	10.7421192324392	10.7039731635614	10.5709665039317	10.5806861172201	10.8633402904645	11.1157746425255	11.3697934187524	10.8940521809801	11.2481600950734	11.2753826911275	11.3839669094946	10.7855446089543	10.830379138002	10.8703068063485	11.0207915550401	11.076301173575	10.7499969346867	11.3079249773461	10.4887541103274	11.4870978903793	10.4543637048877	11.0981725181128	10.3884945161957	10.5714167923079	10.5762707829565	10.9544160001937	10.8959420325584	10.7706330281528	10.8044422935436	11.2473745335582	9.9507776411073	11.1009074535315	10.7249768937701	10.7157382572276	10.9948586953792	10.9601869041275	10.8738630878149	10.5920354392211	10.6023181409487	10.3438505155824	10.5188952746121	10.071963882764	10.4200019015029
YWHAB	13.3238418105515	14.0586529634498	12.6424961315817	13.5544576054425	13.7567769666142	13.1989147585418	12.9760488725842	13.578271960424	12.8517957288583	13.0795113350215	13.2211726659315	13.856805617561	14.7772003124457	12.9573243194451	14.2255461036838	13.5366588085697	14.1457949150142	13.4062877846341	13.1757922097818	13.1425355048149	13.3724630349806	13.6047074464212	12.6509399295292	15.2089922616524	13.3048663939408	14.1997140848243	13.4176107991681	13.4234797289853	13.088468741263	13.8838760723972	13.2663621557548	13.4426809836761	13.4917342017622	13.4884852712245	14.3845182107425	14.0094071230287	13.8948289322846	13.0168651525813	13.4109546666413	13.4483850105253	12.7960906557637	12.9684791789342	13.6117796312288	13.2784787489343	12.8353228174933	13.4536177825916	13.4255249010679	13.0336159389712	12.6558122900744
YWHAE	12.2823140099613	13.0843318977194	13.6123592185782	13.4513582650377	13.5336967653916	13.2733488687987	12.8393156332264	12.5890301349758	12.5519189992507	12.5831792056526	12.9092881835272	12.8466116220614	13.4477357137092	13.0852445634497	12.949548322116	11.9729125725122	12.9224066994752	13.1525387281716	12.8690825904286	13.3872995626724	12.8816966916171	13.3234984476825	13.3533590778625	13.0950726369806	12.8572778585243	13.2925210548753	13.2036807800642	13.0809258291869	13.1227799003981	13.2034539134589	13.3108942536774	12.6975444366025	13.0997669972191	12.5450939409173	13.3592723346206	13.6668801730244	12.4932391857823	13.327509700545	13.094128699646	13.3140800041178	12.5855589547039	13.0858044187269	13.3148296197462	13.0635273542117	13.0804382957657	13.0438883601262	13.1021310981867	12.7809880527039	12.0878633921375
YWHAG	12.0691733265032	12.7690806166623	13.3510718260106	12.735573091183	13.1176390711912	12.9888288048787	12.0358637032383	11.5315183754372	12.0564084122252	12.0235628230262	12.3345068432272	11.557043998304	12.9127386280687	12.2996980772043	12.2655334781083	11.8725925616319	11.806481648577	12.5997643267625	12.2401367342002	12.6074609098383	12.4399463151385	12.6222154435852	12.3674748236883	12.4633773688003	12.1025219702435	12.748159226788	12.5850947973689	12.2984393634769	11.8603665994017	12.3857108070974	12.5965802023813	11.6778849796875	12.4988352126747	11.7762064819556	12.7314147412614	13.0382457724147	10.8852957775941	12.9405838542026	12.0849915130504	12.3418630214632	12.7987863595212	13.1225560952869	12.5350525518194	12.4993941143999	11.3241606276559	12.5540558762257	12.7415118233078	12.1018747358125	11.1260252738757
YWHAH	12.6216870548836	11.8878378974879	12.1488965208447	11.6507615041259	12.113110159803	11.5714018486657	10.9572191125568	11.7857664081656	11.6680497521549	11.4539046429884	11.2638864732598	11.4987343077646	12.28699371094	11.3508409422557	11.7530741638565	11.7706885866826	11.3388915586526	11.9983028134935	10.3428054288856	11.7938810747488	11.3800424706321	11.080752166086	11.4783195684233	12.3870395324551	11.4000818076888	12.0038632035244	11.5585958348512	11.5038496484555	11.0849725326846	11.973843641427	11.2740951500586	11.0154345779048	11.9515105201402	11.1609435416042	12.1633313157158	11.6064222869412	10.4911633004598	11.8980589530108	12.0473729050552	11.0199370174812	12.0285530078587	11.4295346942472	12.2955828587982	11.0506702004539	11.3135525145813	11.5059137525861	12.1273790662864	10.548276157209	10.2289296553951
YWHAQ	12.8861236656781	12.5244451489128	12.780605333506	12.7484320448316	13.0841558583871	12.6155420302592	12.4479508724564	12.906707137683	11.8446633455525	11.94209185641	12.3022125653325	13.1849725746319	13.2816954704176	12.5158633879706	12.25410841389	12.5026245003095	11.7577842301748	12.7421861793694	12.263539425439	12.1366020725403	12.0547678428994	12.5926524622058	12.5820701360255	12.4812451469784	12.2741641825772	12.3121606450908	12.7846534191473	12.6356642686997	12.1915964115931	12.4120098873609	12.4198782139249	12.1135674345688	12.4707764422217	12.1250744220477	12.3785140336557	12.8356782018858	12.0532408048795	12.7387607989381	12.5498645043459	12.5325777287048	13.0069180325867	12.4499921447415	12.989787541986	12.4176579954725	12.633518237547	12.6047403406484	12.6334669919204	12.3198746225538	11.2700825239199
YWHAZ	13.2955790746828	14.1663609555233	13.5952588088098	13.5855014810055	14.2893264271576	13.5333517497291	13.1022249033551	13.8601926279349	13.6397762217272	13.3317434794611	13.6830416444121	13.9922378498676	14.8091223072014	13.6016194756014	14.4251053839828	13.7614616771838	14.3301862608555	14.118450328907	13.8263374117368	13.5685055380018	13.3820917607343	14.3573103855039	13.3443285194439	14.8196590202902	13.207309270228	14.5094632495032	14.0984634390921	13.7345745526073	13.2176817092	14.1899700223219	13.5708361120302	13.0202296086293	13.5367954477356	13.4505670525518	14.4619793025771	14.0190655965232	13.1152144746844	13.7919313788524	13.9328925147501	13.6966458336099	14.0657542357048	13.1163542156847	13.9508716364053	13.2216768769549	13.762733611437	13.3318447133941	14.1510858946593	13.3936320379831	12.7262085739438
AMBRA1	10.7726833607236	10.5614886536358	11.6974469697886	10.3606862031868	11.81088870466	10.8034292947997	11.2290412213911	11.3532446272506	11.6962889180646	10.7104763052315	11.1101123962459	11.1575384291607	10.425023422428	10.7106190753844	10.144380024514	10.3922503809565	10.577333627776	11.3674488939634	10.8577008147142	10.5162623960157	10.8008832857281	10.5071413261408	11.3173098198382	10.600247372267	10.9210581225819	10.6147014712766	10.8440085293877	10.7346030025551	11.1005235295994	10.9432014512965	10.8037629104509	10.769576396728	10.606781374062	10.786154236616	10.5635409784584	10.5236803290621	10.0341405046742	11.2822381325617	10.7354459367007	10.9737161171874	11.1980256952377	10.7046109389896	11.071444228636	11.1169468512972	11.0831521233883	10.7730482727927	10.3831385044306	11.2394371755216	10.7516242774275
ARL13B	7.44413377040217	8.62263128677567	7.37795818196628	8.1519599093698	8.19625536157146	8.22958946475849	8.25825831474719	8.63844068638647	7.6840904006326	7.4784679579339	8.40686703713253	8.17973925276622	8.09725127112371	8.35527136870565	8.41272971734308	9.01642641746586	8.49901877793529	8.15144388354925	8.49944200760688	7.9159428058825	8.01220613810606	8.08829724358204	7.63897211112367	8.34380925421321	8.58291621404808	8.44847821651428	8.25295010512443	8.13593337556774	7.61346766799657	8.31192621234867	8.28276342278594	8.67426540981994	8.07718924452498	8.78469017681505	8.38599635646437	8.92200467910285	7.96219680804033	8.12999021545347	8.28911821813911	8.52145063184594	8.52091280635246	8.028684307066	8.72917934570097	8.40429073380125	8.14570554894752	8.36661979188954	8.30610971902118	8.12364471452723	8.03519700572923
ATG10	7.96294417577592	8.29876255312	8.61036946045602	8.82134241703997	9.02425782916082	8.03868893278494	7.76341389265104	8.09553258494016	7.6299889376663	8.47362502238694	8.20427726551004	8.17552100061778	9.02483851257139	9.53351958770014	7.92603794835235	7.88799477872194	8.07391200489938	9.00397076430466	8.63578107667462	8.46664262361661	8.07112300567987	8.42812727058616	8.42960294967557	7.9711078329206	7.91049958957488	7.98806883150156	8.64080794000261	9.36906811640441	8.48092277309476	8.33601590082527	8.67802604165321	8.7737550529595	8.19642324825888	8.5703332570461	8.52248858130141	8.62851555258859	7.17129472242013	8.55709176856143	8.74791587784839	9.03719963430971	8.03224363118004	8.2342949621575	8.16581487456333	8.49689972061729	8.42838496625849	8.64025544512493	8.46296873494485	8.42965669520612	8.20309057010988
ATG101	7.68156143500805	8.73870265718789	7.96255360314249	7.47215387171556	8.46662663925587	7.40485226654477	7.44040929721141	7.74587993606323	7.61149443321726	7.41892490434032	7.49656542909173	7.00273936099587	7.14384134497555	6.56613759258441	8.63871030345242	6.40157068801801	7.33921991095641	8.25465926104227	6.26629613546946	7.51918097167372	8.39084162006005	6.48726905161206	7.82047052163561	8.51353368645884	7.83949253461361	8.5161678198304	7.83431296803779	7.75054770624974	8.01469871258935	8.06910018139408	7.73650609290834	7.46711586387971	8.27528804978987	7.6329133765178	8.23975919400625	7.00785217898429	7.1837834779217	7.91937462820888	7.77201164715506	7.2994701510619	7.85014343887695	7.535137834255	8.95471304818682	7.36965147963635	8.46920577749858	7.79547691885532	8.85858249278062	7.70413251782729	7.63357557349154
ATG12	9.51323491139812	10.832486512076	9.81657000184653	10.7658542251661	10.8445904081004	10.697208655486	10.5048918065914	10.0989334188919	10.6005652172502	10.670017529957	10.8320853803476	11.8214564550982	11.3190155835966	11.6282424581079	11.1311735061246	11.0558136882361	11.2681527373437	10.7320816247763	10.8186299590136	10.4104927812148	10.6877945191811	10.8714809438299	10.4405489130205	11.3858780270223	11.2033552253718	11.0538714193101	10.599477540756	11.0342676718641	10.4999080028896	10.5197756895962	10.9121932959165	10.6999998579586	10.6971628612536	11.0659419042399	10.883339662933	11.2399969373698	10.4785536026924	10.9412255882931	10.6745729981905	11.1865380405584	10.2073820402266	10.8931741682665	10.5145823524547	10.8384404012193	10.4687992091436	10.825811991167	11.0547611103089	10.6758907093613	10.7112808313355
ATG13	12.0350444633942	11.7711872417946	12.2923976287303	11.3655311094738	12.9561855235675	11.6981479165432	11.2539663029198	11.8729877360665	11.8202153279634	11.263394261929	11.5966253749035	11.7890395042991	12.3617221887579	11.3923235203831	11.805558798861	11.1139173901552	11.8146093000362	12.7029084140664	11.1405434837749	11.5447470659156	11.1077722985361	11.6873340128151	12.001871699257	12.0061214757958	12.1063071118445	11.7957749600009	12.0271813628628	11.2822663957108	12.4965015050069	11.7639347161606	11.4708212711145	11.3735813881804	11.6952138776448	12.0041939936687	12.3349529568461	11.6269307200336	11.7182999805849	11.7523918203577	11.5809428212716	11.3109425447904	11.6207695767551	11.4822231797442	12.0328557408852	11.4983085846979	11.508262708861	11.8492708339558	13.1367515810232	11.4290174396911	11.8496474726659
ATG14	10.5088846131541	9.56130363828385	10.5273722994016	10.3120192915665	10.194882763099	10.2768369451931	10.3400802549288	11.276326224804	10.0815081196674	10.2857219125075	10.7749581429323	10.9147392858723	10.2539579757784	10.9811073041287	10.4204824501399	10.1467406293085	10.3361242447018	10.1157652177448	10.6498720556855	10.1675494241936	9.46754273313599	9.91597435305832	10.0820765998697	10.0281849261464	10.8365770734883	10.2903874819161	10.1837528300487	10.1836500487876	10.4171648509575	10.1047362096672	10.4716387097009	10.6752619793239	10.1457628668305	10.1800729672061	10.2586363872592	10.6032697628929	9.7023191532156	10.7273097049045	9.96266539498759	10.6023702535765	10.2688171889326	10.3598370554091	10.0814588718338	10.4220204217649	10.0079153562533	10.3513167727955	10.5476473102732	10.3452553626499	10.7025496069435
ATG16L1	10.945790778401	10.4588488479586	9.55399801593145	9.77385604427117	10.2386336956856	10.1817092848532	10.2070665234258	10.8132869173176	10.3264933854526	9.99097647410436	10.0209933903267	10.9197912207569	9.5251662673372	10.6459411880819	10.6956356990757	9.85595370202617	10.3375350940587	10.556831941731	9.95373591333291	9.84064405950904	10.2439117382279	10.2054007494598	10.0997467993871	10.4273231891915	10.4085300609011	10.381674669234	10.0456526345747	10.2486998692968	10.2210892894703	10.2813454281337	9.96222313864856	10.078264482518	10.020749736005	10.1160084064372	10.3547606381277	9.74048109568864	10.3556824672687	10.1866386770875	10.1993029533754	9.8592326866842	10.2584098371086	10.3684025801408	10.5957528526704	9.99278636623156	10.7429466362869	10.145319065408	10.2971817525873	10.4294544146244	10.3778477676144
ATG3	11.0689689292028	12.7377392151702	10.3092512381874	11.1498687780668	10.8007517402245	10.8481563125739	10.5708506890612	11.2684039302427	10.1694564923438	10.1113610768987	10.6420102008791	10.2449611979121	12.6717527141514	10.8068934859126	12.1488017044068	10.9609790203864	12.7092718229375	10.6663872919855	10.2269453906746	10.5095749768041	11.1459508310786	11.6711912684109	11.2174341019735	13.0123025775896	10.7617525303407	12.995155975676	11.0934929462762	11.0826455757965	10.5231737809003	12.1546865431668	11.0703301918616	10.8415208239909	11.0310666828429	10.6922506611207	12.5776395801226	11.4489591538735	11.2556729063295	11.2134315344546	11.0326818431203	10.803848770226	11.2749030287513	10.7692842394376	11.3232999736161	10.4323749066249	10.6259769940236	11.0116244930187	10.7323806386327	10.2884113708133	9.85005470777295
ATG4A	8.90262348252564	9.27090960156308	7.38867773263098	8.86248116907061	8.71296442181115	8.50049079624373	8.98976481180371	9.86118759460093	8.29526375052234	8.20823392100388	8.74259389994008	9.80882897221616	9.12237205748534	8.72821302803271	9.01134894453681	8.85018620814342	8.91651897039048	8.78322226606251	8.11084404204405	8.17457219700907	8.65239207008458	8.12324292663676	9.28502908438933	9.22704029585176	8.38408611295861	9.46764639830734	8.21153458558858	7.50635141071219	8.6065717014959	8.72701654431322	8.92650568465275	8.30652344465247	8.13803800448382	8.36973711082897	9.21987241797233	9.10424492193558	8.11993435964487	9.35136268144445	8.48620683374055	8.35323389465003	9.68345445097988	8.37696948211243	8.76160441803118	8.4195135660289	8.73662666966425	8.62664536553373	8.96735677729163	8.07068294278226	8.37120303521853
ATG4B	12.015923650879	11.2041828699888	11.1299341658866	11.3481374013836	11.3303980092217	11.456140707167	11.2611557353256	11.5907457626071	11.3171893367079	11.8005898586946	11.2173627004746	12.022697492338	10.5223680003882	10.9869218202459	11.3821974603554	10.3285561412813	10.9201104906246	11.4835418311422	10.835385356062	11.1183949440505	11.273708209026	10.7435170749918	11.4317973541034	11.0270483953515	11.3961516979142	11.4344962525626	11.4300006403259	10.544759049717	12.1519886447507	11.8534327517678	11.4356701909671	10.9040713498028	11.30976357761	11.2045934930187	11.9297488216129	10.6772410784418	11.7113112837095	11.5191533736692	11.3203358434779	10.8315542835964	11.3065642692215	11.925655693273	11.0970802609322	11.2340325810265	11.4765810248622	11.6527944361854	12.3565238074244	11.4682180178948	11.8365386595649
ATG4C	9.57724678460191	9.48167742570322	9.02179910209697	9.86101476789141	9.54176022908308	9.60720522757037	8.87662095606728	9.95762238970694	8.99691346009717	8.92864681382732	9.29870104671985	9.55652940596598	10.0538272368564	10.1000817554577	10.2219522188028	9.34415384814545	9.44231329924829	9.20008914732733	9.60668031195873	8.9903477685334	9.31990579029437	9.41233873763317	9.32897474488706	9.65183335076446	9.19258750488635	9.85020896862281	9.50102005450328	9.92469570337801	9.35642721427837	9.08067800581347	9.48105264123549	9.90557315566703	9.61448570363572	9.44319720879813	9.18503670616058	10.0705417356854	9.05316325747776	9.16802596449987	9.4750857931816	9.77295227755631	9.83961755101408	9.52844614858137	9.58369507223427	9.47500990041763	9.78355522829939	9.81418844844083	8.59598447208192	9.1128931354089	8.80234529745308
ATG4D	9.68857668379779	9.35645533050657	8.67307713658567	9.11030531331366	8.84054240669537	8.29677203973117	9.31202070110302	10.2384842337118	9.54450795976255	9.41345520485018	9.14993913930487	9.18072035821935	7.67617374138828	8.39079572859131	8.77598422727162	8.13682610219393	8.61059499828672	9.15228750381357	8.66607122605355	8.45475500850135	9.72583615630101	7.80233328257506	9.6312501833742	8.54151689427652	9.0989752914873	8.78670254638144	9.57798936915412	7.47949347956748	9.31893355133363	9.27012028590657	8.79516246898465	8.56066413292165	8.57577511926851	8.82532435598788	9.64420204146839	8.11656944237061	8.76826045030707	9.48813979855291	8.48265984506092	8.59514456403534	10.6871601114996	8.13068125524786	8.91682506788318	8.71307734248888	8.80199847442168	9.48067180793881	10.360878973262	9.36339446941295	9.2582203249399
ATG5	9.93353048399434	10.2810204773867	8.77461409722527	9.90269585245317	9.99764655588186	10.1000638989768	9.50260112272305	10.3377254873683	9.21161835058918	9.26681939726613	9.73178434671413	10.3903496488815	10.3718381894757	10.2381194906999	10.2514012979837	9.81477347269403	10.0096262749094	9.97172805283791	9.53873583951792	9.27129117584941	9.93851753963166	10.1157083950634	9.6972206023599	10.4679867417902	9.84245386084771	10.6291033913145	9.52149826370314	9.82867886283078	9.51293611816152	9.98645116213048	9.95804206358482	9.478632249145	9.94757176366944	9.41906387544652	10.1204360449245	10.0197475197812	9.53945711410033	9.77920403681482	10.0904984837919	9.8012519641233	10.1844769969706	9.77170850763063	9.84807972744109	9.75999635483303	9.78517263371842	9.73775610280157	9.7887230895817	10.0139269812382	9.62458415786926
ATG7	10.1632342603891	11.8407453964899	10.9759053080344	10.5372578025915	11.1639514464951	11.2342162629589	10.0065529443973	10.5178124780232	9.56627296436148	11.4863703918443	10.7401758537714	9.64002143605816	11.9601985271787	10.5986239212216	11.5723584260193	10.2228473851893	12.4349177740179	10.992444698934	10.4833864838601	10.2489573830213	10.9105948193762	11.4273878670278	10.4770623481229	12.0031899227357	10.7156422714892	12.0384432946009	11.0347521486541	10.8691148154919	10.3872874649687	11.0202957971096	10.7296671205093	10.5422163886067	10.8128589899707	10.8847681909469	11.9592544098048	10.9973084370069	11.3583520832765	10.7807944126029	10.7098880910242	10.9014837312142	9.88632738301975	11.0457453861187	10.2822889262676	10.6616991113667	10.4382861528749	10.8657496275498	11.1312766751718	10.7262196783701	11.8928865516199
ATG9A	10.2797433037976	10.4066607981851	9.82250973645384	9.13009320459372	9.91511733404632	9.78617495745901	10.6307569572409	10.9297082577543	10.1196249708438	10.1484835536746	9.94334534686688	11.9028011047765	9.49882954591919	8.3492646414393	10.476230668655	8.94434827036187	9.90122187630446	9.72938898087162	8.49100620394407	8.0271620652265	10.1404351073291	8.78890020209718	10.7807506668601	10.5711322442962	9.99575982681435	10.6990322656389	9.06253977413697	9.27331106261062	10.1459986407636	10.0328733985776	9.40732321118611	9.12153549266635	9.93047484798501	8.93460252940695	10.0856035088305	8.7105226331251	9.38045178672374	11.0044995865027	9.78256471452357	9.2136785210873	11.2110365061576	9.59158914738969	9.4463878302678	9.45668100527053	10.4341685459716	9.50020768949949	10.8301394700791	9.23557742785947	10.0858626608675
ATG9B	6.89314005755618	5.25691170471174	6.50208734137561	4.74207602123003	3.30704308311443	7.42100665634374	6.26464670210341	5.13395305897855	7.79477946014068	7.75787608431217	5.52766606685181	5.52326581086804	5.03440735013079	3.44978503925827	6.08430178542065	4.8892624735412	5.42179286075284	3.73574410013694	5.15695585684945	4.35323230177455	6.29261661178174	5.69551275025085	5.82555869346271	6.32658768825468	6.48038536265313	3.81626754041975	3.6449948425022	4.88498646274709	4.77359079800716	6.50545736230569	4.81740897562939	5.06691712841327	4.82591494409023	3.56773848319622	5.36700281539326	4.12188187390125	8.28546536907518	5.00409981126436	4.38573412999678	3.84570254716462	4.90832160366189	4.88539055472374	5.08707651433469	4.8795797867358	6.54408087839493	4.48886727070345	4.66298804012666	6.62973369524008	3.53727083802826
ATM	12.102513448038	13.0902748348963	11.9155094765354	12.6273602493249	12.363349752286	12.788880106783	13.1480983974121	12.9790386677177	13.6434779616476	12.3395383162183	13.1261252665812	12.6010321623912	12.7724767284762	12.8342531126435	13.5812666526322	12.4860081082261	13.6889561669371	12.0585382326806	12.6578384169969	12.3908964937989	13.6154520677825	13.5023891122113	12.9523926593593	13.8784550500017	13.0432424054971	13.9114064958521	11.9826421990206	12.6910804916592	11.9587206365882	12.7011040829788	12.2023619083361	12.6393805295267	12.1215285560702	12.4669946015034	13.1100449920309	12.5377275079752	12.7672985121055	12.0809846155909	12.4316006588817	12.2680268486297	12.9705605198059	12.9251087724964	12.3549316827317	12.7985281392466	12.5200877614598	12.3426627773208	12.047170142021	11.97873297189	12.3797542249713
BECN1	9.47096971493588	10.8144601403895	9.19662787887855	10.2667696527801	10.2568334433627	10.2679363706216	10.125002150032	9.93110342697607	9.72949436114723	9.7620542400361	10.3416439758233	9.68076686261379	10.172990596796	9.70558910642827	10.6698618458397	10.1951639961476	10.5050964930879	10.3854943261655	9.88779605604522	9.73812808662933	9.93851753963166	9.85318423920861	10.1248942924666	10.5846430450741	9.94593405917019	11.1687395673421	9.9519482145383	9.69890822646845	9.8332190256344	10.4420066087766	10.2283475947534	9.88414498002915	10.3373866034074	9.6306386593531	10.8518524201179	10.1566497358085	9.46470374880862	10.4437425735472	10.2709633339735	9.66928869567754	10.0581694006317	10.300401471161	10.2368850825115	9.90358411382781	10.1825293074411	10.1529344653487	10.5939761402912	9.57887450125716	9.81159486537352
CHMP2A	10.4238683081913	11.2265080178423	9.54684016225548	10.6145422398722	10.635481447172	10.1481490193259	9.48866776026274	10.2078823785701	9.90296816840808	10.3801525172768	9.87109761515744	9.99745663068285	10.3246362934087	9.60583645274461	10.8946758527741	9.47611125433169	10.7525466245194	10.2948425089524	9.55905381917604	9.96875772740834	10.3922025122384	9.55352819252083	10.2266883740476	11.1304613138174	9.41531592120032	11.6170527648943	10.5404980437351	9.60679834981726	10.2988977028517	11.22892519664	10.2085390884193	9.83752503794165	10.0993463459959	10.2526296669988	11.3391244199466	9.90873955810074	10.6792306454033	10.5811661479925	10.2250032493054	9.81519631732429	10.2106247035952	9.76307277052828	10.3190635537228	9.9978656768424	9.82973909323595	10.2005599035381	11.1099319543634	10.0355815754669	9.77874273584007
CHMP2B	9.39119278329312	10.2455824860153	8.73317203021216	9.99036374854245	9.34363969779583	9.36160651017023	9.80626680494701	10.0368635700632	8.95352806752229	9.83706198456793	9.94997804758509	9.61376366987606	10.8148472141228	9.3381115666199	10.4393055661814	11.8295595199607	10.4962809109382	9.26894687784692	9.84044081876392	9.5774941357458	9.31503959582484	9.5079832909008	9.4835351552257	11.1327624059724	9.94900328796007	10.9529178774427	9.75848099214526	9.25759312583337	8.47638862800837	9.8136678596483	9.92272033791336	9.87058892314947	9.56549034416006	9.13915853884323	10.1911904400558	10.5620529404273	8.76826045030707	10.2407498283532	9.61934440588809	9.77612424113272	10.7442139757777	9.16750558696846	9.23685507596026	9.49490631099743	9.62821812004134	9.56870895842838	9.46384504845695	9.20859660838049	9.0619348022161
CHMP3	10.5049003302651	11.1368710570046	10.4243842329384	10.4667565175639	10.5152308058689	10.2340614358852	10.3660345668176	10.498977907714	9.76756911403766	10.7069255635581	10.3676379251838	11.0452913687602	11.7614844809772	10.1698992721543	10.979020008195	10.6653890561316	11.3934938222123	10.2260863882794	10.0898328193323	10.4638525657908	10.324811169076	10.9359547535159	10.3564836507469	11.8784738758808	10.2445997279108	11.1726775516885	10.5083698257768	10.5661844015926	9.79002758850691	10.9757623130779	10.3245878621921	10.5718370210118	10.5905470283311	10.2136222533731	11.3904828825324	10.8989294341316	11.2711098060321	10.8396906046663	10.5963238788208	10.887619750499	10.3699259092069	9.83762400272267	10.3783451850708	10.3661600201023	10.4464862768555	10.1595651230968	10.3990038867338	9.96155997229452	9.80508401557953
CHMP4A	6.73871898528146	6.92416311162818	6.68727123412896	6.85021277832977	7.05164388679902	6.68175554882904	8.42118235007313	6.06495172151319	7.46466350353942	7.21396815871081	6.92578544880237	6.97386615750311	7.27383947510588	7.15390857020132	7.41950420677768	7.2785176580155	7.94654597804543	7.09486252649236	7.41728270204212	7.323837882671	6.9372809895453	6.83545520113036	7.2461577156869	7.79630220564666	6.82614987535218	7.00003748948856	7.22545850499322	7.40532563272034	6.86049521979895	7.16317541300951	6.83430485302803	7.11812966914945	6.69029030748341	7.49695209351479	7.44485317542924	6.77703927275292	7.81747469529953	7.06049752150251	6.81861098519343	7.27275965735146	7.0081716860024	7.26838480473277	6.8932715209564	6.87948372870944	6.61862729967512	6.99690377119159	7.83939569887634	6.89659893364355	7.4285336464732
CHMP4B	11.0682941077836	11.5611258762274	10.6017864818122	10.8059468336729	11.0659594999236	10.2757273717443	10.0415698793911	10.5651444540786	8.97538385917622	10.6944286922401	10.3960891419353	10.4030321346685	11.1883313795369	10.0229446020874	11.3011134301649	10.3786410313401	11.4362617134601	11.0684562152666	9.93985745716682	10.3887919672879	10.6971750977264	10.7341292162301	10.7122056191832	11.7673469898964	10.0396094980367	11.7521403458794	10.7617630198993	10.212470900463	10.527563131419	11.4252637583589	10.4430044019337	10.2721980138946	10.8966758093173	10.1457248811413	12.2343344452175	10.5785252613549	10.3735001436706	11.1958473026051	10.6550111487698	10.1433839900849	10.7140662620777	9.91372251724666	10.950086957826	10.5241270440109	10.2508431350447	10.30592839192	11.3116638010391	10.1030627294335	10.5512609869452
CHMP4C	3.88484809529085	3.34015000641894	1.68500178898769	2.51368242327561	2.44055176025116	1.68500178898769	5.99517073409632	4.6458197659299	1.68500178898769	4.00767671115365	4.21548384822165	4.21500293874195	2.95699694962023	1.68500178898769	1.68500178898769	6.40157068801801	2.9259784540748	1.68500178898769	1.68500178898769	3.62853530055546	2.83460539161142	3.4667018438812	2.6472376085181	2.55067483680677	2.49870958737898	2.82066291545256	1.68500178898769	1.68500178898769	1.68500178898769	3.71525042779215	1.68500178898769	2.73155208519479	1.68500178898769	1.68500178898769	4.52686606275073	5.49361942962529	3.17718325177401	2.98315020524192	1.68500178898769	2.77533212165938	5.63445498023754	1.68500178898769	3.26989639165362	1.68500178898769	1.68500178898769	1.68500178898769	2.86456115032122	1.68500178898769	1.68500178898769
CHMP6	9.59609658506533	8.81018916399058	9.95998302609762	8.77899593996453	9.50819109222908	9.38443411907497	9.08544804593468	8.89597366354693	9.66595617605883	9.00002231024247	9.46907562938386	8.26558690118331	8.19236217744118	8.83092592787183	8.92400943811094	8.13682610219393	8.52896785538436	8.87148571828242	8.61652157164639	9.33536135719099	8.6211914022442	7.75111619738287	8.71594875703572	8.81042946603576	9.72918943817569	8.96683539949271	9.17883966487641	8.66697866506792	9.77164239769914	9.08352651405603	8.72799374474473	8.63951663336796	9.43215312547336	8.38793787720374	9.43281085906139	8.30937855369507	8.28546536907518	9.08417909633418	9.49282543071603	8.77397174731164	8.90941379376932	9.76162844184858	8.64670727527405	9.42497727476084	9.49224162141269	9.41884649507727	10.0288352188357	8.99151613057687	10.1005591023533
CHMP7	10.653569323468	10.5424495018658	10.7231693142368	10.0990585425711	10.2407867975424	10.8674347398291	10.6212098383772	11.0361885204874	10.9441067148148	10.5970834918123	10.8342380413197	10.7185276877982	10.3728053249664	9.83372126582259	11.164897232729	9.72870942395247	10.6563367735167	10.0753258178683	10.3215556263825	10.3074091637219	10.399116607549	10.5948135438195	10.8239151426847	11.0947104169181	10.7002423740333	10.6348241432528	10.458794772243	9.86197729473955	10.454526632559	10.2651281096137	10.2061906933423	10.0007372087074	10.3067971361576	10.0660210832944	10.8090252670284	10.106686130673	10.3897541738196	10.6742255173409	10.5239758189249	9.6946545841732	10.6652679513777	10.7150957843685	10.4911404856253	10.3778961438548	10.3404741246476	10.3254353236706	10.4758146596268	9.73640088855266	9.83575214949985
CSNK2A1	12.2150113288336	11.840003042254	12.6349217091578	12.2427367212681	12.5222501639023	12.5278563303715	12.2684695578589	12.660589229677	11.9922022423906	12.1101177955432	12.0883088843884	12.3415940286847	12.4705284298415	12.7878226542745	12.1926687525231	12.4728320216946	12.2558641358709	12.3490932252062	12.388010012642	12.4298723110412	12.2105980257346	12.6181384333376	12.4849352794359	12.1067058384431	12.3317342887661	12.2209764331138	12.3441215499441	12.6659970037659	12.2261005833216	12.0895863899002	12.2886862543675	12.2740541678033	12.3455060217884	12.1090504546001	11.9014165494376	12.6995897230294	12.0030570092676	12.4562414958323	12.2586055834992	12.5267046794934	12.7697691656712	12.3678911617469	12.2097336636446	12.3579265983382	12.4600959340249	12.1167135560281	12.1660492898942	12.0537960251901	11.9153526524837
CSNK2A2	9.90206467435249	10.3783082153637	11.412503608838	10.2705951384946	10.7181657180041	10.3344556471579	10.8509539886546	10.5416725677388	10.4421791649431	10.3417455483011	10.5296067057903	10.3261605198716	11.3225236849501	10.3655837595395	10.1789795527404	10.93517898105	10.1317503342845	10.6689374304086	10.5086775557723	10.5257623967687	10.2528451728625	10.8350598665434	10.8120539790418	10.4944726718119	10.4696468218988	10.4119746632365	10.4265830873726	10.5404355302939	10.278208391003	10.124232530704	10.4833231319229	10.2335359642351	10.6448395986516	9.85981060808512	10.5054293414483	10.5341740989714	9.59659040921591	10.446623328117	10.7083704946827	10.8315542835964	10.9816329239881	10.4549508935904	10.7347099154377	10.3827581570457	10.8395112873528	10.3759288676135	10.1563721175651	10.1132818013453	10.1578919883985
CSNK2B	8.49599237242918	9.17055210312121	8.20618111857573	8.32382871546191	8.72224077872709	7.93002413672541	7.86938876494479	7.77600037726332	8.45417307264436	8.39194617890356	8.23935855538955	8.98493083939991	8.31014337207533	7.99641948211243	8.72844343054813	8.36747183004977	8.04656455777531	8.58142701326618	8.31580389499614	8.50172872455299	8.25514844820635	7.97169550730399	8.32664331181196	8.49933584190544	7.83286056372446	8.60434043373727	8.59966569083204	8.19214422272034	8.37772297664067	9.11727698333551	8.51681449703034	8.21078029453647	7.81679079779355	8.81863098211318	9.12504001885292	8.48609514307537	8.50032095009918	8.52474060075249	8.21409695765667	8.29250033306518	8.19390788428	8.2549750849124	8.77578487485414	7.97009667342148	8.1151636662937	8.7622788814241	8.83005723340836	8.52897238323125	8.73543506400607
DYNC1H1	13.3136283986005	13.5861953621415	12.7081319344477	13.8753943581037	14.195038253974	13.6496969969916	14.2488983363971	13.8675532881123	14.6442528532391	13.5967639607575	13.973677290432	14.7529544839632	13.8410625685471	14.0807514961983	13.9007220411913	13.4810661431576	13.3829009763107	13.8965205031376	13.623871877485	13.0795880321672	13.6470157881513	14.088467194589	14.2465541788686	13.8950426486379	13.9928173905147	14.2427281022067	13.876821564311	14.1489095147086	13.3739274140547	13.6348057624021	13.7527072596196	13.4975092708539	13.9364342555318	13.1527578729539	13.7021711380708	13.6326397582954	12.6094122230613	13.884067512327	14.0360823379826	13.9480435201086	13.9636703499307	14.0626509286516	14.3060784415651	13.745898827961	14.2682637938031	13.8108449143955	13.3684030177379	13.5864688175098	13.4535053072137
DYNC1I1	5.91909301300138	7.80332813128605	2.56713292419787	3.45118846736847	2.96614690098077	3.18763955075817	5.47714755382611	5.52512362195888	3.98815900642766	5.56687281277673	5.27909727156963	6.15916663445839	5.71257222686175	2.60764329998591	2.4587530516429	3.62308817011441	2.9259784540748	2.46318292625852	3.25852208870378	3.74415220087901	5.62237388860728	4.17721384527463	2.6472376085181	4.42331094168424	4.20747091662912	1.68500178898769	2.4243802988757	1.68500178898769	3.10271690595455	5.70724914281609	1.68500178898769	4.03613928219204	2.77888201546109	3.42153457646173	3.61158426674956	2.6985500051671	5.27536106896643	1.68500178898769	2.72968325612483	1.68500178898769	7.56265609541859	2.42700080234042	2.50674933420006	3.30390067526488	2.78917149724768	1.68500178898769	4.00076305787677	3.29989925812179	3.78375253777621
DYNC1I2	11.0396627418988	11.6425664295092	10.6526834517935	11.2789209469149	11.9650233448193	11.5165668180796	11.0848370406966	11.4916969231001	11.178051290495	10.7729391367022	11.4148735761003	11.8521703689414	12.0796243102101	11.7676205893168	11.4963436242012	11.1994903293334	11.5616785127486	11.5055849475076	11.1732033192285	10.8317648306924	11.150055291459	11.3254276762239	11.0376202222309	11.8880405927498	11.496582286269	11.8067972520278	11.2818259255672	11.7070215067146	11.2035546211243	11.4314255339279	11.2010877200084	11.0362259993965	11.4657485244263	11.1301915112444	11.8110174049634	11.7132890934764	11.8980751600122	11.5327727023274	11.6489746828154	11.6211586908775	11.7291278533266	11.4185788083815	11.508762468831	11.2128930088258	11.2766601408013	11.2280532145065	11.0822323585762	11.1279392720263	11.1544747293783
DYNC1LI1	9.45039975393793	10.2875692692821	10.4373445156857	10.3181931970292	10.663037625333	10.1432903241098	9.86676872234301	10.498977907714	9.91809323938271	9.86600614875899	10.2272650403437	10.2123928017072	10.7976654590363	10.1750018663761	10.9259199555989	10.3057255852846	10.5701505102277	10.2915365883391	9.94912457993646	10.1723962671631	10.0019628270909	10.4137945325055	10.2195225476294	11.175055855109	10.2383413166823	11.1138145381784	10.2404421945541	10.5565823493114	9.93585795292068	10.1434688868674	10.3901922381428	9.94491279149163	10.444640122126	10.1390246845368	10.5222728857876	10.7987139191057	9.66496512468165	10.6054294857412	10.8541125580235	10.4358660118103	10.6770371927318	10.0817138710666	10.4161776717853	10.0791910362698	10.6160147893579	10.0898635655268	10.3977896478874	10.0294276444041	9.63379878585249
DYNC1LI2	11.39918601441	11.924715616092	10.3468281511272	11.030109580823	11.6346151006096	10.7251157709842	11.0496814587981	11.2620346219008	11.95830908858	11.1813315038869	11.1160224804041	11.5213449941885	11.6506224264098	12.0892420881348	11.8915210417923	11.4027632963371	11.9849799723109	11.6584103844015	11.4603008156341	11.0815089689998	11.2122250256185	11.4923087398939	11.1464748443505	11.1623473299332	11.9268624392123	11.9729574508005	11.1904640425365	10.8981276385789	11.16180964957	11.3598060251873	11.5208117805084	11.0769309620244	10.9584240692012	11.6811705419111	11.6707610487929	11.4096058080577	11.0227883623811	11.6289028094028	11.0762802661242	11.0582233392833	11.5491456172724	11.0350251128712	11.3754442613101	10.9831237821617	11.7360660014271	11.5581080446498	12.1207707146572	11.7480497168521	11.8349415880843
EEF1A1	17.4076297917575	17.3636650902075	15.8578503441444	17.4396240770007	17.3772331531911	18.0896005989793	17.4863451637547	16.8022408151401	16.6385695633922	16.7941398317143	18.0193316409735	18.0913373213527	17.5671975853249	16.733505469181	17.5216251205892	16.7194941594077	16.6933776685369	17.0034800710089	17.0043331305459	16.5894022158557	16.9358359353462	16.7144226769338	17.0891206692126	17.0758322901772	17.0792529182494	17.289370068009	17.6842543012537	17.3755213446413	17.4525109416358	17.04223680794	17.4787717325936	17.1202280788576	17.8959089143447	16.0751900152584	17.6729560972983	17.8070378610645	17.4841202195645	17.4593368402096	17.5180490393404	17.3169058894665	16.8864498411941	17.5601031532985	17.3940754849355	17.2315446061357	17.9180389250631	17.5140592659504	16.6566232520006	16.6673335121644	16.7252076027527
EPAS1	7.98026925255664	6.41884616511368	6.52171530011689	6.54765020591769	6.06016056264657	7.38851480645018	8.59382977085838	10.6251039976977	5.08205648186865	8.43551092913503	5.92369091325163	12.5397990553096	7.29031933237795	5.63690506085771	7.80290391576075	5.43310945788683	7.31649678365603	6.54744768810623	5.35719335698631	4.42153877659362	8.80596411268023	7.95239138803038	8.37904158687611	10.1284483123403	8.80921260356859	6.83744039299151	6.45042481601388	9.0481900379158	8.48544271047395	4.66010641932579	6.10489520787627	7.30719096171617	9.399391234136	8.31846741489049	6.64695300743283	5.51998087648792	8.87603456034523	9.4135404249895	9.80545881799382	4.20047193235836	11.7204340351709	5.50233361676992	8.51342211194387	8.26796776140064	7.51834528625943	4.53716397047159	8.35197739104026	6.66194774086364	7.92540096176386
FUNDC1	7.98599833551228	7.79108719225763	7.98391464352995	8.24305138224799	7.70376929115288	8.57093729565078	7.62374669672645	8.47914849866018	6.58302067040495	7.23385251872835	7.77883970211454	7.69935203521567	8.17472279407419	7.67959457693611	7.48201432293068	7.75944956315442	7.45817191416707	7.66430152957992	7.67735875694755	7.323837882671	7.58081681383893	7.75854523881088	7.90331531470207	8.01168827130932	7.56320028648905	7.84402410076919	8.37050651087544	8.17550978484404	7.8906806606165	7.47235851413235	8.42689117445896	7.77141167606646	8.1528573770515	7.81883369057823	7.70963247263917	8.15054775253512	7.7685816269481	8.43087187920961	8.47910411289356	8.18681432094082	8.93316440700769	7.90851596577907	7.86118260897064	8.11740279651201	7.92869679433965	7.87131043313324	7.60691806491585	7.68075823199301	6.90257894116465
GABARAP	5.68475952218778	5.02366762116373	5.83521960312884	4.85656174236762	4.74395967981998	5.64668920159839	4.65494492686	3.9758703512207	3.39096965103727	5.08443835271334	4.89113054692432	5.09005346238003	4.82167939228723	4.93461568849454	6.78838929562554	3.98858976010817	6.50865769971266	5.47687364755828	5.31933675006491	5.13603890003179	5.3816597902887	6.68752612908972	5.16293895320457	5.81626948048296	4.96843132788628	6.7696674049301	5.31598765080464	5.7325528107092	4.83230318793105	5.37483157856589	5.1688450249413	6.81238510560823	5.63942036110898	4.69925679016306	6.56252532484219	5.51998087648792	4.96113219792732	5.8401420048641	5.54570721668584	4.91449807200967	4.19221436211277	5.2930140298328	6.65302902770988	4.52678789080646	5.03598431603295	5.89366425172769	5.95245136265889	5.42784265545948	5.74908021845938
GABARAPL1	9.6312465304922	9.49305541795649	5.89675120048522	8.83173761397494	10.0378249569969	6.19088792988672	9.14662325377463	10.0368635700632	8.11008303945389	8.98250677624137	8.85429607086038	9.38448693305832	10.2037524442659	7.85094809133679	12.455129653983	8.47712148913517	9.49383792829321	10.6578541270503	8.59306551476588	10.081271558474	7.83994697168529	9.21860143397466	9.51020783976288	11.2881044616601	6.6561222411537	11.1334791128043	8.48268569524224	8.81034392806828	10.0682910788702	8.2473425368358	8.81994978132993	8.06602491694222	9.79849452882734	10.3134036609427	10.3826993705516	9.09555047257226	8.11342325165384	11.3407034217924	9.7191734629958	8.32751770657298	9.52750805242488	5.70913000392894	8.86470831795098	8.98529252113828	9.79001399842624	8.41175797897474	10.6295832511484	8.50255731501437	9.95523667024477
GABARAPL2	10.7366117842759	10.1276551107643	10.2531849536617	10.4822352234376	10.2353980058154	10.0645253174357	10.2776402245773	10.3467827154103	9.45918721779384	10.1326907409744	10.3990005994556	9.64917594637716	11.203087867725	9.74500889996669	10.9715528996905	9.94852122792752	10.7215444483534	9.78059432808946	9.84375707517849	9.79108452397011	9.74586242823762	10.2054007494598	10.2532476153135	10.9342348886782	9.95817198954864	11.2044416447156	10.0943097595821	9.56270987192246	9.75489298519954	10.2788622910553	10.1717022614609	10.2100467297802	10.0710223148078	9.92045674795352	11.1913267559286	10.542994210873	9.61283680482692	10.6791328801727	10.2079206893776	9.81365358401182	10.7523953311132	9.97233672423487	10.0497177470507	9.98896511292562	10.25435053392	10.413662961378	10.5266927489605	9.89373292404301	9.68256558728406
GFAP	3.66056329716658	4.17991831194723	4.82719217406562	3.73173692681304	4.83922250384359	4.90351344996925	3.6531549028155	4.2134233609074	3.18194543824757	5.03955241157671	4.35353649837424	3.7300986432706	4.72668844826942	4.28584445694854	3.48421065117822	4.45565691019445	4.40040479849928	4.19582176221083	4.70471539586924	4.9661166776329	4.05021946575957	3.61581499902842	4.14738291903494	3.81194726860917	4.20747091662912	3.2543338210344	4.48344231702526	4.2709027235159	4.51049304978672	4.38664231638779	3.49677107394302	3.552902363887	3.00998915096975	4.7572446882911	3.7264587120806	4.49216964171001	5.17815077273455	3.46780391627916	4.11092214256285	5.16956877484576	3.95598937397205	4.09846615268938	4.22801237239946	5.51517563336627	3.64681750310412	3.80014269957748	4.66298804012666	5.53652128357977	4.53491866536913
HBB	17.0738942925223	11.087686437694	13.1883026485025	8.68274437520394	11.5381208238415	11.7985188784436	17.6644019761272	17.2541075658574	13.6738690956397	15.4595000039388	12.3022125653325	9.38265856231996	9.68788047710738	12.9533701873455	12.6507899238731	14.7319899131043	12.9535631981696	9.56752141276369	11.3107614751572	8.90846723899949	14.5744298432916	11.1373990856814	17.4835890099379	13.378437441704	10.9993849914672	7.01181671832483	8.98355401986088	11.0172558917696	13.8696667271163	10.4770891750882	12.8938827854341	12.9353665099584	9.30746890410445	10.3910233187553	12.9109030368825	7.12362018713008	13.6902226576165	17.2200031806922	12.9023819435179	12.747795900198	16.6500419429703	12.4180311441153	12.8094179826454	12.3168553174634	7.74805688926427	13.3601844837308	18.9814240049268	13.0316930518257	13.8263207825875
HDAC6	12.0078519140589	11.4187406607568	11.6697091006842	11.6812585563425	12.2080525248632	11.7401841769144	11.8002552730812	12.0161133942268	11.4801970018177	11.303327032529	11.6196883227232	11.8751093133531	11.0391471170719	11.5452959097223	11.2363128319725	10.9934866433541	10.8935000962584	12.165645482971	11.2780416185661	11.5957011546545	11.4100160049091	10.6547536729054	11.359481717424	10.6599664934965	10.9882393459877	11.7112116744437	11.800877329312	10.4830178919483	12.4094012917266	11.9010344553185	11.3089850261561	11.1096112566749	11.4230936962918	12.1240569160584	12.2306383427588	11.335853705291	11.1475137227034	11.4633527565254	11.4472199301478	11.2019511526921	11.9605234393499	12.0304184165924	11.8201468487507	11.5018883080839	11.4630037898562	12.0164401750584	12.8573450353937	11.4516302115866	12.3164993335202
HSF1	11.661916809231	11.6245743257679	11.8212628693021	11.2681184293723	12.3690203203745	11.4219453810626	11.1614872068379	11.588626392339	11.8584498532098	11.7475707546237	11.3094725809785	11.8864434454927	10.8836352767299	10.2510626934097	11.5552036059829	9.8972642122958	10.8555981347499	11.3892634556225	11.1119485452634	11.0363625155402	11.0950548216074	11.0822327838711	11.841335117029	11.3833033767008	11.1787276769827	11.4399524879349	12.1013244857824	10.7562028306004	11.5569933455086	12.0906486256879	11.2768952234195	10.7629879449431	11.4312197858517	10.9920200152096	12.4606652979176	10.6996451521751	11.0053128648309	11.4485798132739	11.4889192800885	10.8452100389666	11.4501966606374	11.3917534396899	11.5130010271339	11.2243143309593	11.4594628083405	11.4478959278166	12.3785422645017	11.375440372235	10.994864544778
HSP90AA1	14.6152220684465	15.1981427726421	12.6489171985889	15.2546048967266	15.3637240570777	14.612511872437	14.7358395843742	15.4130811811948	14.280201941087	14.0085228185265	14.5781423056935	14.9951352268334	14.8550484641585	14.5280299406367	14.5871204433593	14.7369761434676	13.733977807522	14.7691210979344	14.4419800141698	13.8533846637298	14.1223121760104	14.4842496453088	14.81852065124	15.3412305455042	14.4518571894763	14.9164482901298	15.3131293841984	14.9635581681272	14.3330002975985	14.536824872752	15.0494740539779	14.438996046863	14.6965096239811	14.3392249203349	14.2973023512909	15.3092932982098	13.8545296954818	14.5602145881617	14.9234274569532	15.1709542445899	15.5489130493431	14.7332705003545	14.8116780070548	14.8258535457486	15.1336791464522	14.7983584438735	14.2798361022527	14.2083416200006	13.9643781059181
HSP90AB1	15.2375914418972	15.1733832159196	13.9148668045478	15.3683449061379	15.2092255577559	15.1490312786926	15.1427168007209	15.0410234654247	14.4613109964558	14.5471619487933	15.3316020441454	15.5976087765943	14.5650153350818	14.7556029860958	14.1832700928524	14.7279705950712	13.3533923346676	14.3350370608158	15.0835044131653	15.0125468368212	13.8892897592884	14.5605904922579	14.7732053302767	14.1824139153089	14.5866713250049	14.1487293777837	15.5942835290089	15.211827529671	14.7677924457048	14.5037803613367	15.3274973731632	14.6169335696792	15.0066155881536	13.9740768312943	14.7302404641906	15.8357507937459	14.4351699171192	14.9707573792788	15.1886927613872	15.371762700833	15.2094604953961	14.9428533357838	14.9755088843465	14.9262185923353	15.6547264435611	15.2141963196681	14.4404424744607	14.540232575668	14.0686211934492
HSPA8	14.9182533188265	15.8007168236654	13.9246789859982	15.5609253790093	15.7619307356489	15.5255482561729	14.7354709077762	15.4320587653894	14.2950324465081	13.6141657941806	15.2213351906414	15.8715917316136	14.7604394100956	14.5140881088714	14.8883927813783	14.015310686657	13.7218746844389	15.0693586283371	14.7378676797874	14.3779774968449	14.3510081482121	14.3973369741289	14.7828084289354	15.5193479999465	14.5594429615322	15.3633835773212	15.5352445111721	15.2765806290594	14.4990039822864	14.6998850758353	15.4192521225122	14.5599547493355	15.091462890565	13.8425196653159	14.0931734953447	15.5940427915225	14.4627212447009	15.1006837472925	15.3567409164475	15.1306335498993	15.389505281734	15.2666250550797	15.7843781932658	14.869718581455	15.5005760031006	15.2215989780505	14.8241724727827	14.1789325165604	13.0889770535848
IFT88	8.10660207152397	8.52623943745839	7.95536236565508	9.45546064585055	9.08064091098258	8.54169382446115	8.5031733066169	8.8654864146189	9.1711579373495	8.46943951656056	9.23277914017462	8.07945418358933	9.61618561337871	8.83952126549902	9.18340611601113	8.99041403161251	8.81483726554888	9.06720282640708	9.08853239371775	8.89386793959328	8.84699777491481	8.50079262307465	8.07196962328038	9.17737408738322	8.26105250621668	8.46570073014811	8.9051962893695	8.43975560116235	8.8849504767878	8.34554024342189	9.63739007754429	8.85585712791423	8.86988427380094	9.19965316721021	8.22611480300017	9.17816588193947	7.71797249348087	8.50276290514321	9.06020611370059	9.36037393584129	8.21559168702682	8.12619820660041	8.2341682124544	9.28655387947083	9.12171179209121	8.632104816387	8.63360961064856	8.94323091344059	8.87564080394652
LAMP2	12.7505219263513	12.7295458241133	12.3404488542622	13.0264044866168	13.6267778664404	12.5809249492377	12.2702522746189	12.7545168646341	11.9412905250851	12.8759946519671	13.1446018670226	12.6384786770842	14.1551557336033	12.1834005855769	13.3709730670535	12.4534887393743	13.1542341769793	13.0050958945446	13.1310284822049	12.2527077257807	12.3296741046557	12.9560141565638	12.3935761780083	12.8840877351904	13.3320105564117	13.5370365989643	12.7573947920415	12.9895241340634	12.3637964224542	12.5716690628637	12.9336394701047	12.5899834649286	13.1097690702484	12.5133238251874	13.6714606078461	13.8153229607807	11.9303795303792	12.8832639844873	13.0417651208979	12.7767860217239	12.2553462898921	12.6734284747166	12.2949676365936	12.7767149635272	12.9488095348423	12.880628901622	13.3389709325798	12.348581234724	12.620094264466
LAMTOR1	12.2901486173696	11.4424096457018	12.1536161216807	12.1725728550631	11.9048555486861	11.6246645857925	11.3524592818418	11.9989801633603	11.7927838863039	11.4114494246453	11.7527194177178	11.2084854799699	11.0982302157758	11.2488726489544	12.1909160597288	10.2864201895791	11.4584767717269	11.6325139696044	11.027709081065	11.4928962648458	10.8960053699252	10.6266177609678	11.1726838044854	11.8014965262977	10.8806419145107	12.2575884483268	12.0511482043088	11.1351993734243	12.0465961321308	11.4134267845527	11.9126705568216	11.2147421144383	11.9697566100104	11.1489880821701	12.1849427945169	11.4361037655156	10.2980019487376	12.3033361864852	11.8157627650425	11.5036100946218	11.8810086409824	11.4107677405751	11.538693950629	11.7414070193838	11.6605351680573	11.716814210057	12.6105899396068	11.2186279085711	10.9855375797062
LAMTOR2	8.9619581782515	10.2410908977543	9.6771141893683	9.86608054900081	8.98626218506581	8.99975629715895	7.59801322352554	8.31654309490055	8.42799404796259	7.68753826340434	8.35182850171834	8.53619172218188	8.44501263516987	8.37905121899994	9.14770879184383	7.52911893682587	8.87047776735913	8.79572237982481	8.01406771106032	8.8791193777304	8.67155525501527	8.61158318893336	9.03858650085552	9.85503708461189	7.88508151413521	10.118666509777	9.27845983687572	8.06545443207601	8.73738634133993	9.63492128690107	9.07546945284759	8.12202434135388	8.87585090743368	8.59404448830536	9.8990183580829	8.77183768379419	9.08678591782727	8.99253046928109	8.71504092985163	8.13833277980611	8.40112902705557	8.64168154705734	8.83454345606508	8.88742029458866	8.26178941260053	9.17137465016545	9.33274068766248	8.02191551631729	8.12681664595311
LAMTOR3	10.0826581324925	10.2667286171162	9.01835306674503	10.1785789814141	10.2589595737259	10.0824040371768	9.82163181577474	10.5677290240412	9.14246694859915	9.79252689637663	9.94201513956707	9.46790688233841	10.8283057871973	9.65048188348046	10.6815587005278	10.2970701120727	10.4303736805277	9.8345945306683	9.72109522520362	9.37794608814403	9.58336560019183	9.86871090702093	9.66329267025131	10.7436465510366	10.1410533977049	11.0402854257723	9.71912922508095	9.94936518326302	9.41208907993783	10.2049267008602	10.0950808039088	9.87873783329201	10.0031410259776	9.03040103267846	10.2258788790295	10.4428738278263	9.91003743745039	9.81531447929066	9.89490118259752	9.92643820901521	10.4788261900526	9.79730982354892	9.90078798106959	9.65619743595477	9.81872588222829	10.0166227051028	9.59465834182793	9.21944956480445	8.93350074576942
LAMTOR4	10.3929420098516	10.7400141129415	9.96357106658942	10.4723037107257	10.2310724327337	10.1420730892226	9.5620252953026	9.19687459685177	9.23596454493718	10.1180605354542	9.89053631484089	8.90566202316739	9.60470575403179	9.1331536555184	10.6923358001601	8.31888775711139	10.3640823701745	9.99494961241113	9.06599246357625	9.68145437653681	10.0656350840226	9.39099164218069	10.0561647125299	10.8759047706937	9.52015386288858	11.5090672932188	10.5245233690152	8.88044001564649	10.3690594495256	10.695763749787	10.0963494826435	9.32010944492725	10.0112948378907	9.56417032263491	11.3491239053072	9.54997516295529	10.0732440684249	9.77615363345573	10.1971404519072	9.28889005087783	9.89710158031234	9.89803196379906	10.4263257342827	9.54954523072311	8.73327900462695	10.4930593552622	11.0632107379474	9.61836106452067	10.2410395758236
LAMTOR5	9.9364917419498	10.1953887112257	9.71592381881138	10.4767261591571	9.92720023209914	10.0619530309472	9.69992958752894	10.1013139454689	9.35188908974279	9.43936420241016	9.92998775618091	10.4021299309542	9.65804274890558	9.34416437621041	10.6840528786724	9.23156890591051	9.86254490232976	9.8345945306683	9.23463539202935	9.72003497079868	9.37003366303337	9.58520183918025	9.77992397908571	10.2091690367202	9.43076734507207	10.909528122372	10.30486653371	9.27331106261062	9.82966871966745	10.0195491653657	10.2637833575213	9.02937701879723	9.65147508126597	9.31590417657386	10.2961178668702	9.94911429109195	9.23509353974157	9.90322248980098	10.1159051579309	9.44850203954893	9.85074493535256	9.63798379913675	9.63709946189057	9.4136192703664	9.46626353778758	9.97211627945068	10.2414131665082	9.8296594081743	9.75698054357517
MAP1LC3A	5.25960751956677	8.54822337674488	5.39736498460909	6.94269218252773	6.48091399116464	5.87559753821308	5.99517073409632	6.44135765059974	5.41835723320893	5.71622251583785	7.08861852089224	7.58312757257495	8.6567633235991	4.38556191532322	6.30816323503162	5.15309177631224	6.96847401517002	6.07930002962281	5.85653190133064	6.1121628656144	5.34370142881961	5.13123728409376	5.93491667349256	7.45743774870002	5.85088907569301	7.65423670901748	6.18495929339055	5.39037958406623	5.85347601830321	6.16109601320596	6.20256873720741	6.07161686773306	5.42719775232403	6.21970848833627	8.23522538992256	6.6872232364446	7.82546477247966	7.09029300264922	5.51811935612887	6.22212558971878	5.4109539483077	5.86841519314424	6.09673519347503	7.11288449963821	4.57235958887125	6.39623283711598	6.91976491061753	8.01570198994307	7.09644856924147
MAP1LC3B	11.4414907129401	11.5493664643188	11.394008787371	11.0331153706152	11.6573599919182	11.1410205349009	10.573328321595	11.967683305207	10.685883392601	10.9012101839863	10.9768120411467	11.2456745112202	11.6260925654907	10.7292389923511	12.468935952086	10.9548778725706	11.6335020299084	12.2387021787726	10.4897509388894	11.9673992710773	10.7359207392701	11.0409516651713	11.1483627852214	12.6966816816734	10.546630485471	12.6695228312783	11.0687762484547	10.9984659040414	11.102731479709	11.3923318968328	10.6755233749973	10.4988175438744	10.9343268900407	11.353248116136	11.5041252551093	10.9731871321749	10.3501555373697	11.2049497943114	11.1384578223874	11.4549589978141	11.6417414348077	10.4858945129543	11.3754442613101	10.3323796325777	11.1580893654934	10.4120772012582	11.7233682106589	10.8138645001728	10.4348386609317
MFN1	10.3788603341296	10.2410908977543	9.60313258516595	10.717159154835	10.677415860035	10.341896478547	10.6535716367681	11.1012627528648	10.8526028211273	10.3279422761226	10.6695980002813	10.2165042867493	10.5602176322234	11.2776201715974	10.7671713127389	10.3038066295265	10.2261733799359	10.3646712513817	10.8362180394036	10.3118088703012	10.5558295736367	10.3451545911912	10.1514947893593	10.191617365658	10.8224215609643	10.8211368792227	10.3665364932064	10.2313698219266	10.2611770748319	10.2601012661552	10.8284029664989	10.5224149304638	10.2698923111373	10.3842400646964	10.255281965398	11.0106653844386	9.63573308670512	10.6477672097524	10.4313429695048	10.8406724674408	10.9162723349199	10.5024186177627	10.1429198776428	10.6956995799308	10.6990073856814	10.709270745096	10.4596128632779	10.638979553993	10.7260037064981
MFN2	11.8153775548586	12.1079292701263	11.3833328818418	11.1867772830751	11.6833183518822	11.6084505945732	11.5385156260742	12.1863854235353	11.7716023053508	11.4384645686135	11.3166755796267	12.780283512341	11.432359543418	10.8899205086856	11.7770261650933	10.6691205591848	11.510687618776	11.9792512395408	11.0729183787538	11.7475400755078	11.3108457622	11.7622153379739	11.745434834709	12.0379814225203	11.5586793271348	12.4099274276216	11.7052863565609	11.0594150333298	11.6071060535727	11.501788167583	11.3350127248463	11.2082901395776	11.8805848575565	11.2887261281114	11.9766723882393	11.3168111342243	10.7011045914431	11.688930227114	11.1225932445039	11.4035847118174	12.4773181937944	11.502252537917	11.8115695518217	11.4802755085739	11.3202614445711	11.6621635429098	12.1434065162692	11.6274398518168	11.6664815291288
MLST8	10.4322843126657	9.76275202591181	9.98667830468693	9.9092544768223	9.98998692345009	9.77679375714484	9.61749853776655	9.57637877444571	9.09667046036294	9.1435255001327	9.46537667063028	9.17650536856675	8.66941363409901	8.70488233071709	9.39306474394773	8.07064703719115	8.58706275060836	10.2398735854518	8.91967561031339	9.16343906303929	9.17703511414563	8.75588016203361	10.0091485568656	9.26109698398716	9.40193883417698	9.47404318434126	10.0050250275441	8.91090518064255	10.0877423759829	9.83579843204019	9.94119552511106	8.96449566873213	9.67561806600317	9.19965316721021	10.4091014302669	9.38317794149443	9.21090223871061	9.74060241545455	9.42422193518274	9.02391843230187	9.58527651819419	9.39879619743695	10.0007569402404	9.76447384960627	9.38326448987848	10.0393989212393	10.6972780330984	9.41859133885982	9.60971722562491
MTERF3	9.97156068150846	9.20093664155888	8.46097897058639	8.95096586655673	8.79144448824909	9.4800235173601	8.94964082648407	9.46247938881574	9.56387078284403	9.47528991991776	8.7906846837726	9.37532181831414	9.23515778340166	9.27930667973821	9.11357498737193	9.09841996831748	8.61059499828672	8.90360115180681	9.183202750827	9.009434758131	8.96041537208004	10.1724161148294	9.41618063804402	8.33850205508223	9.23343882592384	9.06332501840772	9.85442511760832	9.39564108331516	8.97448490575596	8.94629965457842	9.15311378243436	8.81397424711111	9.51668290629093	9.06474649675611	8.67086866939861	9.32857496170518	8.93629685459943	9.70254708562292	9.13215148475033	8.34471267323586	9.07038087976137	9.31659200160126	8.65440264073931	8.38115095135302	9.66206155357752	9.64359549930476	9.38759944463964	8.15790209300842	8.46918115524239
MTMR14	11.127150218248	11.5579692980314	11.794316168128	10.8458103058194	11.3166851308804	10.9881866599409	10.5382481670545	10.9430413935438	10.6180372778328	10.9679982686642	11.0012860876082	11.1349081845311	11.6015509866358	10.6249645481612	12.1952938057269	10.7857651732372	11.8476601106534	11.1715630223236	10.2421041365691	10.8762602619701	10.9025077910731	11.6398625307227	11.6639748788976	11.8961904450188	11.3854299719175	12.1226203277556	11.2611720364888	10.9913560821186	10.9871762939959	11.7842112145992	10.7539872821978	11.2158146438565	11.4985037198438	10.3240761935526	12.1073773248911	10.7039415244511	10.8843401133957	11.3355323209272	11.41175859219	10.8436991003122	10.6707722143101	10.972724610142	12.1079813330022	10.4947856588799	11.1883525397665	11.330242942485	11.4422547966859	10.7300193786588	11.4309608377165
MTMR3	9.31814275095371	9.25985069681871	8.50103704255608	8.71305005312194	8.89076907585491	9.01046876019951	9.00452817812504	9.32665406827944	9.61581626936612	9.77737102443849	9.09832893105357	9.08502069311367	9.7811637598739	8.99379559038042	10.039207110724	9.38102478770823	9.81472079447683	9.1376325881148	9.15411315424765	9.17314426545749	9.21148481751156	9.31997549639784	8.93301920779716	9.62156754471989	9.17434473170039	9.88582844556626	8.96871649943094	8.85280895151994	8.89857061875979	9.39461318009567	8.89185428093203	9.00476677114423	9.05744164906687	9.19965316721021	9.81036898406435	8.97984277165361	8.34225329871393	9.74996143928955	9.25782127678515	9.24835239281309	8.72820283887983	8.92842035447108	8.89750126127023	8.97502624397224	9.06425404391301	8.87247608071582	9.09571531671551	9.31361820084264	9.85321388933493
MTOR	11.6810233079747	12.7940175699882	10.951720654614	12.2475971280874	12.1027896125441	12.0329607518867	11.9803142658652	12.3231983184811	12.5651905347152	11.612710597243	12.0406331802815	12.6423041408953	11.9443471761484	12.3803266129816	12.0689887353033	11.6614105860375	11.7787077757265	12.3101441512619	11.9540230151792	11.8826929134353	12.1643396784385	11.9104366151145	12.4589287319726	11.5849889107683	12.1325286316827	12.2640626054583	12.347231867093	11.7031585428609	11.7711010593784	12.3577473727041	12.277265369375	11.9835902495737	12.0444956983764	11.9124878678434	12.0833020213474	11.8683871019413	11.2106349285168	12.1224081129987	11.9379923787162	11.7989178082096	11.9352648812881	12.3523830159731	12.6897884595294	12.1420686161804	12.0504064045523	12.4951740088761	11.7569023205694	12.4152915770119	11.7180771888634
MVB12A	9.25786408853002	9.70195018665867	9.65731070505183	9.24084055459936	9.68937346861153	8.97535838098612	8.91619779953412	8.62195422352872	9.54694257279037	9.12767762834139	8.96584274569323	9.5336436500538	9.14971408224539	7.78126407219354	9.21824139772256	8.22465416153297	9.28155849554997	9.36224174347053	9.01395186781791	8.66883066132998	9.55475400477682	8.33679531070725	9.75039567095257	9.59733365954089	9.12091420304926	9.44177178415993	9.50958799585666	8.61034885686714	10.6392659315838	9.84254009963537	8.90928402403977	9.27142264578009	9.28522524220297	9.77419090415114	10.3547606381277	8.61641019385315	11.3178699232721	9.17267314127218	9.19201716484989	9.05819846060501	9.12181020356826	9.39879619743695	9.20052422334861	9.0131537727477	9.2420124056817	9.71092163670654	10.4062679363737	8.79874394808912	9.19239063634643
MVB12B	9.94533921932851	11.5097726143323	9.9364406875835	9.77923672283058	10.3182734671507	8.65527045966328	9.98438289345913	9.0394344854763	9.74229792340265	10.3901502119415	9.51810493699672	8.39094544829526	10.4268871044554	7.00895875882619	9.69956023031875	9.30247681109444	9.20323957603252	10.9904071848834	9.78631698839049	8.8701973156827	10.6389811277364	8.98211473894201	9.72025032485224	10.3957359231321	11.4583223630395	10.0828423322119	9.55995377656516	8.03504043469439	11.1390417094832	11.2244157677019	8.67802604165321	10.0806213369655	9.10900930151817	10.3819718739313	10.7152938628044	8.91707850942847	10.1876732847471	10.0161262502441	9.41494733607501	9.53343078390743	8.14953710698086	7.78312412390334	9.33109007076339	9.7585007631152	9.9015843675309	10.6438945837771	11.1436438320301	10.0076797804765	10.1781880419093
NBR1	10.6272368763754	11.654437704933	9.61458870603664	11.6171040942202	11.5859048159115	10.7038237674601	11.6801103915813	11.5137569527216	10.9733622113356	11.0585450438217	11.855915437865	11.39462725973	11.9459726634388	10.7555909918653	12.3730079653649	11.8358811013784	12.1425950888168	10.9951569157965	11.1751790838702	10.8386416074561	11.1771239383153	11.7304631440983	11.6453791556807	12.9355190743721	11.4084675920624	13.0095385525711	11.1947206624143	11.1149886451819	10.6002085900458	11.6050100352126	11.508475608448	11.2971069030243	11.5511847317394	10.5799822524012	12.1752132976091	11.7964462321203	10.6648326389011	12.0370628496012	11.3257897213421	11.3682898324729	12.3793881707852	10.5144742990234	11.6007441041544	11.574231004461	11.4100029189405	10.966961529156	11.1312766751718	10.6699689015608	10.2861519346747
PARK7	11.4754817476309	11.6459682018933	9.97783465101851	11.4800958353563	11.4285810938943	11.0983530320263	10.554223498505	11.4105176226886	10.5086340855909	10.3175024559345	10.6362642781971	11.5639176670394	11.1572355424146	10.6702353378347	11.2430946048318	10.3009234014997	10.9341666932991	11.1400499747945	10.6143922077867	11.1321431145856	10.6755078632225	10.7877475017921	10.9794192860988	11.3651510114344	10.3235808948272	11.654142991051	11.6271272573495	10.8482781123947	11.2887676034107	11.3077737108875	11.2256430918597	11.0543257958706	11.0489999470928	11.2262491248886	11.5121108278954	11.0959582921341	10.91180054623	11.0271288427104	10.9839665215282	10.6661639139983	11.4112682114869	10.7188219816377	11.2841569370089	10.9435268812831	10.949620149652	11.4327262018754	11.2287333290956	10.4583730263817	10.4866152241033
PCNT	13.0765078275616	11.7511893007527	11.7172418790499	12.0941517984284	12.3645843818719	12.3857024649069	13.6772220050703	12.3860523439497	12.103891954924	11.9158030929165	11.7056802416953	12.6624114675782	11.4108628536925	11.8277134920343	11.6312739835321	11.6542743499519	11.1029435195031	12.3112328328186	12.2382480155871	11.739397606998	11.0532965859971	12.2392016115574	12.4577873082013	11.4075790039806	12.0488176829951	11.5358120134456	12.0787593536493	11.9890783059512	12.2217054515369	11.9611224169123	12.1143038896963	11.7814810719596	11.7823634003323	12.1890702900589	11.5500205944264	11.7040245057898	11.7495992248269	11.9106317685791	11.8710677548621	11.8082439192217	13.6243460756959	12.9387526807686	12.5593348436509	12.1460775740071	12.0581195763651	12.1408492330729	11.9947264841424	12.10517002132	11.8285355635298
PEX5	9.71640944275836	9.46828867956981	9.74122875679239	9.74847740424164	9.87963172982857	9.71755474713376	10.3342486663125	9.84707215574502	9.37399666089665	9.50217126697234	9.64615435589694	9.09175123942095	9.29963958014016	8.76928034399046	9.05568310430708	8.92949017440039	8.67451346316396	9.36224174347053	9.64520216005743	9.5254068192461	9.97290785878218	9.21590607624077	9.6258398873795	9.17141697392713	10.0061112722089	9.19048202771573	9.90075737413613	9.15102705851747	9.66212229005796	9.23724286441962	9.82967388933485	9.65978348565374	9.95181452062594	9.01584552211313	9.68964479010875	9.6030819165362	8.9655095292132	9.99529102623606	8.95662922569913	9.76818121713161	9.68189768106182	9.62215361772786	8.62728731732944	9.7733873638754	9.48628806519596	9.83208733952425	9.52740657675146	9.41623488241134	9.04545668275924
PGAM5	10.1441487477067	10.1977085344293	12.0536367360596	9.9416076658392	10.0353463243789	11.2819690351102	9.88150589590444	10.0712712501601	10.0056575974693	9.23265454781042	9.61810982177852	9.64002143605816	9.21372693028426	9.42919063347221	9.44496894323717	9.12257155671134	9.13022536201801	9.69142912766291	9.76373571103132	9.78792978808198	9.87711400825505	9.5976791161832	10.0359109029894	9.44022831419768	9.8490407574026	9.50143943848907	10.5228314883827	10.1328624996126	9.78636924662559	9.71425317935628	10.0060831821813	9.56027557892518	9.93476810949764	9.33713470630867	10.347428068144	10.0727582731293	9.09341742481506	9.78982994037129	9.35219244202884	9.86371238609954	9.93549706775522	12.254891532019	10.2330361299649	9.93834519828515	9.77381253001473	10.1699235440144	9.72817944547563	9.66078238307545	9.02878816324247
PIK3C3	11.2625083134856	11.0951718805005	10.0403310850518	11.6946085858521	11.5280185526773	11.0190156253327	11.2657586657489	11.5890505155408	11.1366258346438	11.1391394282125	11.8566215888272	11.3754494162694	11.7736181419425	12.1067038804459	11.2013371053441	11.6276740951098	11.6225487967045	11.2076737106506	11.8760011351088	10.701186411984	11.1098810213692	11.5187933358545	10.9374533043223	11.1487680964454	11.6031934404346	11.6513235063051	11.4173073280883	11.5171121001807	10.8667592216666	11.0970067567012	11.7158362396461	11.8126522963827	10.9661348243037	10.9574017899103	11.2237251966174	11.967310776705	10.8047500814877	11.1629448040836	11.0038979337318	11.8803904310819	11.2441145398107	10.8878880738658	10.7509506650719	11.0809019406248	11.9058748975039	11.8483916914229	10.9690620077957	11.461377214402	11.6324096649818
PIK3R4	10.4015398310937	10.7769417567917	9.42460253914004	10.505146280812	10.663037625333	10.4352890530781	10.573328321595	10.8219731287975	10.1196249708438	10.1769955336869	10.4220831267478	10.0105389016979	10.9244426393104	10.8079887448841	10.6529858095649	10.3482407350262	10.2622775676998	10.4746772592667	10.2256749426971	10.0058885824792	10.2400661240566	10.3852905161424	10.3417089113024	10.1797964872126	10.5577312232588	10.7491209272247	10.5006545561629	10.4545780890307	9.7660808392211	10.336115041678	10.3418057125651	10.3851939673118	10.6121524785901	10.0389236006073	10.3969758749627	10.7181710560309	9.76389006263736	10.6105761041996	10.3693137992097	10.2870530670229	10.9399102565423	10.6849345826364	10.7898971958018	10.3353922769666	10.6313820675829	10.5845945350824	10.0225465155235	10.1118263582676	10.0587521518458
PINK1	8.09073801660629	9.53769069760209	8.54001267343213	7.92478935946795	8.64954905924345	7.29519110063642	7.77494304173042	7.85149052997296	7.87449477071406	9.07355755913947	8.04980876123997	8.55579688766224	8.40774795576296	7.37111599086469	8.15906456348069	7.23081665483384	8.60122811601288	8.83258566709722	7.54504851019754	7.13803026833173	7.91262729049842	7.1386065120492	8.37904158687611	9.07897600601146	8.17453309224756	8.53668556136297	7.67278132281893	6.97635071206857	8.54727827278886	8.8425033312289	7.78767445620989	7.98780742282716	8.01365981866289	7.65563018536732	9.26948971229793	7.65445770269858	7.91804433249809	8.51012607256298	7.52537654460494	8.02556476817489	7.72871373403879	7.21870015175545	8.02449936637917	7.92280214770809	8.48521604289831	7.72568504502363	9.93149896389073	8.38697077850281	7.91938403041452
PLIN2	12.5234386049359	12.1372309435266	10.3834511062479	10.2654922333518	11.3751885079789	12.6203577755532	9.97191737386657	13.8538534618626	10.3601082884734	10.397878577932	9.55337797098	13.1857591706718	10.3186259698821	11.665578487261	11.5488316325797	9.7765402993674	11.2666723500997	12.0756166851929	10.160682342769	11.6352948629413	10.0999879908243	10.2847065271452	10.964494639935	13.2761563979609	10.7747842182974	12.420729766652	10.4842299935286	10.6608386308478	11.6133140275189	11.9849310423982	8.69152090878831	10.4431240722939	11.4785479445587	10.6913350211655	11.832560297606	7.71816123967823	9.66050626155381	11.194705442372	11.3600213491381	9.63125953628171	13.1574710715429	11.7748841279001	11.1463429198141	11.0963755979914	8.68557718445174	10.9615512190448	13.5111144706405	10.4731846959699	11.1544747293783
PLIN3	11.4093462812294	11.7970446885456	11.271266048163	10.9678547926538	11.7648760527807	11.7938759233647	10.0919755660294	10.7854303932706	10.932981123631	10.2483483275818	10.7247875673327	10.1100292511579	11.024452016601	10.3461121799117	11.1287342328583	9.71866191790287	10.7150461770138	11.7252775622192	11.0407712306436	11.1227835895398	11.3120673659652	10.2898417371734	10.9857685997011	10.9886050662185	10.9427752048813	11.4722635305788	11.044808127133	10.9115814364954	12.1384211007652	11.6286048637294	10.8451021422111	10.5942787882507	11.6375608206074	11.208438772205	12.1429046089508	10.6070980390887	11.116921879647	11.3958981081524	11.3972321548501	10.8131431846651	12.1643505121986	11.3135794159466	11.4986457020433	11.0390139651739	11.2155969017702	11.592467358565	12.4821417204087	10.9865966015349	11.2759798717773
PRKAA1	11.6663828149312	11.5361361160706	11.011871965493	11.5780192947133	12.0813237454487	11.3093378515089	11.3529400407486	11.6866032044878	11.3243029078736	11.5059135628797	11.5838884371365	11.7222964838839	11.793255703056	11.6607366596796	12.0102379529351	12.3198237523771	11.5610747683752	12.0366550676022	11.4603008156341	11.1900503809639	11.2930152734135	12.0322543960514	11.2747324580577	11.4518697489866	11.4300452173715	11.9075113712986	12.2398467782565	11.4192550577878	10.6116238153005	11.2468232687506	11.7661253205237	11.3629706916794	11.2819503904479	11.7645005247832	11.1665413396563	11.8111242608135	10.8047500814877	11.9668952919698	11.1541498407659	11.6739776998815	11.4428622517676	11.6771470595295	12.5379153024891	11.0779071157489	11.6919135654757	11.7022905553745	12.0284622135244	10.6480452415928	11.6633353177672
PRKAB1	11.3100919894081	10.1684391305595	10.2561137725313	10.3891173285644	10.2375559385431	10.7218604620565	10.5525501909273	11.429587966961	10.111423941321	10.322151705283	9.90562792975718	10.3757175316198	9.88106734318397	9.89065963156721	9.99970644503614	10.172207669005	10.1104512037174	10.4882174816143	9.80685211233934	10.0220893195746	10.3272298476988	9.26887902042976	10.8669725628218	10.3183278521263	10.0751595105287	10.4866348606099	10.1380675739675	9.48834229878391	10.396915715101	9.83579843204019	10.0301808165255	9.82773691575256	10.2901391535341	9.81174970926637	10.5930712025745	9.99307860056481	9.39662839819826	10.4494983418342	10.1665200612311	10.2736498182904	11.799010219571	10.5483741602598	9.87632056609519	10.5398834277015	10.0092999210168	10.3718558998932	10.4596128632779	9.81363399681594	9.60222590878374
PRKAB2	10.0419925460782	9.78143215666146	8.89975362800138	10.2357950053706	9.93120548022685	9.71918820261208	10.641815993641	10.0869715060544	11.153498792647	10.3967770571419	10.0850653403487	11.7921420085812	9.81429051916322	9.82941284577339	10.2581127114909	10.3713298739842	9.62209460718379	9.6368966478699	9.75495561216622	10.0902633301385	9.98214648443469	9.78025705816011	9.69463890240915	9.1803434446699	10.1650078043466	9.75536202390615	10.5100787412836	9.57544466573129	8.94853059186904	10.0105974814855	9.90834589119755	10.2482869591188	9.87941933606451	9.18931293232693	10.1532463736935	10.3138928366531	8.97631354920825	11.2589370725179	9.96011709394855	9.99201655593026	10.2309940308268	10.1758086229633	9.85310374560832	9.65298118829791	11.3883515029383	10.3953206284272	10.2319051510113	10.2545175058595	9.56224528680348
PRKAG1	10.0705783606441	10.5203782867564	9.43756107959266	10.374971801925	10.3976108851862	10.1828935460059	9.99551050555099	10.5364043236456	9.55664014503607	9.83706198456793	10.1417848299239	10.1906131412821	10.7693011721867	9.82075721191135	10.465638665317	10.1889393192016	10.6438465621735	10.1827269828638	10.2282147208543	10.4844610054278	9.91619809598519	9.77477334000761	9.76523537195965	10.9473672434089	10.0265939712407	10.64996949804	9.92016742286696	9.98161502489402	10.2156590903651	10.2321361046773	10.2375759630192	10.1166686344269	10.1018938951994	9.91104891242693	10.7601621763037	10.6177634819201	9.89493285891079	10.2026318347901	9.99165182796998	10.2058761516223	10.6024704691014	9.60936320356987	10.3466359615854	10.3808153176007	10.2590138406489	10.2519915685556	10.5639780434219	9.70778398229111	9.89519926284227
PRKAG2	10.300578733207	10.9368506981918	11.2091471418686	10.3984712084111	10.7304760409414	10.4233141483781	10.5458374848103	9.53823163790389	9.74229792340265	10.8221816908625	10.7432339120915	8.93090461500965	11.0470449041501	10.8784970168768	11.5456350609866	9.73299416843672	11.5006474188239	10.8595961878903	10.2731823597605	10.4951395482675	10.3618525093107	10.8111512523743	9.75287957917432	11.3427973115163	11.223773036586	11.4069011844807	10.5906213607182	11.3111052690263	10.5718003874683	11.382535257916	10.491060501632	10.401310887213	11.0463571924241	10.6913350211655	11.0945371876039	10.7434357939093	10.3292388989945	9.82862622162873	11.2744086742062	10.497698367864	9.36820915789819	10.6572396267826	10.263544004838	10.1887450047189	10.0162028826611	10.032190872641	10.6943138952125	10.6369571968881	10.8513661552517
RB1CC1	11.1547484194501	10.8547072783537	10.4020809762223	10.9591894034781	12.0759069998814	11.5259297260895	11.5944752483756	12.2736652890828	11.7953458595853	11.8335272802531	11.4606461149981	12.0998410261327	12.3244668858799	12.2425183630163	11.8158304304373	11.7125709431305	11.753034317185	10.9842773200869	12.017067377705	10.652584213373	11.2063243396306	12.6479389963251	11.2529631025797	11.5290188881419	11.7321653998343	11.7224489828016	11.514155810593	11.9283285411124	10.4207089105068	10.9595737408889	11.3483851001339	11.1483242980328	11.389602563726	10.6663904827735	11.1205796445472	11.8658329650537	11.0873292352444	11.6157387567932	11.4089584153772	11.757391971126	11.8093848734104	11.7492428572137	11.3287202651278	11.158364333671	11.9118096336971	11.2645388513406	10.7881247090237	11.5348991078418	11.177971411376
RHEB	10.4603312364959	10.3251891930479	10.6878146171439	9.95593320332133	10.450660219474	10.0606651657559	9.63973462195112	9.59000411838864	9.41987966387253	9.99097647410436	9.87109761515744	9.75189516572398	11.0993992292484	10.1178554431748	10.3203606186791	9.93618641759287	10.3955783569393	10.4901414666916	9.92740796032432	10.4864084470062	10.0215106582892	10.9675430217403	9.54788476542805	10.4824938573737	10.0960764871619	10.4929480899666	9.77421044773303	10.1739137145122	10.1215265681589	10.2009974098184	10.2038384692963	9.83891793559074	9.95745218980043	10.6314912639448	10.7750737355718	10.4368635239505	9.83881362606768	8.89184625810424	9.98790385428232	10.2303655440658	9.38934886009621	9.76162844184858	10.2483707086727	9.88862156664896	8.78269609880913	10.1764767523578	11.0212475696884	10.2103188616406	10.6065966655274
RNASE1	5.91909301300138	5.73901692962785	4.08598102251222	3.28238592027166	1.68500178898769	6.05230946917699	6.6122062360955	9.39422441994746	2.92436042086688	5.28975580738714	3.97780248265729	10.2479771243309	5.85271794993469	4.38556191532322	7.18595480175171	4.06601977065005	8.75696425634921	2.77294365677341	3.42530489699034	5.01054779723896	5.04516870334291	9.23466867345894	4.96957071559886	11.9463277849872	4.02674190018835	8.02919824266894	3.74735106757521	6.56380340301423	3.87730055616535	6.3435593940239	4.11960600795502	6.18132276548712	7.32644164531343	5.27452022668872	7.96645903304777	3.7093458457884	8.07372698933568	5.30653727992714	6.24512296539757	5.35188751538697	11.6667478860322	4.60069845478806	9.63515637599662	4.2759611330931	5.96847222724423	6.45909845169582	4.37145966669973	4.50645305351102	5.34233640238708
RPTOR	11.1316790803821	11.0951718805005	12.2780608189781	10.8720666779119	12.198391503451	12.0759837223218	12.5556634734763	11.5762722663452	11.1952255813456	10.9066375441383	11.0668296844053	10.3488125446025	10.2381239552624	11.0250976689103	10.7046716937076	10.9289675056684	10.3147942451227	12.1526459775769	11.0820735169487	10.8680679113207	11.1056604889516	10.7369519937425	11.4548646303782	10.6705638362478	11.4062361445866	10.7735278642566	11.4775037459887	11.1106206913161	12.3971603981716	11.1705138656335	10.9700875457168	11.1595155568399	11.005443552247	12.1955425112003	10.8166313511812	10.4037919191843	10.5429524693056	10.6929471040272	11.0477616222811	11.3808456809361	10.9541672769486	11.9178964516158	11.5182817732296	10.9734871350889	11.6710706468593	11.2307544094142	11.6162537423853	11.2487374161981	11.2244570353232
RRAGA	9.75214356803585	10.2522937567546	9.89945447852124	10.4888184512368	10.1982105040429	9.8869860574185	9.71944907993617	10.3467827154103	9.387643805844	9.64075109682966	10.2955170816589	9.37715950531134	10.3757028474512	9.49867057393976	10.1200254217983	9.438125672451	9.96102600485636	9.7358899279178	9.45447542418739	9.91482552936568	9.76739681197181	9.14965894711857	9.81600422631232	10.8170256466339	9.59259587543128	10.8484736855456	9.93550960009166	9.4770752161285	9.64404351154745	10.4386734543259	10.4380094954549	9.55010670714048	9.97005696722642	9.58206506050834	10.6997480289421	10.0277672540943	9.41527466921866	10.2003579242481	10.007781463475	9.79188028206235	10.2416003172728	9.40805779535293	9.94066685769465	9.88725360847103	9.98417214298626	9.88677432411771	10.3917030766147	9.71547083215423	8.76927808880999
RRAGB	9.87299188852576	9.45283353925733	8.68616704202637	9.32664031126103	9.29058534137585	9.55511114787757	9.51296353650221	9.27064544908882	9.00755895384564	9.32356865559104	9.56379387145103	10.1330501535246	8.96709204440057	10.8047004703109	9.57966060549039	9.61413956509973	8.92780327683663	8.65187566551115	9.18842932011368	9.16100252608702	9.12793525567935	9.08908710930004	8.74618447002131	8.62234974777481	9.21825482098074	9.04625470027477	10.3350672449688	9.47481120138414	9.40256173680193	11.2949279319126	9.78788329032665	9.57372352690464	9.64624859642538	9.08161737871611	9.68133674812023	9.53879446574457	8.90648036218043	9.69933002650687	9.70554554305443	8.87506537758438	10.3718582186171	9.88747597884758	8.78282316974154	8.67869627197438	9.51191121232801	9.80937766646779	9.45219409908798	8.997833752561	9.56417446184096
RRAGC	8.53559180968468	8.78263652708411	8.91465951491144	8.58371452312	9.37338324764019	9.02902626060883	8.02714345002422	9.02445978204419	8.52009503230101	8.67968999560914	8.4746785777787	9.10954733812898	9.69717613325231	8.32498442102651	9.55987912168662	8.53389140101623	9.02907333147975	9.11287196159747	8.33478480630429	8.34311332859848	8.41378428319045	8.76697103622856	8.78553749443401	9.99146356135875	8.81595293503613	9.50768844471808	8.68988486462737	8.63894163905235	8.36306036228093	9.26259942069025	8.66782139135865	8.60391008288767	8.79943322057937	7.92860127716539	9.27612539009464	9.00327393139284	8.66073776945163	8.84020141414433	8.87239953719997	8.69237334327478	8.71303867232887	8.72408464081335	9.07999375509599	8.43831893062188	8.40332621121739	9.05018893219683	8.99973276097574	8.23480697800206	7.94922075531485
RRAGD	10.575936077883	9.69867798885669	10.6325396208808	9.53607038545329	11.0617030722499	9.58766619131187	9.72242877508812	8.32063549944098	10.1710356511982	10.7394411841368	10.0285331957703	6.20963849196125	10.2037524442659	9.08336372336126	9.88008141501769	9.86248695798968	8.79853767286452	11.2745035100406	9.26710941383931	10.2773549268694	10.132159266929	9.67625257830836	8.09564916343395	8.85199190058124	10.5323776052631	9.09963199868074	9.88635550568613	10.7728843132652	10.2505954438042	9.69202855496701	9.87177039595786	10.1269674669348	10.8937384603474	10.4485127134778	8.49240949914467	10.8914146172104	9.6914327168207	10.0843031734629	10.6644339449132	9.55390411787481	6.96783316391088	9.96733332329897	8.77930831485887	9.27613908725041	9.08015266241117	9.62043665033603	10.177753257175	9.72311694135514	9.95081951667133
SLC38A9	9.20971900003219	9.66218527636708	9.54684016225548	9.90269585245317	9.78099416548881	9.77522427568859	9.76061496480552	9.04191522618021	9.76548000732261	9.40690459165214	9.89878766948734	10.4648242304703	10.3345981884642	10.4716788072654	10.0814440261419	10.3667415137505	10.3347120142703	9.65758864022455	10.2533695760392	10.1244302170621	9.93058589054804	10.2962351514124	9.90132501581333	10.2293796972172	10.6993313580058	10.1322115876068	9.55995377656516	10.4430433098216	9.62573529770016	9.97729107168377	9.85986764172267	9.8908755381656	10.1246216366731	9.7014735780962	9.92880201139262	10.2299836616191	9.7023191532156	9.85488678685153	10.1720358707746	10.2303655440658	9.70046895446684	10.1506486870675	9.91045992717445	9.94230272390208	9.64256487266588	9.77030273560305	9.32253830308966	10.062953961009	9.9330144026529
SQSTM1	11.5042066435652	11.4017370355106	11.6817399193525	11.1847513953196	11.1791876420521	11.0170249979292	11.1072371940035	11.0129854071591	10.8066115100512	11.5392401867311	11.6037933693459	11.6905040086204	11.2988039776739	10.415300714557	11.4155995830006	9.91497212474255	11.96412408121	10.9917658472658	10.7416141881282	11.3806298639555	10.7549102036734	10.5833574983512	11.1652439886034	11.8889484087522	10.915577384763	11.8248436266361	11.1071063790077	10.8622026321905	11.0662381891002	11.8621675504167	10.9357722652079	10.801360462829	11.36276952458	10.5710498217864	12.6926729182276	11.0341731453872	10.8208234439922	12.2075213197388	11.4056846583748	10.9674861621317	11.6441417635094	11.2459813901036	11.0090434489321	11.2884176091694	11.5616129796902	10.8078347572756	12.1174551528254	11.5036095464399	13.0514774651927
SRC	9.9364917419498	9.23972848808809	9.1501509731455	9.98416445973757	8.59336346692305	5.82779568129125	10.6259912951872	9.71651315133362	10.6040765984451	9.66839965762179	11.0171639346111	8.37998888606391	8.62464350730898	6.75988014832617	9.91164000924907	8.31126587705085	10.2231235126506	8.72885414607901	8.62425625797964	6.54539038918682	11.0642125420011	7.92624392964297	9.90579628570518	10.6514322126573	9.9718167016551	10.9582509780022	8.61562880175455	9.20938490343456	6.58504000837846	11.0438866293719	9.81895499027797	9.46426343809558	10.1592792266362	7.33748412062096	10.2564009728533	7.96250381419486	7.48559997999427	9.94320772048827	10.6351804031796	8.80225274857013	9.86453454754209	6.86743632402656	6.78518625938128	9.75550492021541	10.8519116864819	8.81363265936825	8.63773024008967	7.59998858004306	6.49629990504435
TOMM20	12.0644436136912	12.347973499836	11.5924441002915	12.5651260023641	12.2989400539836	12.1018836719324	12.1842581093912	12.3361417052262	11.3690175504978	11.9837692033853	12.3299373986172	12.5028239871257	12.8746698503881	11.8843650855047	12.2025606579486	12.4773083797657	11.5897732217294	11.8840559692631	12.269716555625	11.9303248478663	11.8000265755634	12.6847099320447	12.3682850238013	12.2343361426405	12.4507317971709	11.7148171451354	12.3798421641788	12.3865844753971	11.9643977806432	12.003849398472	12.4494669300984	12.1204561886076	12.5697924916916	11.4249567805027	12.0009098879526	13.0670212482901	11.6389301473495	12.8994743557071	12.1056026288206	12.8967528126685	13.03523650485	11.7572368769577	12.1860392152481	12.1852878479271	12.3937951431033	12.3517904043915	11.6589438626062	11.8923614244855	10.9349975414932
TOMM22	10.5491013772446	10.7503230660617	10.987406744166	10.5170036581947	10.3535216083449	10.3847242566005	9.80907264272044	10.1538628601054	9.91243990426828	9.50830416226883	9.77426152115925	9.68373975363927	10.2706582160613	10.0583516622664	10.3552081852977	9.91497212474255	9.80455472116336	10.0918912724223	9.75671591204589	10.4648406243661	9.72216495907903	10.4266730054229	10.4030872927714	10.4824938573737	9.33781798243623	10.3940960289087	10.5032308998944	10.3718280843772	10.1113279173108	10.2153527888957	10.2306602268911	9.9410267516788	10.4162640030808	9.82850391242246	10.425111914961	10.543793371764	10.0749204144686	10.2572516323153	10.2596098490277	10.0283835701371	9.97671132675306	10.1362313246777	10.4184389737451	9.96582256956763	9.88810089911461	10.341353151762	10.0019168203243	9.67858791426401	9.79197349510599
TOMM40	10.9369461495484	11.458459704917	10.8775858710588	10.2397034010724	10.2070471348802	10.3086488753457	9.88283820389151	10.7817246905315	10.3929577534808	9.4350782207648	9.63137518553798	10.9342177608468	9.48279359461324	9.6357530564878	9.61842798140308	9.04427863835642	9.04643225237136	10.3604703256591	9.49722072112139	10.4844610054278	10.1140637368588	9.9601287067428	10.9187713436835	9.69814705042089	10.202783463152	9.45260932732331	11.1166720914491	10.0516446197559	10.6861553352477	10.9034552671066	10.3104454534122	9.8908755381656	10.3232649694961	10.1443873289247	10.6848642487047	9.92845633394296	11.1641455197735	10.2714020889475	10.037093597255	9.96308337039096	10.2479268615442	10.3172130888416	10.7590029903011	10.4785261264191	9.63540933061393	10.7506376762575	10.6693730032039	10.6062766373353	10.0450034256942
TOMM5	7.46068966032803	7.18971650733794	7.05353420953432	7.76760815535911	7.28664708879826	7.35527372890541	7.07104237236345	7.63191920800838	7.69291320759945	7.38376257028836	6.85964346328891	6.87321604227048	6.22326994570933	8.73283422623055	7.04810504202703	7.56802307564281	6.0381725989112	6.97900187034435	7.23727317839064	7.98369806939155	7.3143164593189	7.51711872465567	6.48268744152853	6.06850309763988	7.75782202453112	6.81071264788997	7.9395319065075	7.91991218765422	7.54581841551865	7.3451631923957	7.64927893902671	6.77791482620025	6.84440943059915	7.73599105402679	6.1833568123479	7.2699576988038	7.06728616293269	6.67111725868478	7.26118770996823	7.41796503216556	6.90512531981657	7.31641379847931	7.52573380707985	7.29730688496479	7.70768149790145	7.82438379744034	7.25644289321345	8.19136465144538	7.64090805221608
TOMM7	10.8827085014242	10.7839064370968	11.1954806886726	11.0065999085663	10.6057189851807	10.900924124757	10.3478192183572	9.68828788746764	9.33789781527799	10.6180306752483	10.7013929322787	10.223671310673	11.2911510223138	9.91322749879389	11.1164756161056	9.72870942395247	11.0854164065627	9.99223698517111	9.81701109126772	10.7145398993207	10.464298055303	10.543067119599	10.560248488529	11.6236784847447	9.54673501757728	10.8186258364525	10.900476427533	10.3947621915961	10.7884548111243	11.1536715755465	10.1991224842102	10.706881635444	10.9293153467937	9.91576049892578	11.317843561313	10.7441313151622	11.2460332886637	10.4533228026916	11.0393363730435	10.3276128352442	10.4877635454089	10.2153845805601	9.25973655715991	10.2410879288132	9.5787166253122	10.6371231542641	10.6953026180083	9.9760314314714	10.8857112246537
TOMM70	10.7568558599058	10.7471589192013	10.7576782867188	11.1988732290307	11.4033336854792	11.5165668180796	11.1956595805172	11.4196074745265	10.9385546438679	10.8147778977871	11.2201090411876	11.0342698985278	11.3433950195275	11.3813285509629	10.7835455811925	11.4964710786495	10.4063742691237	11.0418134870345	11.2951000747504	11.004101690602	10.9721644777164	11.4950903471717	11.2919144822035	10.6684505860365	11.2250396059395	10.7340984293812	11.0406759154173	11.3738073379226	10.9484163076057	10.6388077832614	11.330168164856	11.2093674744924	11.2472757272457	10.8192213965215	10.4050708916737	11.7826332497243	10.2542859138113	11.151808412418	11.0827371453262	11.3876014136536	11.5990760097505	11.644998815216	11.1700220037661	11.2853051641048	11.441113481751	11.5229104194277	10.768529556572	10.7041750350403	10.5277277669591
TSC1	11.4611589992527	11.2629656243342	10.3454537278264	11.8316852443609	11.9744344699044	11.3766064696172	11.5274844028922	12.0525517722623	11.7721226465879	11.567904876514	11.5246940685953	11.3527482213327	11.3546978893832	11.598168539891	11.8402625592276	11.8191855214935	11.1804622873345	11.8062709830721	11.8265761155543	11.0627061893256	11.4122960724074	11.3353954852254	11.5197466880128	11.0004140281271	12.0398492802916	11.7367061842342	11.8185689307821	11.2548198575842	11.2848836970085	11.3586307146046	11.8403116812555	11.4466622213302	11.2164567450601	11.8424544556941	11.608589843027	11.5168726256972	11.2993473456941	11.9224063229835	11.2604958418065	11.6334531930654	11.8299130106133	11.6383249103039	11.4144850520543	11.5054591711498	11.9648652280171	11.6070944252751	12.150993662018	11.692173413139	12.0345930431076
TSC2	12.5524402023117	12.1387408881641	12.7536583552258	12.2092444464486	12.235304214447	12.5594297438999	12.168230637969	12.1600798042087	12.3655412291478	12.3586160568325	12.2612008689965	12.2630239968492	11.40472919519	11.4815154438772	12.2872957238288	12.2246498996331	11.6033248465628	12.3209941733696	11.9214366847304	11.8501675925018	12.2759101711441	11.5286010394668	12.5115818136166	11.8605370358159	12.4849679005305	12.1827603251437	12.2004360214004	12.0389691289507	12.7291435923155	12.5229256569038	12.1415974687698	11.937850245204	12.5812486400828	12.084501421628	12.8551207089379	11.7483777667097	12.0300963646714	12.2109139517808	12.5578920553586	11.7485377767635	11.9191681413828	12.8273620969855	12.3809638008749	12.172429401859	12.418234819225	12.429089893808	12.8783917398157	12.2139712924288	11.8959533828085
TSG101	10.0583965876569	10.6343718725069	9.65509344300458	10.4008002328027	10.9008168198806	10.4898940997744	10.0722577119326	10.6497087454124	10.661375378325	10.0621840856645	10.3131165797363	10.1716795336807	10.7321013660839	10.0583516622664	10.7858696648088	10.1316745634129	10.6876505006522	10.6799362359066	9.90694555347712	10.3129067036208	9.98368051976249	10.112813643564	10.4125442876115	10.9852132466082	10.2420996203995	11.2127527724789	10.3263642348014	10.0577080453444	10.188197209282	10.5017880129674	10.4219085798183	9.95650849703003	10.5065164789797	10.0646075181497	10.8680480123688	10.5389917525768	9.61514285481357	10.5820397591245	10.6335821048503	10.2140855589023	10.8041145841555	10.3328588075282	10.3454480554011	10.254943303243	10.4248607352265	10.33718124777	10.5897286984957	10.0092441186536	9.58522684688418
TUBA1A	12.3990798897091	12.2682702203956	13.4926758239045	12.050318534789	13.7317356847478	12.7627849856826	11.5043002943799	12.2630729555895	11.6924455268188	12.0465714440152	11.5099569757834	11.7388273622432	11.8784597154239	10.5910088410839	13.9819387237461	11.281733591638	12.34624097432	12.6198936158909	10.7478228290101	10.8680679113207	10.5914795419071	10.9400433935114	11.0201989569585	13.0682740126146	10.9288518050918	13.7398742581145	12.3265302683825	11.4938221818317	11.303559795152	12.6952965980337	11.7117032415482	9.99824605262074	11.8835490760078	11.3555618721882	12.8434400719824	11.8004641637439	10.8543960925768	12.8892760129018	12.5879132372577	12.1032210293039	11.389496578722	12.0562723098622	12.6034805636613	11.5152337146036	12.7401367800069	11.7164930455513	13.522718548675	11.7239589920252	9.97422291156576
TUBA1B	13.1858491133411	13.4251357327588	11.9802602241868	12.8420286472205	13.1450559067326	12.0813915636311	12.0259490057409	12.3424443387447	11.4309599620361	12.0688731249495	11.4191821623885	12.1059487484426	11.6585750571205	10.3279021268162	11.6808184322335	10.9295898580441	10.7662307879075	13.1886784419775	11.0386024020569	11.7580570428395	11.8216308647068	11.7977966911127	12.5012776739218	10.9629698861091	11.7786214878645	12.1478451013043	13.0550390148661	11.5721556995036	12.0485063632538	12.7350136373781	12.123355529588	11.6551356816797	12.2378594791723	11.8124503617589	13.0352523522395	11.2010131897072	10.9670080181914	12.2722800733108	12.1245017144769	11.3207506417117	12.6458902154745	12.1552897043842	12.8541645321484	12.0624905437729	12.1327471328893	12.9504340117213	14.1346885328718	11.8326507541069	11.8786170336044
TUBA1C	11.698572450769	11.4966435112417	11.0902766987184	10.6064930698595	11.2471660836232	10.6822128105496	10.3989987250553	11.8302155195875	10.1439519973291	9.9792498669414	10.9225410176861	11.4086205839114	10.5171288843941	9.5597651398414	9.83590324734917	9.77099475382938	9.48622557413328	10.8302781919698	10.1935446023168	10.8954410518704	10.5844196755108	10.7958918361328	10.4604416547224	9.38467157718726	10.8546921846763	10.142956823805	11.1099264137615	10.519719990958	10.3872874649687	11.3174847699291	10.5680641436566	9.86922628512415	10.1445278042039	10.1295918219976	10.8840638094851	10.529340303498	9.71312405406675	10.5394980037841	10.1216175302614	10.5569891851307	11.9853473710629	10.1779758476597	11.243922183201	10.5197195571074	10.6886746525464	10.7474973771132	11.5207638662539	10.2780670451504	10.0804811625874
TUBA3C	2.79766230484099	1.68500178898769	1.68500178898769	2.51368242327561	2.74196590662583	2.99995634460582	1.68500178898769	1.68500178898769	2.57440624709546	2.49091081055196	3.15355058976361	2.71013728004576	1.68500178898769	3.44978503925827	1.68500178898769	2.7070653186277	2.57560042648586	2.77294365677341	2.50044435334312	2.46680866569413	1.68500178898769	3.09740729107607	1.68500178898769	1.68500178898769	1.68500178898769	2.49812487945219	1.68500178898769	2.85543214262177	3.30262732268161	2.50614055497366	1.68500178898769	2.73155208519479	2.46752589057546	1.68500178898769	2.767475257966	3.2437861750689	1.68500178898769	2.45100033239809	2.43158959160698	1.68500178898769	2.43420052795511	1.68500178898769	1.68500178898769	2.73980315512557	2.47505457456162	1.68500178898769	3.31234770741314	2.52342190423463	1.68500178898769
TUBA3D	6.73871898528146	6.81951441175048	6.70454404228298	7.84492149049636	6.80605659755943	7.13791592913774	7.77494304173042	6.92301246692267	6.8588444671522	7.77832539051811	7.40681528804562	6.92441988966424	6.354605096745	7.59072465608415	6.16286130178081	6.61495383930001	6.24517035432925	7.23919504567358	7.71407022418774	7.04590522998885	7.58081681383893	6.54000524175894	7.79176315136041	6.14360907863948	7.30017938322714	6.3356225744187	7.76155918323929	7.17918029078874	7.3711578251275	7.2968721101357	7.15984671261799	7.40826470044344	7.30890107298081	7.24062248102368	7.23373686363857	7.40279840938079	8.49030527326003	7.05042720068471	6.89536754195935	7.21780629971414	5.91536561000782	7.59476982149294	6.98161986305769	7.94926811732584	7.31832417165816	7.00534713816614	7.03678667876282	7.76467269016486	5.9038126861743
TUBA3E	4.39286929203222	3.82714257011395	3.5547488171851	4.06314902482207	4.20970823760002	4.40624304087443	3.75582256524273	3.88625503517631	5.58001089194984	4.34615543680083	4.93507720618235	4.46237569301692	3.2958571814062	5.42371209897078	2.76688435044503	3.51265568410234	3.3930904367837	3.84150193446673	4.97356559892215	3.94831062161488	4.89507897319992	3.2966971211853	4.47853013782225	3.14401212451551	4.75778815335136	4.43863025620728	4.3014036130115	4.08723662638096	4.71231429541023	4.66010641932579	4.19986394447308	5.10479764667679	3.85194092824619	3.42153457646173	4.69754270935368	4.12188187390125	5.53257386031932	4.08375874344775	3.54983778317	4.54338922506437	3.6680943779664	3.84877343831674	4.83666822443914	4.83429928435915	4.57235958887125	5.34486869284501	4.37145966669973	5.50120618404098	4.7705817072272
TUBA4A	10.9339858490998	11.2574163793742	7.73790383792038	7.9376809990589	7.68491166420792	8.53057284847027	10.2218813332271	10.9784372347997	9.0459337919477	11.3552855182944	9.68801844285555	10.6441678188569	10.6610419917827	5.59673498075608	11.1849942665104	8.6010681147311	10.0007488753737	11.4339277596636	5.56538441769425	7.24317385719568	11.1784641300409	10.5419915014624	9.95624388196661	10.3803248129242	9.09620931860345	10.3495654713487	8.81958281075715	9.29913294718943	8.30798504910636	10.7630472380686	8.68815900904842	8.21078029453647	10.4345697442623	9.39676854637618	11.1038921229855	8.09054986784331	11.0210503076596	11.5538544691065	10.062262086361	6.12575790094073	11.7051884326734	7.60124589037784	9.63903993418445	8.16334116385004	11.2452769713927	8.71160999822887	11.1864642590952	7.15598567621727	10.7784604998976
TUBA4B	3.77756816922107	3.18013418490102	2.56713292419787	2.51368242327561	2.96614690098077	2.46134362764931	3.28171052332606	3.79006663493554	2.92436042086688	3.79973532453105	2.74484549821912	3.39610820675596	2.95699694962023	2.9693315132936	3.83083360631239	2.7070653186277	4.56686817587378	4.03039356908823	1.68500178898769	2.46680866569413	1.68500178898769	3.2966971211853	3.29745940513916	3.14401212451551	2.82146028587011	3.56691375789341	2.4243802988757	3.10063651469482	2.85719260270656	2.50614055497366	2.46470107139383	1.68500178898769	2.77888201546109	3.56773848319622	3.48512356212317	3.09165105470173	3.38566744368776	3.90900553372751	3.28918461419483	2.46492952778494	3.77132936392395	2.7233910280702	3.26989639165362	3.14682181891443	3.21256223174648	2.37482159211371	3.31234770741314	2.52342190423463	3.9906163396636
TUBA8	5.33384153935903	5.73901692962785	6.24293724951646	4.61739872281327	4.83922250384359	5.77834462296373	5.91386657873256	4.6458197659299	7.16825971945796	4.73537463954779	5.98714422522781	4.71995128308919	5.28699164515837	5.67597800307531	4.64166677326977	5.8471114368822	4.56686817587378	4.34324068251702	5.4993041632782	4.82375694996717	7.9254571935822	3.86982249060863	5.66541845815814	4.84474719846395	4.91864917367389	5.52538861316647	5.0001541857859	4.82865936160982	4.88866236595088	5.41177851239988	4.95962990994721	6.10912413387837	4.42354229967499	4.81292978375646	4.46497675261539	5.13215219026259	5.57127264164851	4.9172014836303	3.9492333348601	5.28173806952598	6.41334929806239	5.86841519314424	4.99217071209336	4.73911249984156	4.94535206480412	5.31784998058102	4.37145966669973	4.99065686520458	5.99840829039882
TUBAL3	5.3695561771857	2.45722239386002	2.56713292419787	3.08459825459515	4.97101890252745	1.68500178898769	5.61240529651291	9.50265475524049	1.68500178898769	2.49091081055196	5.49886208944467	9.23847250860588	1.68500178898769	1.68500178898769	2.76688435044503	4.33770865138525	3.57101487094751	2.46318292625852	4.21191061592833	1.68500178898769	3.27278674060052	3.74908216990566	2.6472376085181	3.67568809896172	1.68500178898769	1.68500178898769	2.4243802988757	3.98506474596191	2.52494089152816	1.68500178898769	2.77501972805995	3.76828842664934	1.68500178898769	1.68500178898769	2.767475257966	2.40890048229287	1.68500178898769	5.12518961489979	2.72968325612483	5.93410870295809	9.11028167445423	1.68500178898769	2.50674933420006	4.2053663703654	3.86999037740617	3.02872224202504	1.68500178898769	2.855125556801	2.48395635769465
TUBB1	8.36583392616325	6.43468939438224	5.43943401071759	8.32382871546191	7.4886538345594	5.89891388974547	9.25759887374675	8.90690210753422	9.50748695325703	7.18361761081351	11.5229157513665	6.57292886930756	6.65128230646635	6.3898618838801	7.62044052401382	6.26599209991608	7.93912920321432	5.8818652307508	6.80512365961348	6.38739588171329	9.04807267234072	6.62381972155832	8.03161874045884	6.91718147383079	6.74364393784266	7.17784261254505	7.13970404291307	6.03340784356881	6.32714343636393	7.108260123438	7.2808875358609	8.05647658518639	6.2496710275144	6.85198125930166	7.55083650132674	5.98431972487103	7.70070023210372	8.12999021545347	6.85200868703065	8.22909667470237	12.0958586314103	6.64714965537953	7.56709894079082	8.00583814701302	8.44485217387187	6.91860064414785	10.8986993280449	6.94974025861598	7.22888543235611
TUBB2A	7.42738555020832	6.94642096618395	2.91450194621924	4.32846845879875	6.63308638794101	4.59240009124084	5.61240529651291	9.55569638842624	6.74461109369814	7.31075540765902	4.28625311330254	8.93090461500965	5.4134410921014	4.06140661527725	5.4622885145849	6.83307037342842	6.09278472289878	7.30190349124208	4.44489171296518	6.4842582035155	6.29261661178174	5.38428520348575	4.37678298604474	8.47535773544224	3.56813418854167	6.13455986487875	3.27478860737666	3.10063651469482	5.39430162157991	5.51720397337015	3.49677107394302	4.76882206873049	3.19888613165779	5.62240278743815	5.95925183998664	3.60839988736884	4.09583042837452	6.95647970882526	5.17315036318429	5.28173806952598	8.53822443843199	3.65116769407257	6.65302902770988	5.51517563336627	4.44451922691665	3.879627795223	8.3112787513163	3.98453688694624	5.99840829039882
TUBB2B	3.98401280677057	4.17991831194723	1.68500178898769	1.68500178898769	3.30704308311443	1.68500178898769	3.54141204282715	3.79006663493554	1.68500178898769	2.81082190398658	2.44265378816659	4.07213929349772	2.95699694962023	1.68500178898769	1.68500178898769	3.25622193686833	3.57101487094751	3.35195187835067	1.68500178898769	2.77790145849978	3.07601021657438	2.52163959508587	3.87078399908968	3.34870712509063	1.68500178898769	2.49812487945219	1.68500178898769	2.85543214262177	1.68500178898769	1.68500178898769	1.68500178898769	2.43295280193562	1.68500178898769	3.06014701043242	3.48512356212317	2.40890048229287	2.57142205320045	1.68500178898769	2.95154169516139	2.46492952778494	5.14578926644243	2.7233910280702	2.50674933420006	2.73980315512557	2.47505457456162	2.37482159211371	2.86456115032122	1.68500178898769	2.48395635769465
TUBB3	3.66056329716658	3.18013418490102	3.8472847854334	2.8418658038563	3.30704308311443	4.02570374039563	2.72454876356948	3.79006663493554	2.57440624709546	3.40660699722359	3.15355058976361	2.92828128803145	4.04139362057597	3.44978503925827	2.76688435044503	3.10305667663992	2.57560042648586	3.93932157606335	3.57175373411944	3.74415220087901	3.07601021657438	3.2966971211853	3.70709943357219	2.55067483680677	3.92631559451196	2.49812487945219	2.4243802988757	3.10063651469482	3.30262732268161	4.38664231638779	3.00540607846797	4.45060680070708	1.68500178898769	3.69854584676063	3.18370916494699	1.68500178898769	2.57142205320045	2.98315020524192	3.66196160612098	3.62436140889041	3.95598937397205	3.41676170390513	4.31047659350745	2.43897323329541	3.7632290620318	2.85859175989873	4.78866853408593	4.70811980793122	4.46919540691209
TUBB4A	4.16261305082512	3.60721296765411	8.37197209516936	3.45118846736847	7.21833191617628	4.75656863952896	8.61643196065744	5.58103252804201	6.63892365076389	8.14665333437686	4.93507720618235	3.82433665953898	3.55735742709015	4.06140661527725	3.92831805302855	9.0873068677756	4.56686817587378	8.83561550525671	3.42530489699034	3.3591217102049	7.62081034904317	4.93339044576781	5.48507273285569	5.43194798304334	6.85263399265549	3.05950908119151	3.930532729039	3.61997290957565	10.4406291050582	4.99037806269401	3.35495482412319	3.552902363887	3.63012763668572	8.3559342184493	3.48512356212317	3.60839988736884	5.68145601980315	4.87165932865036	4.2552448739866	3.49725303531134	7.74669950092344	4.37241913193736	4.140222984222	4.46822672731254	3.64681750310412	4.15696090154319	5.37139450495826	3.98453688694624	5.26803086232585
TUBB4B	12.439040450316	12.7373406152832	12.4189926235849	11.7477217702465	12.7752883800835	11.690258045286	11.6685699144217	12.6702419579659	11.3313815757051	11.8424547774624	11.3461392799953	11.6500371464543	11.6899543205355	9.96912882026456	11.3119049065501	10.5126076647874	10.7128735657818	12.6520431399553	11.2268920835718	11.4254738685427	12.3028889699584	12.024188787257	12.2930546817723	10.9499794302588	11.5646944992305	11.409684564879	12.472375408532	11.1649943070349	12.3530167364364	12.6119305606432	11.7772423409023	11.5070485364153	11.4741302148835	12.5654755129666	12.4526331006316	11.1599045945201	11.1266527236732	11.6415288588444	11.4075562862142	11.5904066270332	12.5020097273454	11.471219890341	12.3725329089702	11.8802468153431	11.8731703994179	12.2335460411955	13.1189926521993	11.7818472189926	11.938218234624
TUBB6	10.3458297953199	12.0358555610689	11.8311167717683	11.3145619903052	12.5554968639463	12.0227457428805	8.41013590123664	8.83720026760808	10.3929577534808	8.59000508033696	9.6363184175158	9.24251052516407	10.4203536570716	6.43599637293666	10.0235363888025	8.84227510546259	7.73154868217939	12.4848198737496	10.2471218619945	11.545214238863	8.00617988451613	9.39814249598089	9.40042408045248	9.54760933897352	10.3689740813437	10.2424822277025	11.4008215147306	11.1149886451819	11.3898655646725	12.3364132572979	11.0870187787565	9.25064131325054	10.6988466585957	11.7296939115059	11.6886944877016	9.84791895361724	10.3529216490414	11.4433012255901	11.339579992864	8.86019618297211	10.6770371927318	10.7217960255721	5.48482143862856	9.58710295684403	5.74662464142041	10.3587445889111	12.3188489061634	9.59979155793268	10.743985767123
UBAP1	10.9574998961804	11.1161721215279	11.2589084003343	10.5223613260555	11.2631422383817	10.7259284517973	10.7243933535204	11.4066731161787	10.8526028211273	10.9081844756675	10.8256080578975	10.3867055088835	11.4244523799237	10.3385525717525	11.3092145956446	10.4687489570955	11.170997187486	11.2302960334205	10.5650166635618	11.0981607848078	10.6467481959807	10.6686184987891	11.0866885026352	11.4804583549873	10.4502830703496	11.3593191506261	10.5521566927192	10.7270135674248	10.8325793949038	10.4835732272215	10.8276393009323	10.6106801084424	10.7638320059935	10.6161342463379	11.578931712712	10.8838604512744	10.40449452178	11.7046582124577	10.778026104696	10.6789299601322	10.9049739093204	10.4233289988769	11.142244336154	10.3582825592629	11.0519179147851	10.575414652289	11.6815716375037	10.4236004747677	11.3710613755823
UBE2N	11.0431011841553	11.9049755916532	11.5095790742163	11.7045406580726	11.5684386650732	11.3781581806102	10.5407823782387	11.4047470142472	10.588798502373	10.53635965246	10.7853797340732	10.7386795714221	12.1228042470703	11.112797641656	11.3290051064995	11.4018665539929	11.3941719146876	11.1918016757305	11.1364930292082	11.5866521552818	11.0576728847142	11.6979963598226	11.3521286305114	11.8549728405002	10.8190705695067	11.5505147634254	11.6400612422806	11.3337683629234	11.0819913379741	11.3562772170779	11.4965135916313	11.0104986231092	11.0542709774174	11.5453779651295	11.3823053976559	11.7628642609413	11.0245243257292	11.4485798132739	11.0308616314701	11.2472264475687	11.1815954197652	11.126512648631	11.4291375865349	11.0658652578831	11.2346623514486	11.3720322604604	11.2869534351986	11.2220046097523	10.3756524553682
UBE2V1	9.54462581124919	9.2775044793162	9.21179328609315	9.27170884375365	9.17823806335601	9.145373969544	9.64288341090328	9.69145143684724	9.46692182170407	9.6068578084351	9.26292386212543	9.11616468053684	9.71253701725495	10.0565096394581	9.62882256841777	10.0607238039915	9.8664595954995	9.3934171560351	9.91327264724146	10.0234312046296	9.80606055990254	10.1765806728712	8.71594875703572	9.28887599809428	9.83749387666999	9.41984935082377	9.23365273025664	9.30933366171464	9.15554804173788	9.77894377847749	9.50226478035166	9.51394035149746	9.0495450132962	9.65901669205252	9.33239088869109	9.14062265786064	9.25000965763775	8.41134219430126	9.50511464823741	9.75377262763968	8.2869695850833	9.07749828234745	9.7419358595537	9.40599728184757	10.1274907110964	9.15440234923871	9.10467380931162	10.1263151334379	10.1718761435313
ULK1	12.1312286633514	11.180334272212	11.0367810243781	11.8234620067521	11.5563878749457	10.5136196202907	11.4094982347382	11.3765256479349	11.4763703797168	12.5068736033387	11.6974263214142	10.6825700317469	10.9883083788618	10.3385525717525	11.9097502950254	10.3257220021644	11.6403772586999	11.1823129602623	11.5977508385016	11.0594394170737	11.4360217101336	10.1026360260627	11.6784194895377	10.5506257967152	11.5318081546261	11.2108390651573	11.6247631147461	10.8964370577846	12.0207519735886	11.5950638164983	11.7248873718734	11.0067855427804	11.8418663714172	10.9234928282931	11.8787065511907	10.9076475314674	10.3306428159177	12.725380419226	11.6767890135991	10.8474734840474	10.9904635630089	10.9608163839674	11.1346998902659	11.5258218625419	11.8497893312409	11.7967662576052	12.6373305567726	11.8791617438058	13.5308821525706
USP30	8.91768751863137	8.68349042611672	9.04230421407925	9.09887487513324	9.16695969013952	9.07056783199869	9.31991139323082	9.11442050651464	8.20564322989328	8.92559480687764	9.18409826909794	8.03357844417245	9.31984004727111	9.10847348557838	8.98731442519284	9.41875110567421	8.62914824257508	9.02800875126768	9.06030202016876	9.16587149165532	8.69796309515534	8.68358554837279	9.19655971713956	8.90680459479336	9.4417036242665	8.66150966094307	9.09022239973364	8.22484840123546	9.32902752596454	8.6713018334929	9.18923446345571	9.03667896134684	9.0495450132962	8.90962478232962	9.08528983030065	9.49318446773791	8.42870531494194	8.97134848740197	8.72408138285168	9.05819846060501	8.94359600602327	8.84358546188186	9.07426836787489	9.25508118713118	8.97353435168003	9.45933302945412	9.22183784387794	9.31867382895514	9.25583500964086
UVRAG	10.7400055854885	11.0895614426518	10.8737772180591	10.6657948864127	11.104303945961	10.4263172059288	10.2407080999349	10.7727919744573	11.2312451716237	10.4781839884423	10.246789530002	10.7024941975246	11.3610475136982	11.5988015169197	11.5290827317564	10.4866219387415	11.0608568102579	10.7157308246128	10.2633099796519	10.5576023329267	10.7780798611053	11.5860870217489	11.3949003367397	11.0360915616455	11.1456689563452	11.2411578737842	10.9275829648717	11.2534997642509	10.49543356826	10.6251881512676	10.6236741877345	11.7632570212228	11.0867856393701	11.1832592791887	10.9574572272905	10.8926698081753	11.5446919259902	10.7944268680597	11.0944033968688	10.7082853038841	10.4671242346189	10.6940493358163	11.3841474784195	10.2506942663714	10.1602667092234	11.3142014458879	10.5982111137746	10.9373240932546	10.6893528849787
VCP	12.8633531366102	13.6861307659207	12.3445824734537	12.9829580369691	13.2095477726236	12.7482588958493	12.9456133893699	13.2476957379267	12.1562546241401	12.5140027632704	12.9145537574121	12.6909488784489	13.1204693523356	12.4451174929101	12.9934461322227	11.9004784803612	12.6571180225378	12.9599957627421	12.5619331664612	12.6497817812136	12.7794253221292	12.5381325549039	13.0191712009894	13.2532501375264	12.5649150652514	13.3106530767152	13.1021113096811	12.625495006289	12.7169441174301	13.2953864275623	13.0661227553003	12.5026016956497	12.9781648380865	12.4049556487591	13.3454049137423	12.9386166852226	11.7032051087543	13.2728311277159	13.0483779662531	12.9666157697898	13.331260989147	12.4954497674258	13.2991156579892	12.9619263830631	13.0789555673391	12.9092947851613	12.8997792852125	12.9188712382318	12.3090410872063
VDAC1	10.8183475070121	11.7333108743698	11.2567166082703	11.7376229768736	12.08701944293	11.810827533716	11.038965533595	10.7683047895817	10.7799528387862	10.4864918877698	11.1732619608534	12.2741615114533	11.1346065825809	11.1607402293597	11.4080758130748	11.0580922579389	10.6461255676073	11.5743042754791	11.2147770335698	11.4919272453194	11.0511034483467	11.7076214927199	11.6718716804127	11.6772092480349	11.5323198182395	11.4626459733141	12.0950759009519	11.8670673688798	11.4888494675432	11.4190755527436	11.8456022681094	10.8084874894129	11.749839299261	11.2109966095342	11.3065441684296	11.8642343302028	10.3680411823994	11.6856826711514	11.7055993389764	11.4153299005583	10.7079603758758	11.5677661494873	11.7977389162119	11.3527698633319	11.4680473059217	11.7463742702465	11.6492823168851	10.7089960857095	10.6037859351153
VPS28	11.6044275823459	11.279486427663	11.0049241344959	11.0781942756976	12.1294709907262	11.5472365707207	10.766863828789	10.7979590560112	10.9670130720081	11.3272293071031	10.7247875673327	11.1740169137466	9.99474332798301	9.93945129697144	11.1487359625682	9.11602475776802	10.6438465621735	10.8234270450718	10.5790130062284	10.2501040821626	11.0319552887697	10.3610992662398	11.2503285671631	10.7203748285481	10.5405393421536	11.2492607388908	12.0856519840997	10.0209392353284	11.209713476101	11.2992225796035	10.7272124025644	10.6212418407165	11.144762754998	10.2906100952179	11.8083494697881	10.2418515887205	11.4451618068768	11.270363682189	11.0644659326624	10.2105729601317	10.8526606697217	11.3365583024748	10.8902483060069	10.7258592138458	10.5395004702986	11.5833376230181	12.329395535659	11.1507971570346	10.983376612963
VPS37A	10.5187974444301	10.1129809806058	9.91436294174179	10.0449902510751	10.9963021284191	10.0619530309472	9.87348610580145	10.4798941909693	10.8327864933231	10.7498313340675	10.2965583108728	10.7068846691175	10.4582068041969	11.0696139547695	10.3922876448621	9.94236700558194	10.1235955318773	11.0977738183938	10.9552073500996	11.0449770854072	10.2036705912925	11.1795086773863	9.68946160077199	9.82119470417325	10.0891378039142	10.4438255257987	10.8741783891697	10.9786292311238	10.7229823988249	9.96034500630193	10.3115382666502	9.85139386362559	10.7189004153027	10.2637596266593	9.72078607688514	10.583197299162	9.61052706274921	10.6594024709214	10.5513216417212	10.4744545849267	10.6770371927318	10.2934216922594	10.1456522980837	10.4537879821197	10.719453453484	10.0145341980422	10.7515192402759	10.4595178001077	10.5753732765977
VPS37B	11.0923909940351	9.67722585529775	10.912347278635	10.5202206459237	10.2987718767264	9.96615682178828	10.4547094984311	10.7555147796509	10.9733622113356	10.2174867951083	10.3172266215953	11.2228633218124	9.38072215453529	10.0857034428146	9.60269430867839	9.7598392991476	9.94260213537365	9.93406084387746	9.86838895017425	10.3007843428819	9.76917691823914	9.10374134754688	9.89908417339904	10.5835219651769	9.54673501757728	9.46122112192714	10.3589703822902	9.94446491964768	9.8473335181675	10.0135875520039	10.2155614239904	8.65541537355358	9.89124948367606	9.7014735780962	10.3990038914301	10.1948005603222	8.57803716720647	10.5021396350224	9.88955429222675	10.538429364805	11.0246413440999	10.0665871708563	9.94851203676656	10.2623491372129	11.5785005257732	9.77771035772288	10.5596412244981	10.034045551943	8.69021763657401
VPS37C	8.88740047817475	10.2821140091727	9.76404137543284	8.15748047484895	8.71296442181115	8.77318972004187	8.92398452160424	9.85132130782667	9.24498947107261	9.23758505802153	8.42602556703473	9.81290795690263	9.0921547713818	7.58050343407806	9.98764222053445	8.31508185148118	9.79636996611083	8.72885414607901	7.60882669974929	8.69601402939204	9.46973378256219	9.14683152067917	9.3716211973848	10.6492907307604	9.342493768232	9.75010060651853	8.86569674447307	9.19844961421902	8.20212009177816	9.94633044113737	8.38597481644623	8.68978776925122	9.66187158751593	7.89080649771483	9.83004398069188	8.23214832292833	9.51989855890395	9.3055520836759	9.29267236823729	8.41558730661147	9.3836141397357	8.89455559296754	9.1899736800434	8.90645312920898	9.46626353778758	9.15440234923871	9.24092388103711	8.88647971602313	8.60282239979813
VPS37D	3.22383740591935	3.92451066326858	3.17033466758712	3.08459825459515	3.14970830407499	3.48968406012871	3.93952841848033	3.88625503517631	4.20819346776511	4.10057206200375	4.59395962873456	4.4045824772812	4.04139362057597	4.06140661527725	3.18292249493872	3.9063666502493	4.40040479849928	3.00294219446064	4.03097324762572	4.82375694996717	3.72009125288557	3.4667018438812	4.26690002498521	3.34870712509063	3.56813418854167	3.05950908119151	2.93977922329301	3.87437126458758	3.62265086047623	4.59662025257272	3.35495482412319	3.95276186896687	3.63012763668572	3.81717162030874	4.02019413646802	3.2437861750689	4.90124349927561	2.75627485749911	3.9492333348601	3.35540661408294	2.73326242397266	3.41676170390513	3.43764423124319	3.87890567086688	2.78917149724768	3.62477862041077	2.53035730591257	3.75296038610401	4.08306215891166
WDR45	9.44208893710334	9.38319997809605	9.53724077512881	9.84912497392384	9.47930358104154	9.58766619131187	9.95428268938143	9.67875540157257	9.58060265611456	9.35340050270192	10.0108786250376	10.8632224249192	9.19635003013629	9.19474350669702	9.92716414392235	8.91699044547936	9.68993857999702	9.03329656383058	9.32994343502962	9.80831332648784	9.39330540264361	8.56997229675077	9.6258398873795	9.24416913727564	9.00477595323193	10.2758161054747	9.7925813640909	8.84931755639001	9.76236118647808	9.68266628489992	10.0420803521943	9.17985812127833	9.48580560941165	9.38095423055431	10.6723427155475	9.6030819165362	9.28229213620828	10.0953592117117	9.70554554305443	9.33263494181232	9.94201491774951	9.73538016267689	9.2470694547013	9.53564176263855	9.63899153807602	9.73648952623233	10.3036795306557	9.75703162854754	9.39889986666914
WDR45B	11.5686104232479	11.1966637162896	10.9526236498084	10.5789907107103	11.3781256723796	10.5369612686917	10.6559113141082	11.1703463137358	10.3983606736945	10.4957814423379	10.5515783726497	10.5952735223727	10.8254828183551	10.0693546802913	11.3867980894894	10.8150265791059	10.5797200744929	11.1589193432064	10.7697809464278	10.4756648397155	10.3782741122299	10.8075752948148	10.3967480129224	11.0757000390088	11.3044701761193	11.464788755859	10.7802919237378	10.3336084552894	10.9815882436653	10.853433532632	10.6359400683278	10.5549854855382	10.8981422441468	10.4441708780048	11.4808575701798	10.4900755739843	10.0932327953023	11.1975584001915	10.778026104696	10.9949712376409	10.4743366637812	10.4850195582857	11.3777702576739	10.3373972171705	12.5830404709271	10.7506376762575	11.2382621518618	11.1543362123587	10.2470566287848
WIPI1	8.5549911887904	8.09976854022967	6.94148406584286	7.22108928734098	8.93399264141032	7.6230341391261	8.36889271745127	8.80250808246335	7.24226809848124	9.33050788458267	8.30706070917602	8.55579688766224	5.7843578004804	7.89285042007851	8.80377438262049	8.62892728258176	9.26088739255121	8.54116172016574	7.21694823922015	6.85397434530497	8.44975002099588	8.0219445530084	8.43580030117612	10.1020722019106	6.44599281782905	9.28810019841417	6.58638710064615	6.6785368323154	8.93867605870942	7.1194118594159	5.73842335917461	7.15440064654431	7.17006666262439	8.52170847577839	8.66413852952629	6.03989216808482	7.5545264745963	8.6926960233715	6.91656720324969	6.79812538493018	8.82447681603167	6.24509097946098	7.77907844320517	7.17701663644005	6.90731132609081	7.60869482113957	9.88198982843325	6.96272486716634	7.91938403041452
WIPI2	11.5474603475143	11.3279431736649	11.9987386202705	11.2908993945462	11.6226940411264	11.5591418185486	11.4433018412985	11.0742518478506	11.2312451716237	11.5447205382888	11.4708285390453	11.0533589112416	11.8183203365673	11.0696139547695	11.7202367375428	10.8489796872772	11.6837303995429	11.5774748332147	11.0743306485855	11.3643080510098	11.1147894211542	11.3166489886683	11.7360497051879	11.7722752650304	11.8106104918412	11.6686231914285	11.6388902053155	11.1706004239841	11.5548446632789	11.8798897576124	11.232005787518	11.2275601408137	11.4362754465252	11.0531690608392	11.8193703679311	11.2488455362892	11.2871065672474	11.5938169482986	11.4875927840491	11.2095963950697	11.7366453427916	11.5561494782256	10.8497690107464	11.130307127767	10.5575940208877	11.4319439508573	11.8828807737271	11.5944713847383	11.3934770860578
AATF	10.2936669706295	10.8280009913626	9.70524767385313	10.9320716006317	10.8152723621712	10.9081026870167	10.4547094984311	10.8008912316095	10.4064273031735	10.503988905509	10.5749378506833	10.986315459589	10.8775155980843	10.7680259707871	11.0625433454503	10.8190627864002	10.8437327899947	10.6714830690704	10.5325057535762	10.4409384212117	10.6467481959807	10.8646141149895	11.0678596131081	11.6539000412165	11.1423210352486	11.3243447701233	10.8344922027046	10.8101760403164	10.9327814402942	10.921874607966	10.9165091445399	10.3621297126807	10.798796167125	10.4796062072115	11.3904828825324	10.8370336199996	10.2379188789253	10.7693347963783	11.0417486120274	10.9259652365668	10.8498905692224	10.4989555523158	11.0786111636231	10.6161830113055	10.9971469790696	10.7386679995487	11.062444631688	10.590688163665	10.548340242275
ABR	11.4252445289143	13.0625414021777	11.2784861116823	12.074591464927	13.0518710623539	10.6171201900471	11.2647370607094	11.0809013629079	12.0400827878676	12.216330969414	11.6163565390216	9.7827240811833	12.396376067485	8.42546617794934	12.5588812093478	10.0910827281786	12.7365310672983	12.9861344157664	11.7870720858412	11.5503431815155	12.4360297263771	12.0941052390135	12.3690947691706	12.560587359505	12.4324820704095	13.1934391007346	12.047916717505	10.1213293916881	12.6934525916684	13.3316281601024	11.3563494312194	12.0370550288715	10.8481866317825	12.612909190978	13.3677104783443	11.1908453339929	12.001295008851	12.5413491887692	11.0561379538995	11.6034113520248	9.81710194433758	8.84085227955246	12.7938258050164	11.6759709925237	12.859513435265	11.956508758269	13.3767470886971	12.204102027912	12.6935342668873
AKAP13	13.0212686409256	13.323510954787	12.2485849749187	12.8999802529718	13.2348824590911	13.1847975943886	12.9440187887329	13.0506903234737	13.368796561793	12.4413415520089	13.0972869233971	13.5640410672101	13.2459854221386	13.4022983960236	14.4150060107903	12.9623617291101	14.252198925774	13.5440493862343	12.8469439075391	12.7321034292464	13.5320726870801	14.1688825266056	13.5181068221089	14.5566530661313	12.9239174874841	14.8391146388759	12.8935660112416	13.5795161055032	12.3805748557543	13.960733229793	12.7761189441241	13.1184112762903	13.4135268388222	12.9377779799555	13.830746133822	12.7334337501453	12.5769521778632	13.5655208041512	13.2176813634759	12.81930346607	12.9211080543141	13.037687601492	14.0161561869422	12.6461238417326	13.3547762529589	12.767676605152	13.1234070087182	12.546593702992	11.9100532852289
APH1A	11.6366484290658	11.7396930616451	12.3926183101157	11.4393262653455	11.8445485208745	11.499558917023	11.2637147317331	11.2826328859101	11.5443524505359	11.3080220922394	11.2975604496159	11.5217603866894	12.0745806760625	10.778120921912	11.8661194385132	11.0147584587765	11.4382356839075	11.7840944142399	10.8869277652643	11.6891307694179	11.4582604839555	11.6333123207697	11.8575823178406	12.0015120711368	10.8677253938182	12.1065850149846	11.673995483345	11.1494642033858	11.2783871934339	11.8802993227438	11.3934619314186	11.2066726272557	11.8075527631003	10.5520088663605	12.4864057230704	11.3821652850937	10.8795522735136	11.7834853926334	11.5776217904514	11.1454305939649	11.5487186257524	11.2125428922894	11.8443160345985	11.2691163482576	11.2627962781437	11.3846196269666	11.699914448319	10.985007510378	10.7130207530398
APH1B	9.64940814583558	10.7542685155616	9.95278006226826	10.6677302390018	10.8417561961837	10.37439509388	10.3225142917324	9.5294193311579	9.23897913128497	10.4635290399962	10.1974737426807	9.65676057862314	11.2757222356093	10.0711803854709	10.3074771381221	10.2756910636545	10.3262094769937	10.7995764605718	10.3706602098781	9.71339898663189	10.0583740966352	10.1257945275799	10.3581159871092	10.6374554203533	10.5826469622577	10.6271914218018	9.99163199648207	9.65358828922286	10.1431410264707	9.84925040934276	10.4137902318521	10.0544817162123	10.1221139415444	10.2821208477574	10.7664595230974	10.7524515204521	9.25888585615018	10.143497227591	9.62900239275161	10.1433839900849	10.7178693595819	10.2195987500011	9.78813570566086	10.0079709614455	9.69340757576732	10.1231981728836	10.8202032108394	9.69423264594205	10.137306323181
ARHGEF1	14.1983623496725	14.0292409515063	12.2500547946996	13.1829462340519	12.4938718372901	13.0354641412089	13.0180323231195	13.2093127013571	14.1869894824635	13.6878390901838	13.5285491009826	13.4974914087607	12.467362755783	12.9441845339652	14.0596265212729	12.3221955767373	13.7323699122869	12.8045894924484	12.6412585090032	12.800227805982	13.7743408073579	12.278157875976	13.6999812024081	13.5642306677486	13.4112026456383	14.0925893767967	13.2756441584932	12.2456370521042	12.8753532219656	14.2986835569702	13.1216931161043	12.9163602810335	13.1122982757783	12.5826133328477	14.5786835269831	12.6184639646934	13.6337656221701	13.9030680603181	13.1370636790314	12.6661612284211	12.5721758809763	13.2151608865461	13.3400984892409	12.9846511415378	13.5493515904095	13.555441025712	13.7194888497965	13.4865471985107	13.0097955898687
ARHGEF10	7.03259894849022	6.80740321691068	3.70937677403513	3.08459825459515	4.20970823760002	3.6163886620816	6.97430859491445	5.66099912744722	5.94855130232674	6.31127482223576	3.15355058976361	6.61094879348971	3.77312038577482	4.17827053530908	4.01909096893455	6.8646793003899	6.36087461782479	3.73574410013694	3.57175373411944	3.85021833229809	6.51288610937934	6.8770252513351	4.01624916522395	4.7178917513373	4.63929352582054	3.2543338210344	4.42539515299773	3.75345041562934	2.85719260270656	3.83458046271464	3.19374912935076	5.77741060899654	3.19888613165779	3.92586646924788	3.61158426674956	3.09165105470173	6.96968185694912	3.59333414696083	3.66196160612098	2.46492952778494	6.83956318438459	2.944056183721	4.4618682263377	3.30390067526488	3.86999037740617	3.30447359820944	3.11142244647684	4.08669330019105	4.59767033493282
ARHGEF10L	7.05458410261699	11.0515903638602	4.6212671355096	7.34241607541353	4.05624510292684	4.75656863952896	4.84445157396329	5.73673274742181	6.33477864855667	5.08443835271334	6.54578034979762	5.87618630541372	8.60172636402662	4.06140661527725	11.6462741476503	6.81160570321977	10.9219925825454	3.49356744751528	4.81849307842254	4.20546992637137	10.5097252442013	9.34486070583791	9.06681176683836	10.5946937534207	5.74147608788311	11.6390416620565	8.48616304933021	8.37323833265754	3.98809496836394	10.799884034793	5.68525302458642	8.37341714179005	10.074917583684	5.59118902711744	12.1310574514654	6.90206171073097	8.78883565163749	9.4636994658554	9.58997633756517	3.35540661408294	7.54905386998689	2.944056183721	7.61521983658422	4.05207519260686	6.03540119976921	6.90060649404576	3.11142244647684	3.75296038610401	4.65771589175167
ARHGEF11	8.76613602455381	11.9500491670777	5.95575132111908	9.13289801845584	8.459248292904	7.2863997276556	11.2243194453993	9.95499232233235	6.11569126090957	11.3866955694542	10.5740793960758	11.8567874291349	11.6915055096647	8.36125318556353	12.5692623275179	9.02344004850365	12.3934666377687	10.0124584446243	5.15695585684945	9.6064351551887	10.8638794713442	8.92384823590023	8.25834972444901	12.5128009710512	11.7250213790849	12.5744943081698	7.55848783391975	10.778402217832	10.8745331884059	12.5724296428225	6.06388722499221	11.0215808674853	11.8898278905753	8.33263175805373	12.6018320003544	9.43751046188922	10.8198240882418	9.16102700885988	11.4403798966233	5.57334824861095	9.98304601088307	6.34120694660048	8.89100203866793	9.40599728184757	8.27105420858449	7.46309987015844	10.5509282791166	11.0487662662554	10.4661270408808
ARHGEF12	10.7442366407208	10.1018765946288	9.59158476197556	8.54211716421821	6.4364592638775	11.741792202849	12.3858787757323	12.5326000927072	12.4440500469184	10.1718532743212	11.0576466609162	13.4933673339191	11.6167342378099	5.71401259403112	9.16209389384996	9.24363157558525	9.38615572817849	5.08406386193515	6.9842031684305	8.19377175680231	12.2749708090366	11.3316656228215	11.3298417968412	10.4872973251738	7.11574103558333	8.96683539949271	7.95467299248174	8.75916786116776	7.24883975489294	7.30666061459868	8.3309870241266	10.0081849705455	10.2539459394965	6.49663554980487	8.74289909365775	8.67885924778883	10.8208234439922	12.6146879279649	9.71615614214241	8.78030450345127	12.8983310264398	11.8313934512789	8.85472328573472	8.96727830352422	11.3274944173478	7.62521802997538	10.4038506481402	7.29591828286922	8.36678835733717
ARHGEF16	4.76272454680051	6.0586595058192	4.69332721915449	3.85175688758085	4.53145066283699	4.33816367976827	4.49377288790782	5.63483715621435	6.33477864855667	5.56687281277673	2.96956970016283	2.71013728004576	4.72668844826942	3.63222287053231	3.48421065117822	4.8472021721736	3.99080790188179	5.99488458629741	5.19932287870488	5.21392661402163	4.05021946575957	4.7031929094548	4.7454573135	3.34870712509063	5.74147608788311	3.05950908119151	4.23492816056063	4.43274489799238	6.78911225319405	4.13870475122117	4.03426126535617	5.31302786770774	2.77888201546109	5.49323740573763	3.83187473246051	3.60839988736884	5.1269316450533	2.75627485749911	3.9492333348601	3.62436140889041	3.43211420512538	3.93733800869944	5.04041892861777	3.87890567086688	7.12742091529283	4.48886727070345	5.89837267306132	7.09832806913578	7.53469642169129
ARHGEF17	12.7276262294555	10.9312852888056	12.0848589747427	9.78637988510891	11.5093863877875	11.0640579720046	11.5640702099401	9.80679797622283	13.7937723505557	12.0296159877502	9.39906069467444	9.76318205221524	10.1024467228743	7.94157723234241	8.84001424454999	8.96635235693052	5.42179286075284	11.3032400891107	10.5549354825787	10.6603679372344	11.4460716019735	8.94027085027413	11.573429145494	7.29153110770292	11.910817622851	8.71289781006466	10.8145778391233	10.5533674106584	11.9672279970373	8.91465826235216	10.776322064429	8.93092684481669	10.8595219649275	10.919588618352	8.41835270145505	9.37601585352144	9.65154697745911	10.5295696018764	10.7888366902779	9.25291324081891	9.66781063490335	12.2589919993682	10.9383161368967	10.7441104004374	13.4597792237045	10.1280359991526	12.0808503762772	11.1386990130847	11.8385325159146
ARHGEF18	10.6391005492952	11.9476391149121	11.4449516327236	10.4877233306367	10.9096401897844	11.183054251027	10.0757569737696	10.4324691046237	11.6116025118245	10.836063805197	10.9366353517361	9.7218399744424	10.8098569715686	10.7407555739958	10.9769873539587	10.474731254027	10.7901277577354	11.419865813581	10.4565614896337	11.4655146185581	11.5155871412131	9.5079832909008	11.2747324580577	11.2532783497424	10.8669142586407	10.4064113538635	10.9833931912116	11.5088373662303	11.1497589345085	11.6373543781003	10.4628128676867	10.527606787748	11.5687865493406	11.4774218627935	11.2237251966174	10.4975195737069	11.3043576336624	10.4741780121615	11.598663552255	10.0429408825299	11.3727082776696	10.8235887293961	11.5251179721084	10.2324949291844	10.5829217133184	11.5192324878143	10.8533566585289	10.7563407059481	11.0189768361071
ARHGEF19	9.16749313548531	9.23069439314166	7.1823562360536	8.27894932618082	8.05165306316829	8.53428937512545	8.2165952245065	8.21467170743167	8.63440661349163	7.91388464897562	8.2436843250695	9.23442315750798	7.48899565614846	6.84777940845052	7.56376685515359	6.35778274904186	6.92405808297069	8.8386389930861	7.34420932287979	8.11034754930128	8.08262297817005	7.41738156371679	7.85787914114921	7.04003408893355	8.47206494829786	7.72747210945885	8.62196490973104	7.24445702472224	8.79313967736985	7.76988852849944	7.86713524355311	7.43061635316159	8.31535733936637	8.82532435598788	8.79002647124638	8.00026295430843	8.35886267536356	8.21355312478404	8.39102610004739	6.8228958890836	7.96213789895375	8.24260262538455	8.25961888062353	8.28052816359093	8.22412340240258	8.41492872289687	9.31740992546775	8.16914276014068	8.01840689678128
ARHGEF2	13.2173875485946	12.5453165341059	14.1664623756526	12.8746505701287	12.9943315131394	13.3446595233184	13.0591231510988	12.9388408875386	13.5082207095816	13.087555096723	13.1788850547029	13.2189272423649	13.1589615516394	13.0638565016421	12.8425372443359	12.7581932613527	12.9075226637245	12.9512929615042	12.8252992055849	13.2114123528311	13.2476236177707	12.7562500614304	13.1724548376643	12.6134475592489	13.4694055913003	13.2130108734836	12.9153308248349	12.8543331801086	13.1127728126188	13.3815207463249	12.6778504633024	13.0174644332802	13.06689513664	12.5919653383754	13.4432325920476	13.1837724735502	12.555799797896	13.4804641062174	12.8958966399304	12.8594826500863	13.1769423448278	13.5698127449764	12.9673751732118	13.078738083631	13.2102645617149	13.2997247965415	13.5427694397422	13.3348054493899	13.7469129816121
ARHGEF26	5.25960751956677	5.29231694779625	6.24293724951646	4.68112679418254	5.60356585697442	5.56146010449203	7.53159554318435	7.28334437730909	5.37491181978212	4.99319622366723	6.45905019330994	5.87618630541372	5.28699164515837	7.83384021075511	4.94126568289597	6.63953267674479	6.95382032126591	5.47687364755828	5.90828044346006	6.09179558644979	5.6536763588848	6.57411886850194	4.47853013782225	4.50301644015688	6.6561222411537	5.55802375765103	4.74206027204393	6.30261002277368	4.58106629873065	4.59662025257272	5.12940040564252	7.09964601196303	5.05585762615042	4.7572446882911	5.39997361259152	6.33456057778219	5.6456629025776	5.23674933160357	5.1003377511527	7.74384250887512	5.21685658675113	4.96877198806355	4.9422172356529	5.65092453290668	5.66432545453502	5.94735047874062	4.84752427725314	4.88434600392874	5.10664664848102
ARHGEF3	10.2901986318803	11.7472354200351	10.3981090638777	10.8577272288506	10.5337881918671	10.1566125594912	10.9698116303341	10.2978068271171	10.6029070873941	9.21776109564527	11.0025627659272	9.15310018221451	11.1431340912097	9.76770363018116	11.528157565857	11.4416781088497	11.8963373302778	9.55654586178603	10.7174131130866	9.63129087228088	10.3922025122384	9.69572873479267	10.9537388515469	12.2492592826762	9.73275561342227	12.1693554049721	9.89945403819226	11.1789689635385	10.3715031994304	10.9910129299193	10.0707614753969	10.0143622020694	10.9069096882727	9.83515149004864	12.2212131794316	10.506565941115	10.8406665464405	11.1039518600723	11.3213289924038	10.8054020034974	10.8282400200939	10.1616417447919	10.2585039503105	10.8789222096658	10.3784708621281	9.88334492481135	9.92981973710546	10.4822245578925	8.00141901955097
ARHGEF33	3.77756816922107	4.69170079423183	4.19103852235253	5.01252974705254	4.92844087598066	4.59240009124084	5.08806016225761	4.8887788639537	5.026785382305	4.41910001776883	5.31264424099578	5.01578809287773	5.31967169754212	5.32864038331573	4.69625769757997	6.00704154922117	6.14539617767491	4.03039356908823	6.60057357455995	5.48876827923194	5.48982528219171	3.61581499902842	4.14738291903494	4.338714895656	5.23514623154346	5.01477474720569	4.42539515299773	4.88498646274709	4.51049304978672	5.17418602610593	4.81740897562939	6.2667512404744	4.66743866542081	5.45903520064417	3.7264587120806	5.51998087648792	6.36998652684287	3.81211324797497	4.44660726549943	5.57334824861095	4.67441765997222	3.84877343831674	4.140222984222	4.96599687858647	4.94535206480412	4.09283327779891	4.66298804012666	6.0571479021113	4.82378083345259
ARHGEF35	3.88484809529085	3.92451066326858	1.68500178898769	1.68500178898769	2.44055176025116	2.46134362764931	3.75582256524273	3.79006663493554	3.18194543824757	3.40660699722359	5.63740583313092	1.68500178898769	3.13943453851348	2.60764329998591	1.68500178898769	3.51265568410234	3.3930904367837	3.62047937020741	4.51454207104771	2.77790145849978	3.27278674060052	1.68500178898769	2.6472376085181	3.67568809896172	2.49870958737898	3.05950908119151	2.93977922329301	2.52364718941628	2.52494089152816	3.07244320781252	4.11960600795502	3.76828842664934	1.68500178898769	1.68500178898769	3.18370916494699	5.26310813669065	3.17718325177401	1.68500178898769	2.72968325612483	4.03484303644868	2.95579858293179	1.68500178898769	3.71658289898474	3.30390067526488	2.78917149724768	1.68500178898769	2.53035730591257	2.52342190423463	1.68500178898769
ARHGEF37	7.24824314748331	4.74419989630417	4.54527851081432	5.28079413067886	3.7867829431461	4.99359849468111	8.12947499613336	8.03704019097995	4.84668311926545	6.27330142931956	5.09834948845352	7.07702031986773	4.33159035954776	4.86817557313281	4.46374726525048	6.4717129396168	5.8917963805638	4.99931105338121	4.92374619891909	5.39180647349448	6.00841271598272	4.87927558060952	7.31503896784974	5.93387643346681	5.27510448811349	5.23335253362275	5.21831188746271	4.2709027235159	5.31476249075327	4.72083188816269	5.35114813448772	5.93204226216962	4.96832174031885	4.11966057710857	5.36700281539326	4.90979673428547	7.01232430882103	6.21005852918003	4.38573412999678	6.46194774962627	8.71303867232887	4.43311736895207	4.4618682263377	7.09402434732739	4.50991256643989	5.23357363515353	5.89837267306132	4.70811980793122	5.80253530021769
ARHGEF38	4.8670505966658	4.32676738303408	3.17033466758712	5.39805845182878	5.05250957102602	5.23384129995424	5.26326803857509	5.43693015814569	5.18652526117142	5.32748688111494	5.09834948845352	4.51784960324529	5.85271794993469	6.1617133445754	4.64166677326977	5.04598422304168	6.0381725989112	5.08406386193515	5.31933675006491	5.01054779723896	5.0918561545976	4.50170804637106	4.7454573135	6.75123922256087	5.23514623154346	5.6211404993335	4.96028836144689	5.95741178732696	5.27326275707561	5.08526041699005	5.73842335917461	4.50895791358838	4.96832174031885	6.25986111413389	5.0714910562172	5.64495329761561	6.73519355078941	4.08375874344775	5.06247958011973	5.57334824861095	5.21685658675113	5.08528685003595	4.89043074325868	5.08645418201747	5.07921205434812	4.62899521412021	5.15686282036942	5.57098458854896	5.22937059829377
ARHGEF39	8.13781611557122	8.25487433174312	8.23615965097085	7.30309763906069	7.84069207676826	7.24162013764831	8.66060086268587	8.05680240802353	5.97779453690025	8.43551092913503	7.64786690361153	7.32576125537951	8.45600686290447	6.31776120648121	7.47434717900874	7.56161151309596	7.26994686354192	8.92367215388969	8.05470618760986	7.65700617417444	9.0942483168387	8.97575569080843	8.77579942679761	6.19158345171081	6.81272294111631	7.03509017377208	8.2691889797348	7.47042849045872	8.82558583161794	7.35463027279362	8.48229161714643	8.2862435729234	7.31769803837017	9.03040103267846	7.98817905107411	7.90891601720672	8.20200791831946	7.27458806939784	6.43354113099835	7.75030970879095	8.18953172903984	7.97484681182202	8.87132681499305	8.26796776140064	7.0433673577938	9.25690224751025	8.97714609482321	8.32801721242298	9.03157965906816
ARHGEF4	4.70750187674832	3.60721296765411	5.00676760658874	2.8418658038563	4.64174674179265	5.23384129995424	5.32772085265715	5.2422740261359	5.79266241499637	4.67760341713807	6.2510123061969	5.01578809287773	3.55735742709015	4.17827053530908	4.52562112899968	4.33770865138525	4.71551157306462	4.11564667315887	4.76275751124218	3.3591217102049	5.77245947709189	3.74908216990566	4.37678298604474	4.7178917513373	4.63929352582054	4.11867118139052	3.53360612656616	5.09018695330731	5.09397149499536	4.94043744420115	1.68500178898769	5.99352886530087	4.28329010876099	4.86649231454179	2.99645104374966	3.37801354328761	4.83869705430758	4.16326069602182	3.9492333348601	5.20795054628227	5.07097428636732	5.15795815483158	5.92879402665174	4.92344997958683	3.96869708061824	3.80014269957748	4.72723740481459	5.38969618395659	5.480246749178
ARHGEF40	9.42742879726006	12.0251190216437	12.4971983024987	11.8556530140062	11.4552497409527	10.7492992347128	10.6951160443224	9.04191522618021	8.78638240665656	12.5020158173253	10.5189402527996	9.46618129960114	12.2913478736323	9.40912120354074	12.3621465534547	9.07385714532184	12.3147118403596	11.277291649427	9.54486133606596	10.9273309568087	11.1459508310786	9.98091568984072	10.9054368895143	11.3586122713218	10.823258094068	12.3345965276845	11.6294875321646	10.4975879545231	11.213804820968	12.3615659665068	10.7206459950505	9.9794239906172	12.3082125516639	11.1786929948848	13.3319337546714	10.7967039084101	11.090647442418	10.9781953363632	11.978847497466	9.65729689861588	8.80744362149388	11.6020652610015	10.6263973121088	10.6784041164661	10.4310726100095	9.85327693681744	12.5116279828497	11.858482240747	11.1936336366214
ARHGEF5	5.50409060535815	5.48804843913479	3.5547488171851	6.32996112164212	5.16657591124674	2.99995634460582	6.8379864872021	6.14113186383994	6.54450825738919	5.68757356860942	7.61484766910574	3.7300986432706	5.14820124147433	4.06140661527725	3.92831805302855	5.98799831432536	4.40040479849928	6.13950692426405	7.05462394964224	5.51967857232171	3.83962439554642	3.74908216990566	4.47853013782225	5.34943336900677	3.69896200704635	4.96669932153535	4.91926438319576	3.30030392198348	4.9428537275136	4.38664231638779	7.06966645238225	5.4366425015241	3.63012763668572	5.59118902711744	6.39357111330522	7.59399710436206	4.704578695096	4.4416211005301	4.03252383951375	5.45103379216141	4.11799517277894	3.65116769407257	6.96932554968227	6.3375031171312	5.92205349946374	3.879627795223	5.20243656753379	4.18162304229833	4.25083770737565
ARHGEF6	12.6474424256314	12.609230904438	13.3305519165484	13.3950830818878	13.4312505117023	13.9863942176203	13.1446316710433	12.9819482735341	12.5169547291926	13.3024860989869	13.0935476585062	13.7357173332662	13.3015117308556	14.5098034284341	13.2258875724635	13.1003124923343	13.1862994202369	13.2060486236986	12.8120278049086	12.4245497754914	12.4566122975401	13.3131326139474	12.8548880749928	12.932220171703	13.394976891942	13.5073293779346	12.9454812986033	13.2831965500491	13.0821417207157	12.6623354575941	12.9709472808843	13.085492045618	13.3864863468397	12.5707129556028	13.0751164304674	13.1317027000805	12.1091188429671	13.3417645080205	13.5142307140552	12.9538919355636	12.1359220854982	14.215530534066	12.8570849693118	12.8601397389322	12.8127034197027	12.9028168147673	13.5162989059765	12.6098249851191	12.1018755865867
ARHGEF7	11.7587843005874	11.1222909324001	10.0504889230426	11.7440576556736	12.4320898083287	10.6188713220748	10.8095214948412	11.3887577839178	12.3548124956216	11.6427557143412	11.1266000005001	11.1756016623286	11.0645087797555	12.7358252109176	11.4423648293957	11.2625963973427	11.3431118636172	12.4602480932802	11.3023495453421	11.0679176874371	12.2509673045935	11.0000219320344	11.3513093026398	11.0328096923939	11.2445305580841	11.3833063242112	11.2376418647447	11.4825981945709	11.6575402757762	11.6271414384625	11.7252974408216	11.0049254127901	11.5683260843936	12.3869713323424	11.4479330786913	11.1336038839049	10.6287668780266	11.3339773694185	11.7633775243076	11.1606801179483	11.1599524381767	10.7750223692262	10.4727617782814	11.1378042167497	11.5738293351839	11.3638527046911	12.0142703254258	11.4665108555874	11.4690405808635
ARHGEF9	10.2250885240294	9.61783257049049	9.58227948439901	10.071546925991	9.57627209323528	9.39877493480934	10.2281842602005	10.1561545229891	9.51745248364415	9.5425732072205	9.72251706605306	9.83045148938725	8.58846550849779	10.4716788072654	9.42721264862874	9.72870942395247	8.67451346316396	9.53806565380458	9.77072151780353	9.56648979806074	10.5844196755108	9.08318347719039	9.09449536765523	9.20095955337028	9.45039334511889	9.01734747163649	9.87843891842879	9.50840391704366	9.18084904460549	10.1543470156011	10.055187953528	9.9907466699465	9.92616877189593	9.33947448257433	9.23129986303876	9.94790727119788	9.12612525620344	8.98197835598045	9.76806917983264	9.78402377153115	10.2117039737476	9.99340968838712	9.76699638573879	9.7954331441523	8.77294718345919	9.96672526041467	9.41186190527772	10.0538874156395	9.34829899107342
BEX3	10.0515842237719	6.11878530264793	4.08598102251222	8.50362548813799	7.10937542697959	5.47082487612171	9.90398947859263	9.71184712297276	5.82522560767308	8.56276103233218	9.92730133234252	10.0164463964609	8.67255895327416	7.64077139072352	6.12411848387626	9.03505418558733	6.01006734220861	3.190987079222	8.68468458529127	8.75859281093456	6.31231695739999	4.42748157853265	4.66203179188677	6.97307956925315	3.81760538958423	6.52849482485641	2.71979675210641	3.47061055106811	7.17238015250968	6.43574143941238	9.42963907064339	8.93353697794141	8.84880453947328	5.90199571631602	8.4809661456333	9.89000709781097	7.80944010193427	10.2440653239545	4.50491042784228	7.29062153332936	10.7605305521155	4.54705579458375	4.83666822443914	9.55127378042605	10.6223623285791	2.85859175989873	6.66886229430065	8.02810238832678	4.40019240017765
CASP2	13.0033759310401	12.2746022937013	13.577367952076	12.7618570159343	12.8929046020211	13.0511125597029	12.6617225757438	11.7179665671609	12.4788924655371	12.9899472003031	12.7934717853166	11.1157746425255	12.9672219117447	13.4590023733822	12.2647005588598	12.0282921730369	12.4486919330451	13.1142234304995	12.596991632626	12.8453118215588	12.3657100531744	12.8034676557856	12.4997996277576	11.3800785889282	13.5413264819375	12.1892543877084	12.9830351515598	12.8051739615175	12.9242360310584	13.3311788394028	12.6988823571928	12.5978205497736	13.0056336994704	12.8618877977469	12.8883430612083	13.205777851568	11.5911168195083	12.2421996258513	12.8925595001811	12.4597325622013	11.8948491815705	13.177611180392	13.1151442020421	12.7232837539069	11.8350301707951	12.8740206305404	13.2882695016593	13.2972025115182	12.3990671415687
ECT2	9.4892351995197	10.198867048673	9.01143620168112	8.83862636100806	10.4755569646554	9.85316741392499	9.38717375870646	10.5958578296765	8.12970829699322	9.16438875928001	9.30077820879112	8.98493083939991	11.0692894294473	9.41775659788529	9.54532028594142	9.975292198588	9.52389191258122	10.7650323580448	9.69929285451068	9.18758073354572	9.99589443095701	11.3709622147683	10.0338697947586	8.15141689636699	9.80906056404947	9.21360269733866	9.69228543143543	10.1767022357367	9.73415382325092	9.23724286441962	9.87916005456211	9.42955274564237	9.47798190647089	10.5048414351702	9.49859714052396	9.99891827514726	8.43915639534873	9.71534405926309	9.60636568264104	9.80746610013949	10.3425982545916	9.8238494472594	10.7890236238281	9.01816214620985	9.59171433942557	10.2457732775511	10.3445863276853	9.43264981331349	10.6715673514783
FGD1	3.88484809529085	4.39467380615038	5.06188744984313	3.28238592027166	4.13515778840702	4.11084549755858	6.94397507880886	4.59172339330353	4.84668311926545	7.21396815871081	4.28625311330254	3.7300986432706	4.57089708591288	4.38556191532322	3.18292249493872	4.06601977065005	4.56686817587378	4.03039356908823	3.57175373411944	3.62853530055546	5.41863363719727	4.98550639926271	4.82419529498431	4.84474719846395	4.69979490323193	3.69767847831131	4.16503778890956	3.98506474596191	4.99504118396713	3.94388920764332	3.84515328712205	3.42945604874193	4.42354229967499	4.11966057710857	4.02019413646802	3.37801354328761	4.55622751572298	3.46780391627916	5.34036039277797	3.19416469679812	5.25110030127928	3.84877343831674	4.3882533126205	3.9683163896703	3.64681750310412	3.62477862041077	3.76802744346258	3.61950645733379	5.06326038475377
FGD2	9.29986228581866	11.9927555154417	8.92205509557533	10.3095423124274	8.23133243654025	7.19540465645965	8.73625935769398	10.2232644450431	10.1898519473556	7.86373387612527	10.1054094878966	9.71313650167028	10.8978143775904	8.54064285889828	13.0368608926916	9.16547368339574	13.0004081888407	8.14168382959075	7.0997290942422	8.72928834995633	11.7825071414474	11.0379028166298	12.4370857324244	13.1846696937509	9.03686406503279	14.0751633448918	10.1986653147589	10.519719990958	8.28742455166292	12.7933727498773	10.1014130702157	11.3802932425249	11.8592866491638	8.85506605168926	12.0989809984917	8.88967970785396	8.79291570876788	11.224103979743	11.4711315872257	7.23635785158282	9.81851951172123	8.02387219403265	12.0435165612322	8.67552970213358	8.71642314481937	10.5739971636973	7.79580215294008	8.49810738941665	7.5425479609878
FGD3	12.2549977519273	11.7947478968145	11.7857277135702	11.7909802813637	11.6350244198698	11.7043464259609	11.7771567200061	11.6537321294211	12.1846745132942	12.4498636707162	12.3468730576186	11.1408695495311	11.4608356583207	11.1870765015317	12.8681709602595	11.1351168186632	12.6922796632196	12.0909114122734	11.037154702849	10.8132648746278	11.7732235598421	10.5739162307877	12.0953618634313	12.5219006072953	11.6813980180998	12.8637019240622	11.1630288008661	10.6377508936597	12.0420012314599	12.3813770901654	11.4316552792489	11.6392348538921	11.5650987081122	11.5902768841354	13.1810032538879	11.0975919834302	11.1782503131024	12.3781718296343	11.5755422572946	11.1256730024557	11.275419246293	10.5558930848959	11.3466422242602	11.734196662847	11.81932934514	12.1239967503612	12.4215959796578	11.6370840729638	9.72284578493537
FGD4	8.90262348252564	11.8522033070256	10.8870637449782	9.84741840434791	6.32705575630979	9.28647248648234	8.19100719853457	8.85705865549155	5.82522560767308	9.99680422572959	8.75173389233586	9.83179219652239	10.7846435091362	10.6750454584488	12.0693067698764	10.4199759922604	12.5501394112248	9.20478333678056	6.12050432967552	8.13538891507047	10.0971562862703	10.4532348604805	9.86274908224344	12.6273857246657	7.17987894602853	12.7393355505799	10.0110719079761	9.36906811640441	4.64823224295527	11.212104358541	9.95104656427621	7.73595821639531	9.91462266757199	8.36973711082897	12.1459267354776	8.747068427448	8.6199800543525	10.2561573650089	9.77097996206017	9.23458269010183	9.63278519756676	9.81969130298355	9.35489860503048	7.82328937417995	9.22780951211056	9.54140741063632	5.44890869765873	6.61335227069222	6.34270951043993
GNA13	12.186688459258	12.1223492490495	11.6762837994324	12.024120293206	12.2723488384705	12.4493325566582	12.0999891758259	12.4018300128267	12.71424534974	11.9394466086964	12.3974897461357	12.1595180407604	13.1539069639909	12.1340357869542	13.5253376547871	13.1351284424879	12.6787073367829	12.1731498353715	12.0647391442913	11.7013387352352	12.3701152565502	12.5622057585506	12.2930546817723	13.5785094490791	12.321409513738	13.5685126409077	11.8230440688509	12.4513462676564	11.2606990907427	11.8741436036925	12.0401002384908	11.844898350409	12.2115622138595	11.574968947286	12.7196982226761	12.6846314916164	10.7996902078143	12.7693795509999	12.3067865706281	12.2315202872291	12.2524649573619	12.2451059571255	12.7113892315962	12.0184955216034	12.7788056562629	11.9168034214624	12.1412314113604	11.8537011468544	11.4659483724182
ITGB3BP	9.32719684431437	9.8611600047315	8.82282243953857	10.0990585425711	9.29473644021567	9.145373969544	9.89477392970108	10.1446596314411	8.84295604479097	9.22274268361052	9.45608756619902	10.2358754041678	10.0966045011744	10.2052441472603	9.63914279564278	10.2319583790772	9.45796482731928	9.73264311624656	9.99756829709232	9.29148123416161	9.32717444264351	10.379280626586	9.31559502560181	8.35436542753758	9.83251678080179	9.30971938568589	9.76851046895697	10.0682581029019	9.46796845947004	9.26761768485285	9.92557811988652	9.88414498002915	9.53941476975086	10.5600567621987	9.39672902790814	10.3223009389671	9.53702674681112	9.32028658124666	9.75342651716525	10.0895813182854	9.57524872517805	9.60131122366555	9.87632056609519	9.66420682415395	9.78678822784657	9.69144388734608	9.32764851440334	9.85075341676183	10.1005591023533
ITSN1	8.40911719085198	9.11517532711057	10.2634099116048	7.2728886226089	8.80314818039113	8.54538184470798	9.71496796593798	10.6513342373558	7.39066485017078	9.4918914789216	7.71795265429378	10.5306974982096	7.55866731956675	9.52288619746165	10.2310776675371	9.70709270876313	10.5163522311068	8.80811510591077	8.14350701269452	9.03892749945296	9.40480199195192	9.26366840613997	7.53886870490442	12.1815960336666	9.85232296198167	10.6461980391782	9.45029677521186	9.47027248477431	9.5062796771206	10.4464388692695	6.61085476709797	8.18472223674979	8.86988427380094	8.71070405984788	9.15654950384894	7.86354028907302	10.1194607807999	9.08417909633418	9.72818774483314	6.94073540438732	10.375715090376	8.43611577580882	9.00673941387189	8.30532552467049	9.72913736466221	8.97913980019042	8.30610971902118	9.09237599244896	8.58772753278746
KALRN	5.91909301300138	3.34015000641894	7.13220060618008	5.73122705009305	4.69378662322874	8.12008588133584	7.18780745437923	7.24077208319234	4.64008583065901	5.40007723454286	10.1077841648539	7.09500732588571	5.44337553570154	4.38556191532322	5.71838395180978	6.74522290420242	6.31570387555131	3.35195187835067	4.92374619891909	4.66533758204714	8.28033455141324	5.75635420495754	4.47853013782225	7.21247647808027	4.96843132788628	5.79533062755201	5.25162123313415	3.47061055106811	4.71231429541023	4.04484278361587	5.08882751780832	6.65666363444078	3.36053918891411	5.23456470862344	5.33325121018694	3.49861302335083	6.43417486471075	6.50398111174154	3.42655068471024	6.18435042525006	9.36433207123108	6.69640868792552	4.53176049161569	5.08645418201747	6.2192893716937	4.58383689232865	4.95833236168401	4.57697039003931	5.51273806587976
MCF2	3.98401280677057	4.63715400921121	4.54527851081432	4.40656033171032	4.97101890252745	6.6130599025075	5.55982813058236	8.1378959333851	7.52520169816746	4.18746147998229	5.24474032498337	10.0117223374564	4.72668844826942	6.50253764014078	6.21908466795282	6.26599209991608	5.58350194743496	5.73331926714051	3.82157278955347	6.68774380794861	7.24434315853954	4.50170804637106	4.7454573135	5.21594198699718	6.62572479810601	5.4227551809476	3.27478860737666	5.87716480136118	4.35753844666616	6.43574143941238	3.94308727577135	4.03613928219204	4.72227960031349	3.81717162030874	5.33325121018694	3.37801354328761	3.38566744368776	4.77590054899287	5.57277257587769	4.86712264096996	5.71001340972303	7.60124589037784	5.61730639215289	4.63698564965033	5.03598431603295	4.27676659237714	5.10977715042462	3.75296038610401	6.36060765780476
MCF2L	6.77890391890572	6.01712991891288	9.52272085634734	4.74207602123003	6.35917214834212	8.20181505379314	9.50779163369068	8.45328889295438	7.92778449776014	9.24739581066173	7.69917368371173	6.2583979013293	4.39541841333703	6.04739355854386	7.14789601366837	6.92588954450651	6.22086862749427	6.37467882795957	4.92374619891909	5.45717406029668	10.5319134556795	6.76338918114067	8.30649259610708	6.52675752536515	9.13984081663781	4.02531493168572	3.930532729039	7.25505474662632	8.47184018559905	5.79357667548866	5.41800012716131	6.4237404663208	5.32560517220455	6.29892268459228	4.75009470225573	4.94937032733712	6.08005410285915	6.05727472459912	6.41874878107494	3.62436140889041	7.95183870143678	8.63853730130758	5.51911189370417	6.01492439048686	8.54371996575588	5.34486869284501	9.01881521782846	7.99057668071383	8.01276647475742
NCSTN	12.4850203293996	12.4232552692649	12.8989316346258	12.4038027819944	13.0925252878036	12.2385691534302	11.6604362988811	12.3295576266156	12.1594401780108	12.1311344072863	12.4583029759406	12.5660154719521	12.9092432958693	11.9273311443056	12.9233985181827	11.4555726788319	12.5531785320491	12.9362002324659	12.0893946253091	12.4217539241265	11.8441835976703	12.3326681079532	12.3995330916697	12.6393035455273	12.5599049367188	13.3645816097397	12.5423112967023	11.9545619455634	12.3619541872523	12.48060397226	12.4908141804507	11.8662298450563	12.6325857021842	11.9101286726111	13.4998407863951	12.7921188386869	11.794547764754	12.6958222108876	12.5589449945278	12.0119977957834	12.2779345111433	12.223498546082	12.6695215758195	12.4148125142459	12.231848680375	12.5667612856634	13.1184399067081	11.9537663283333	11.9202561243422
NET1	10.704834759759	9.38319997809605	10.2054966869836	11.503582418631	11.4295252291922	10.4491352952641	10.5592318078527	11.8459161651004	9.96981607939685	9.68293171329767	11.2923504248785	12.5613759889227	10.3216342615878	8.75572072929138	9.33075854738446	9.92374523419776	8.49901877793529	10.9608821148365	10.2090564956543	9.99635344915669	9.30525768492715	10.6266177609678	11.2423959713475	8.12699796220264	10.5476431804046	9.81704631189134	9.91114188871276	11.0811580666028	10.6673831684385	9.27012028590657	11.408350158961	9.73502498741306	10.5227683925585	10.6663904827735	9.60959314719049	11.2370353027126	8.78883565163749	11.1304691893954	10.5231128534966	11.3223788612772	12.5202005008721	10.7977493476555	10.4263257342827	11.1903302195037	12.2034010973022	10.306782026633	8.43955614817116	9.43497963039939	9.00909496464845
NGFR	6.51902450457955	2.99326311540282	3.97199774649341	3.28238592027166	5.33842433709186	4.59240009124084	6.44889610845846	7.97087623249011	8.20564322989328	6.99839931509451	5.27909727156963	3.99457614711983	4.19424268675131	2.60764329998591	3.72545463304984	3.62308817011441	5.23937804409039	5.85815213222227	3.57175373411944	3.3591217102049	6.81843335415482	5.45954200815996	5.22194880282865	8.33317525652693	6.35623272320982	7.56114274787075	5.28416830168457	3.30030392198348	4.71231429541023	4.22646000311425	4.11960600795502	6.21610578168054	4.48865179620295	7.35609921568326	5.89153071774677	3.49861302335083	5.71637590187261	3.99924978148709	4.11092214256285	3.84570254716462	9.65992464909533	1.68500178898769	8.4485119304982	4.58297726245149	6.52869683611553	5.01498969970326	4.10339313824907	4.57697039003931	6.60536493759154
NGFR.1	6.51902450457955	2.99326311540282	3.97199774649341	3.28238592027166	5.33842433709186	4.59240009124084	6.44889610845846	7.97087623249011	8.20564322989328	6.99839931509451	5.27909727156963	3.99457614711983	4.19424268675131	2.60764329998591	3.72545463304984	3.62308817011441	5.23937804409039	5.85815213222227	3.57175373411944	3.3591217102049	6.81843335415482	5.45954200815996	5.22194880282865	8.33317525652693	6.35623272320982	7.56114274787075	5.28416830168457	3.30030392198348	4.71231429541023	4.22646000311425	4.11960600795502	6.21610578168054	4.48865179620295	7.35609921568326	5.89153071774677	3.49861302335083	5.71637590187261	3.99924978148709	4.11092214256285	3.84570254716462	9.65992464909533	1.68500178898769	8.4485119304982	4.58297726245149	6.52869683611553	5.01498969970326	4.10339313824907	4.57697039003931	6.60536493759154
OBSCN	10.4858232518535	10.7336333318932	11.8467443475039	12.8784158187063	11.0840604199924	11.871944997987	13.1292783263921	10.9608478645447	14.0009644903573	13.5070978727484	12.3581371631704	10.5040354075543	9.26046150945514	7.79016095589647	10.6410540148243	10.733975634623	8.5775412982602	11.022667057081	9.11896075431064	11.0135858485868	11.1582293458097	8.82825781163181	10.9709098317173	9.76098235978761	11.6534480203225	9.44611657612392	9.80516402330934	9.6891764576217	12.6019819529117	9.96653026749405	10.82381489777	10.2587317997003	11.0874285160877	11.8436911856161	9.07263987134348	11.5466800143996	9.51001893736936	11.2627560071003	10.6012385637356	10.9295306738175	11.8414637459465	13.4703168186274	9.91847064274569	11.8986943138646	13.2615624902114	9.14488629116046	10.6633224787213	11.9957982500584	9.89213079353984
PLEKHG2	10.4654658022602	11.6370213844101	12.3909537960417	10.2983429746601	11.1201797545113	11.772795707735	12.8738956914649	10.5797295033211	12.7314714540719	11.5171081952584	10.3902485406213	11.5200980985826	10.6395055300925	8.36125318556353	12.1999488058465	11.3451508974892	10.8447253045052	11.6307709015123	9.76548533661503	10.2649288181038	12.0565910520697	11.7379973633488	11.9024601780219	12.8544181164323	10.6965948531372	12.3970813645616	11.2565984051708	10.7793198202413	11.4308636028694	11.1096374303232	10.238725369459	10.8635864634272	11.2819503904479	11.3549837809651	10.7656738563603	8.25184700173624	10.6435274999441	11.5381846370832	11.4210534559257	10.1677408344109	10.936650280907	12.7998328806284	11.9188842598561	9.92906853282559	12.3916733377408	10.9091152998568	10.424269637061	10.6308730600604	9.31660632528874
PLEKHG5	6.03443327575638	4.52120656417587	7.37795818196628	7.31302824493311	5.05250957102602	5.34026512467589	7.03312452316846	7.48647510871638	8.5348892836164	7.89528188061344	5.13638667127589	4.93740617138481	3.77312038577482	3.44978503925827	6.29078359117635	5.22025336861058	3.99080790188179	4.76207683765343	5.19932287870488	5.17551670508426	7.86013489664423	4.42748157853265	6.98377780933998	5.47148175494641	5.3886605913013	3.92493037394208	6.80280358540654	6.69420566557085	5.39430162157991	4.94043744420115	9.5419145197212	5.17765189373375	8.41296882670344	4.69925679016306	4.46497675261539	3.49861302335083	4.90124349927561	5.40519740842472	6.70133698167673	2.77533212165938	7.47185743263267	4.30891650847247	4.53176049161569	5.65092453290668	7.25434454045556	3.71546371229784	3.48365932526346	4.57697039003931	4.92449920007059
PREX1	13.1017885716427	13.1729206802391	12.8522752573912	12.4379398381198	12.2315198267917	12.5773270577211	12.2362587312373	12.6563457670793	14.3299980736953	12.7414572098922	12.4682708884584	12.6246224043006	12.9220183233122	12.9231109227978	13.7537318122298	12.0306145878164	13.1778575118967	13.2057559494236	11.8228000737194	12.3325511450433	13.2025558670128	13.1168978381793	12.9068358410962	13.6983152855743	12.8365048571069	14.0727946219172	12.8305097965994	12.4516341013892	12.0019479061661	13.5536780841395	11.7961030270228	13.0159259315622	12.7919341353403	12.3272187533167	13.6519291623096	11.5406875374404	11.9982063204171	12.4980349469915	12.4077205736441	12.3591516044846	11.7714621292434	12.0259136423296	14.3221701196688	12.075461651235	13.5943278148253	12.8483070329032	12.3911057495972	12.6241885600282	12.1636170554135
PSEN1	11.1329704340082	12.1990366659768	11.6653092631297	11.865382717811	12.6935482416093	12.0505837173195	11.1066671544784	11.597085256578	12.1514630658289	12.1949444624746	11.9419424534694	12.1434121474517	12.8604327270066	11.8255519261285	12.8866957440929	11.8497576026383	12.6781506429098	12.4382433263789	11.8605323062581	11.7732913866363	11.6035186706407	12.185797153123	11.8558502723719	12.9745285015102	11.9967491328756	13.1300436995289	11.7008041273266	12.0247239770713	11.6107306173272	12.4091744043424	11.9058129036086	11.7079240034201	12.2369905827986	11.7376987253652	12.6053492812688	12.2432547680587	11.268914621728	12.1763339703353	12.2411317471574	12.0481984661584	11.7009674928191	11.926944852658	11.9092689163978	11.655626573624	11.579898938753	11.5509207415107	12.2288509419471	11.8049979978643	11.726284524678
PSEN2	5.22098571735831	7.40586399805454	5.30930891136703	4.80048488085262	5.37043754828577	4.19091990754107	5.95509441137605	5.8318578862743	7.81107893382634	6.25393188760601	6.3017611135271	8.48256996869901	6.0401845330284	6.29290134721299	5.4622885145849	6.57728036283398	6.84684592458819	5.31161002339463	4.37154115985086	5.25132569222131	5.55763556556854	5.78583248401162	4.37678298604474	5.34943336900677	3.92631559451196	7.16734988031564	5.52080898126893	5.87716480136118	5.70583349802763	6.63550883984357	5.81465188408976	6.10912413387837	5.39413147535611	5.42399328010353	6.29230229056309	5.19913849959313	6.13262226298103	6.05727472459912	6.06672782928443	5.88780673680649	6.86175043496325	5.93161083532337	5.1760229713047	5.91077209358307	3.96869708061824	5.63454109977269	6.5513341441071	7.14463721678923	5.74908021845938
PSENEN	7.18985130643706	6.77044632678319	7.78734168673349	6.73669780910106	7.09991268837977	6.20963724955377	5.41924166236463	5.96366580956498	6.40096867587129	6.02161893530014	6.35077970588969	6.0340090909983	6.73798461155672	5.22676569884461	6.63167590931357	6.06270097003711	7.62463667059584	6.72803252289954	6.46915646996623	7.35828896571147	5.59037107311359	6.18998924658904	5.57808748629811	7.78853795328204	4.57604953307965	6.78347953145525	6.52001097350261	6.12885694007099	6.95483773152038	6.74039969002755	6.36321879998433	6.73063229675373	6.11463260677417	7.69271389506023	7.57256799938167	6.80932685504315	8.61537950623013	6.17335856592747	6.19389070434688	6.20336211262427	5.68526781530033	6.30987677904273	6.09673519347503	6.32136037006606	6.14045150080178	6.75796936872344	8.6783017982858	6.26036809762996	7.08573866522866
RAC1	12.0110158002435	12.2217259322604	12.8731714240569	11.8771396865885	12.6723685048855	11.9791030885786	11.4969238070357	11.4205609778909	11.4897193858513	11.6538632531608	11.6513693275229	11.6173702855006	12.8000603601737	11.2545074902671	12.9590190553933	11.5729554091474	12.8023798249685	12.0267480072222	11.2993333584115	11.7993746105684	12.1384057871482	12.3314235414548	12.1996417444631	13.7406702810577	11.9319127850664	12.9251013744017	12.0758776768171	12.2897720944195	12.1692973813672	12.0853296083314	11.4863882769295	11.7177996103251	12.3647257619984	12.375901183749	13.0242909118915	11.8980643158256	11.582304212375	12.6538532270522	12.1579640311666	12.0320370615139	12.3434055228381	11.8217233908218	11.09213102493	11.4048452011199	10.9560961166298	11.8025272511911	12.3458595672545	11.51741665883	11.6475005120632
RASGRF2	7.42738555020832	6.11878530264793	6.26640862289293	6.14191436383147	5.60356585697442	7.88997090914744	8.69134206072289	8.4078501553519	6.50493692036399	7.13156837249085	8.62151058485519	7.28717241748343	6.20597620037936	7.18122772020273	8.91554361727135	10.8311040947052	7.48897955644368	4.95495077447261	6.73535844379617	6.60403147650234	7.45371568635498	5.92476292727766	6.55287038145454	8.44110432085228	7.722378560263	4.96669932153535	5.60032767256946	6.40142534257783	7.19464274863357	6.90414817521843	5.04705870685348	7.55790401794818	5.32560517220455	5.19345380137078	4.94260212646319	5.26310813669065	7.13316571304809	6.45897797757081	6.85200868703065	6.25893335026695	8.14953710698086	7.12290967651855	6.91907154695982	7.47543284101555	6.80890020624132	5.87531284544866	6.05485427318632	7.55784122010637	6.92678829178596
SOS1	12.1061342621781	11.5870180481218	11.8182935262481	12.4435986996493	12.3051262201732	11.9529637092669	13.1800138621784	13.9709987630365	11.8735613681081	12.0712915864658	12.5386042950009	13.8350763673684	12.5136952481289	12.8940095743881	12.2120971963839	12.6103813356561	11.9526616175926	11.9989785956409	12.5930559516812	11.6100625236321	11.9318209888935	12.0164651044594	12.1725315138467	12.1375883783103	12.3332032432216	12.849626996203	11.9449200393526	12.2562214364014	11.333950382516	11.5432432030854	12.371446205446	12.1650041341741	12.1136606567481	11.827113639085	11.7953202805323	12.4731209512268	11.7490743468603	12.0629504012659	12.0758991105588	12.7528359401173	13.9594199912009	12.3702623031679	11.9120800175756	12.7121241111093	12.227096618831	12.0211288407033	11.8794050856226	11.9142351795276	11.6351652225756
SOS2	10.730653353449	11.8111280055517	11.226423523947	11.6211047875832	11.8417142331058	11.7664901025703	11.1570893611393	11.7667715192429	11.6764129219493	11.7484345820023	11.6391086678708	12.1482628227489	12.8961859829578	12.3028092427951	12.308465173735	11.8087363859004	12.4253297079458	11.7868362849098	11.3996301599839	11.4203897236068	11.3211965709232	11.9311250501622	11.5262950506405	12.2710103420816	11.6590815069209	12.5053958621792	11.3468597412951	11.8614457696536	11.1318524054226	11.7968492964672	11.3846623796368	11.4245675208594	12.0008010986122	11.3234177731792	12.2521134009373	12.0430263289263	11.1022014321952	11.9878118621363	11.9204034737239	11.6308274627179	11.4354903653373	11.8522386012605	11.6923594289987	11.4486286482752	11.3631251377695	11.6001476478112	11.7822491831107	11.7597135675851	11.9734851574471
TIAM1	8.79579134336991	6.74527080047672	5.70361530035724	6.32996112164212	5.91631860638906	7.55878636566257	8.44663309875688	8.69312578572234	6.71023670343505	6.7722710838046	8.34781563400649	11.0504828221934	4.1199849489678	6.18892637951072	9.24551637046709	10.9652345235116	8.09408758575361	4.95495077447261	5.95822693760321	5.09543107968981	8.78500111017541	6.05141874561066	7.3548412319367	12.0558761137652	8.46779114677045	8.04073724295053	4.74206027204393	6.34295445729438	6.34717885281305	10.854267701869	5.81465188408976	6.94256564954834	5.66732097552796	3.81717162030874	4.75009470225573	4.78393383086524	6.41309538952764	7.21272978899984	7.31804088008555	4.27625762691202	8.30326322361753	6.27784875969446	9.67919830104405	7.56716064197968	8.31202475290098	6.44674316704115	6.28285544990256	11.0464826161435	6.39574933582119
TIAM2	6.80508417510446	7.94816900645942	8.4710982615812	7.65502062631607	8.0759789431806	8.22039062568189	8.17369279126811	7.81133362938128	8.47477949601472	7.75787608431217	8.35583023640959	8.98251850249665	9.00501389129695	9.23112692192751	7.73394887328573	8.99517857794815	9.30193758407108	7.85557380182629	8.41277811166832	8.45475500850135	9.2062381148004	8.24458672563605	8.89753811419229	8.15141689636699	8.70413529486179	7.40022678036536	7.8123155702363	8.42106159415327	8.00213515525949	8.50277704575122	8.11262096288787	8.86682352833374	7.81057331989263	8.38793787720374	8.33181828286538	8.65538680101181	9.56353821841534	8.42698703845623	7.84566371889104	8.66525591878991	8.70998661564641	8.15288983575287	8.08269735455777	8.13133858681564	8.4159100046589	8.10128511523254	7.51132003878088	8.37245673592354	8.68313356509103
TRAF6	10.0142310446252	10.2777348999075	9.84796968768658	10.3714136420273	10.0115844566561	10.0121874308812	10.362218822643	10.3765692790528	11.329968617973	10.2833397117677	10.3355782714082	10.4922139881565	10.6257787208471	11.0023135937733	10.5582784294896	10.5839212619594	10.4656404355147	10.1803456908779	10.435835611264	10.1194192321617	10.3089901380567	10.1372358468607	10.159005707074	10.3751509742471	10.2219412377741	10.9406533909395	10.4292950353438	10.0131596779284	9.6092639540632	10.1758602510958	10.5570488309413	10.4431240722939	10.1629436342862	9.97865598421939	10.3578917951458	10.3609035360798	9.51743498926868	10.553818427723	10.0298212086478	10.2361355874755	10.7419746212896	10.1779758476597	10.18071069723	10.0946830577235	10.5986436329646	10.2704872266092	10.5132997341003	10.2143933443366	9.28887576985712
TRIO	12.147931926473	11.8885560473588	12.7445630071402	12.4296948602479	12.2583358788524	13.5648064169701	12.1939508287554	12.1978319061584	13.0476035118715	12.0864012099021	12.2860523683494	12.2034219459799	11.8960569485288	13.7921565090203	12.6785722130564	12.0768565856998	12.2138473310754	12.6327959822829	12.0232960212239	12.4905596513367	11.957809302937	13.2777087988517	12.7214349864278	11.8263515282417	12.7803200189452	12.3673230828992	12.7010950216401	13.3360696485622	12.0435344916486	12.8192358900228	12.0681737059466	11.6891265056094	12.7642585706833	11.7731807126161	12.3700097965509	12.1934523078438	11.3136165410102	12.5058820643103	12.8465634240445	12.6335244486713	11.9553781251284	13.8318084199686	12.9662163816657	11.7575933427208	12.5690256789664	12.1702273593976	12.5902705435439	12.475662325743	12.7242688457943
VAV1	12.3493965016797	11.7388968305506	11.356292284543	11.6355150034524	11.6577629095157	10.8965997793383	11.4482597613325	11.690165812355	12.092687612437	11.9138793658389	11.6050546208452	10.9638684934311	11.7019326371	11.6263810935361	12.0832313336566	12.0033828359524	12.2981417152338	11.4782203734443	11.1022895483967	11.0522263734973	12.3562670869813	11.5813830495448	11.9877060647401	12.5407961605322	11.8575063301565	12.869981012131	11.7970328834208	11.5373224627088	11.5724763172186	12.1472184676308	11.7918025132847	11.8306167806676	11.6388770974078	11.0953126531403	12.7019430775295	11.2070796824444	12.2677684106021	12.026191244895	11.4019341026229	11.504566575954	11.9450321155322	10.9783312244761	12.185375448856	11.4555676978891	11.6180604239819	11.7870112271766	11.3697925228734	11.5036095464399	11.8492519809639
VAV2	7.75050299371746	10.8605754650539	10.6166754005188	8.94459436532339	8.60008825639044	6.87012802060758	8.00283768944671	9.30822508648514	9.2658306282207	10.5050115631012	8.71482122895366	9.44706240152466	10.2221142187033	5.17295396769496	10.7819941095246	8.48730343946286	9.61745618917547	9.04381439424428	8.27707590255413	7.44899215833709	10.5874495638802	9.9308431324902	10.2014506980243	10.8255855064855	10.3962146499465	10.9703673963032	8.55731546300487	9.8911328200047	8.4944403163837	10.6494194463518	9.50226478035166	8.24059804527334	10.020749736005	8.34199796514253	10.7664595230974	8.0049140887894	9.53702674681112	8.26668786071725	10.2100671039583	8.47925456408502	9.53614986528742	10.300401471161	7.27920012808253	8.81444333147342	9.75577821481023	8.18909857607736	7.21289978539247	8.71685957746278	7.87654760237603
VAV3	10.920588808949	10.6606758862237	11.7060402811955	11.7586586065205	11.2966446558737	10.9066698292646	11.3080256431269	10.4390714716939	12.2037005577345	11.3056764723207	11.7901641563672	11.8442208685104	11.0293670336498	12.0019685155405	10.9708721512759	11.4594565361069	11.3674872508812	10.8714538294448	12.2121846074146	10.2660628974461	11.7120731081989	12.1054355191238	11.3700371136457	10.408453941117	11.0757849589984	11.0764678025277	11.6025089333584	11.8356533959683	9.62778105527994	11.2632464064911	11.8919990246956	11.3316519237262	11.1122798475309	11.0075519726667	10.9880921681895	12.1586606418185	8.31980569922255	11.6123219928582	11.1373304056196	11.4117653894301	10.6204610813394	11.8727868490633	11.315434535608	11.0022060916716	11.9006619008631	11.3184402159753	9.69495144482527	10.7867580710241	8.99199842808948
APP	14.6559901359525	6.23197686686196	5.30930891136703	11.2449719594763	12.0813237454487	13.2146331777786	12.6490550954487	12.6704423712974	12.6794409422637	12.8373401883883	8.79952591029082	8.31244203242829	6.48930272149192	8.63747453418852	12.950066513802	10.6638937482796	8.3615340512589	5.56756268869713	11.1973839955546	11.6827755352765	11.0177999117146	12.1642887378458	13.0309875167533	10.2207526317122	13.1270988303779	5.7677308167623	5.8590753488809	12.8297415122023	10.8002934874631	6.13931500031325	8.41473767111939	11.9162402120495	12.9522819119552	10.7636807472999	6.98630256378904	5.23148307721674	12.0553651457688	13.752510319483	12.528523419087	4.60282476821217	11.1854459212943	11.0060420513275	13.2328850380596	10.0623191466697	13.689270318811	5.29030871143496	11.8776640964514	7.3659935337628	12.0871927380821
CAPN1	12.5187536435516	13.1168724261352	13.4125780615675	12.7447697384516	12.9710140719977	12.4066346205606	12.2907222043178	12.7019591039669	12.9653574669703	12.4688563485036	12.7385990156615	13.1811646361032	12.8705675110985	11.8015584632352	12.5541170538338	11.3068612575887	12.6225254095301	12.7548446409116	11.6886154008712	12.1787619697118	12.4499689896984	11.6458825953502	12.7246020354979	12.1782580806999	12.4878725044854	12.9260737205119	13.0550390148661	12.1661352635868	12.4798934909292	13.4303049311686	12.361719861216	11.9254476675481	12.8921055845668	11.894301335852	13.5358829799399	12.1834872702545	11.4196629174436	13.0639002808886	12.9174018986522	12.2035210590401	13.0753650964845	12.4326260773761	12.779603318033	12.5198419668834	12.5149795805938	12.5414189112756	13.5400203119687	12.1384303600149	12.0811427808559
CAPN2	10.7535015128799	13.7401470112338	11.6882601419071	10.9631346701333	13.2224069249653	10.8095758524053	11.4523036064122	11.1934021071049	11.0772300158513	11.314452951824	11.5537241824409	12.1640488776218	12.2344904978139	9.03179371158226	13.6460232649287	11.8144759263517	13.2631054747044	12.4668578798686	9.95986151868511	10.8163647219266	11.6050144818608	12.555825412053	12.2109772219983	12.8227009363032	9.00477595323193	13.4317079978409	11.1586774976192	12.3009974752005	11.1526034660518	13.5414293908951	10.5375673078328	11.0757500056524	12.608825696025	11.2363286133226	13.3779000661435	10.9914622728593	11.2258043474261	12.5045003767327	12.985237633943	10.7198622103661	10.848503521841	9.5735933720506	11.3853039505349	10.8242135457263	10.6782673805515	10.6600175064577	13.2022051916036	9.73640088855266	9.81321799689903
CAPNS1	13.0870398387555	14.0799517562654	13.6788032501443	12.6673260117745	13.9115126995504	12.6454874172541	12.0424358487161	12.0787606147726	12.3969195203702	12.120831157244	12.4272663873802	12.7499342169938	13.3383669526175	12.0824693327618	13.0309948042123	11.8232101167265	12.9369060749751	13.4720136235253	11.7424638478933	12.662325825327	12.3654158941359	12.0745255847228	12.5279893844329	13.9214586033075	12.173122633671	13.8082339401918	12.9635231697667	12.6726793081678	13.3107090395826	13.7295677879736	12.3997241643028	12.1369694597857	12.9645817294898	12.6005257222677	13.9927640081043	12.5724080373486	13.082048237813	13.218107215654	13.0070044824967	12.4161756312016	13.0706141343039	12.3291693691921	13.2763882735467	12.3074253277221	12.6915901665269	12.7527191258548	14.1801571830797	11.8135286948046	12.1988114449414
CAPNS2	5.29720837179629	4.84364703376953	3.17033466758712	5.54077107617154	5.73205823754253	5.27020741369906	4.70477806809454	5.73673274742181	5.88821362843769	5.21115272647078	5.20953273474142	4.14545963988483	3.55735742709015	5.78717917440571	4.69625769757997	5.73726570762207	5.23937804409039	6.5175390063619	6.48625501999858	4.9661166776329	4.14421983631451	5.0357686373314	5.16293895320457	4.90412566117282	5.55988067180392	5.31216104801704	4.96028836144689	5.13715344534414	5.09397149499536	4.59662025257272	5.35114813448772	5.70566650266849	4.66743866542081	6.06962073843206	3.83187473246051	4.19100272807033	3.98153392964807	5.30653727992714	3.66196160612098	6.44608231715793	2.95579858293179	5.99213987772515	5.29979795084143	5.12443241063642	4.84849856789798	4.53716397047159	4.84752427725314	5.6696545845735	6.84021345203992
CAST	10.4280824473632	12.6105373359717	9.76198234326896	11.7513766023627	12.1436360820387	11.3786750469472	11.9960972300995	11.8452061940483	11.2045079125518	11.9514997722428	12.0375226366667	12.4685439330815	13.3710408030804	10.6738444309894	13.0922131033482	12.0813442915524	13.8977431491731	11.270031248837	9.27204116594562	11.7883665404664	12.0016241964244	12.6871445403078	11.3088942795123	13.7506930478784	9.97483141385079	13.7910450664215	10.3283027792763	10.912418147608	9.18363307033661	12.9568557824306	11.4693532155588	10.733336333665	11.7111525136707	10.6015870453129	13.2829453571982	12.2126757989703	11.6619766223703	12.4485979671296	12.1498805895992	10.8459649153003	13.4180939074562	10.5533911282592	11.1873639627481	11.7787734798192	10.5385418630726	10.825811991167	11.8361340988859	11.0548383862743	11.1142232063266
CDC25A	8.27983597214009	9.47977233849643	10.4295823257778	8.5630657827105	8.75273809572148	8.59248729727084	9.30805911093262	9.89725416377817	7.59275962628844	8.86315815470327	7.32750423720794	8.60994012214008	9.27915223157527	7.89285042007851	7.36249216085571	9.03273882648211	6.99734173667877	10.2063261863011	8.71759510952606	8.76181241672292	9.22969944805887	9.5831117608432	9.93014358926237	5.16850705587319	8.49744520738961	7.09168057087852	9.88372146722804	9.32198395296254	8.79313967736985	8.81191264459063	8.93504002526473	8.65857420172431	9.46418749227138	9.71595309583281	8.66076164788895	9.12575451802059	8.38071512493007	9.02886662962168	8.77426722440497	8.93021053007701	9.60512538708146	9.27670066673814	10.0467972585533	8.93850776000417	8.28484076771378	9.33764175833934	8.34190988106274	9.06255015327656	8.17306326953393
CDC25B	10.7408527898124	10.4501187406464	10.6280247593263	10.3389890177205	10.3070152257607	10.1088134199029	11.272381523098	10.9996481394659	10.20071584347	10.5621363502139	11.0976218483216	11.3685379313143	10.5954434343879	8.91058492590831	11.433003943987	9.66585384033647	10.8166734925731	10.5082924791196	10.1646655666238	9.71173521014018	11.6218594977872	10.9707440790153	11.3797124828458	11.3494079595739	10.2852380026407	11.1973715607917	10.0432941858794	10.0240393498558	10.701776198208	10.8332673933531	10.4588728729369	10.0676107285232	10.2261924124383	10.7575698966824	10.9547023750596	9.92355234499344	9.51249519298146	10.8396906046663	11.3198390125156	9.26425267299098	10.4165380271747	10.0712584558411	11.3032495026256	10.6528710592209	10.4828207480777	10.6766227892562	11.2993615222918	10.5056881618985	9.60034698552947
CDC25C	6.73871898528146	7.65586382944383	7.43077621732274	6.47868300894259	7.16488304965147	7.39670667943508	7.62374669672645	7.4193509580649	4.90930684378815	8.16747369882535	6.48854487016244	8.91328128758809	8.5851311586951	6.07683778367405	6.67248202079152	7.59338797103574	6.50865769971266	8.63109995765726	8.28685582119371	6.90148864570892	7.88004411660641	9.05631401226501	8.40454379647181	5.1194323946286	7.4636732658289	6.51199107748803	7.78433840352185	7.91323853698342	8.18554822736431	6.75477932540152	8.17159349599879	7.96757178626612	7.38620551904918	8.97429099304704	6.92001342668235	7.17406837556408	7.96219680804033	6.64457429948548	7.24452339728175	7.57194938176749	7.61581700564417	7.52154455935142	8.18187867433551	8.00078613228367	5.87408244940904	8.21843088425686	7.5468206362723	7.54063115235823	8.68313356509103
CDK5	8.4218528938596	8.91542060016486	9.8382304994134	8.69797679849363	8.3557602665084	8.9110662853125	7.65528086048824	7.16082215530252	7.6840904006326	7.94436575929597	8.33165158248907	7.82855883480641	8.85527950612341	7.2602092263032	8.80682938782298	6.7898163086827	8.15937130135163	8.78322226606251	7.28686594554528	8.3083038340809	8.31973934064415	7.71338582268603	8.47243545423329	8.93168813119799	8.73291272722029	9.14844077905806	8.73149884672754	7.89303026676169	8.59824897613739	9.74336324778658	8.7539519492469	7.4885801110334	8.9053194135473	8.01311804568646	9.52483716303072	8.01417159944412	7.81747469529953	7.81026000441509	9.17453671372785	7.85603396047355	7.27106394611273	8.4397331157574	9.14970734203214	8.06995299266615	7.34489796370434	8.29958319903967	8.81558025310216	8.33302309155396	7.53469642169129
CDK5R1	6.77890391890572	7.99160587494407	5.95575132111908	5.19688181159512	5.27215489418601	6.49583605950546	6.82694576848963	7.2579521769073	5.72522814454988	5.59801622311736	6.66680020233067	7.33335659296372	6.62552005899335	4.64763806543999	6.12411848387626	7.06842144457374	6.01006734220861	6.28871923729592	6.9842031684305	5.77137508950074	7.46254670427263	5.53102881841832	7.04994891171836	7.84202982408841	6.33758842947533	5.31216104801704	5.81537451376868	6.51168701729485	6.66698705209844	6.82459965133886	5.9103665866851	7.45262675527577	6.17406646361327	6.19920357162134	5.55428489567644	5.62081731967752	6.91078806286288	6.74793087845244	5.86298377158598	5.79046097243771	6.85069952781419	6.29395194484898	6.77108696991652	6.1120286756333	5.66432545453502	6.35715103861581	5.84217488296941	6.54589621100797	6.41300338870961
FOXO3	10.906311208829	10.4913605634314	10.8173911043614	10.7292562308471	11.2042290902593	11.0914328110916	11.6689560880041	12.1080573712521	11.3928970806297	11.3620740516825	11.3411020699816	12.2070425264653	11.4887605684879	10.3339977196235	11.1238432785093	11.1259143168029	10.9845651948865	11.1369832810463	10.7888314455274	10.8225445062058	10.7982704419896	11.1194840757127	11.5102351573785	11.4798559481804	11.2407786099373	10.9905858923576	10.5587767193848	11.1494642033858	10.3256098106348	10.6290926123626	10.9735436466912	10.789883476642	11.0634491925795	10.7844378811397	11.4722151252256	11.3041322270905	10.2587176119493	11.7793019274574	10.8298916585796	11.0078454586724	11.7659622935289	10.9677225952276	10.7828937640388	10.672063091914	11.1865178245585	10.5366449555299	11.7817838210347	10.764700155207	10.8957041097873
GOLGA2	10.7109005579563	10.7676029040162	10.1546093070226	10.7040170852829	11.3663409649108	10.5517041374407	10.5399381357018	10.6308827528295	10.5358535077549	10.7627146687834	10.6599212554836	9.89856701099792	10.7560194737418	10.3506290037058	10.8715201901744	9.98010672163169	10.3543585369822	11.2480282087987	10.5579672405174	10.6236791200949	10.7965259135032	10.3924694914267	10.7586742679895	10.8151165386565	10.895831578953	10.9536809570284	10.7188124446033	10.3336084552894	11.4803836852113	10.9392757478205	10.7951947536702	10.4144497698227	10.83139869299	11.0827983342722	11.2582076447388	10.5365849367667	10.5073928453056	10.7265198003799	10.5971441565279	10.5139390338358	11.2629787574935	10.730681548044	11.0052873893808	10.5459647355506	10.5085046289795	10.7405645633363	11.6860549136964	10.8439817558942	11.2730342112024
JUN	13.3487855848276	12.8418930900006	10.6910647227263	7.94408386096229	11.3474827093794	11.994022728923	12.1698687073136	11.6533266039984	11.0011487335848	11.2003962488742	9.32138697440831	11.7873130035101	9.90666890918365	5.71401259403112	11.2363128319725	11.5202170319805	10.5617247521497	13.3180582548311	11.5854225228099	13.8516860035351	11.591998968025	11.8161536717478	10.519984224134	13.8647925085234	9.72918943817569	14.2546200308592	12.0692278945139	9.79640784191766	11.774336599659	12.0595217379535	10.236425640095	11.1898512738296	11.0893554291912	10.780999032196	11.3459736542517	11.4148571176412	12.7126227397252	10.2757282991641	11.8055077621538	13.2574728907157	10.8162277314915	9.51307754741813	10.8472533983534	10.2822611316892	12.4990529316027	7.47530406772214	13.8800601774459	10.6689795660619	10.499778194203
PRDX1	11.7778964512394	11.7329110486661	10.13405935061	11.305889280243	11.1190097411755	10.1038201931807	11.7357302441005	10.8212512720145	11.1236364772468	9.53658457771684	10.8147474724245	11.5296302042493	11.0728645492373	8.96658854287465	11.0574223576436	11.4560047352205	11.3075595634146	10.6578541270503	10.0314090849696	10.6421401544841	11.015552101028	11.2919085923114	10.9602019424004	11.8757288356508	9.94439699265982	11.9157584468872	10.877491979461	11.4168984325012	10.9319538401078	10.5805190182664	10.860117279405	10.9271732925247	10.7246973019238	10.1735307672207	11.5279505793962	11.2537380744679	10.3037319321502	10.5635819047802	10.6628677466046	10.8684294686657	10.4797224212051	10.0712584558411	10.9508682750493	10.3533372136886	12.9956641827608	11.5103670068414	10.2722197947858	9.62857510205647	9.67900922490134
PRDX2	12.1309055438781	11.3157137521561	9.87107893935291	9.08445827489552	7.55246803853361	9.71755474713376	11.527058435983	11.7630175245832	9.58297716070266	11.2048086714443	8.44117126043438	10.066276411929	7.41578548025696	5.89036853841186	8.84596668675801	9.83750159869165	8.39985698287354	7.6298025218891	9.4215642037453	9.57016724517506	10.2528451728625	9.85144869329879	11.3063600150408	9.81356513266473	7.39328763461414	8.15662991569683	9.22118715116581	6.70970582792498	8.09379792673582	10.2949268065993	8.52059986306683	8.99730107506013	7.81679079779355	7.81210903189932	8.2487842714935	7.3814910729671	11.3129064232057	9.3097773190025	8.56211209354	7.24554484972757	13.8150110624158	8.92326185608182	8.9007399250261	9.99659752474945	5.849481464978	9.89927949933256	10.6409175579648	10.0201472462613	9.23902644789528
SOD2	12.2397953358129	11.6374486838221	12.2984478931875	11.8338414864565	10.6032108409585	12.8589014378912	12.554200903084	12.7341448513316	11.6477780988526	12.1508695422518	11.6922929855836	15.4561508505634	12.0769563475369	11.0363561778175	13.7073847769848	12.8133568791813	13.3707220400815	10.6073410292848	11.7566076379228	11.1007056290032	11.610485892399	12.0264978518175	11.6211126721164	14.2569124353556	9.99278857738694	14.7298791420234	11.376202666748	11.8705159582511	10.1330945647057	11.8860210595111	11.6620181209552	11.416193983545	11.6458770295044	10.3276162312362	12.6524369926545	11.6010573514939	11.2205131749722	13.2636038645199	12.0625976519158	11.7017658277304	13.6862182729064	11.6885928738552	11.9578837618952	12.0930715345072	13.4405362131377	11.2244437359713	10.5661415738502	10.7290703913815	9.85163516331292
DNMT1	12.8314947122897	13.4098345045499	12.3952775445597	12.8548263423345	12.4219259862976	12.4809679317724	12.8080999218547	13.3583180823747	12.7798806672768	12.6616245287567	12.2217323749056	13.2583462297664	12.754594289369	12.3891353692042	12.4691769924147	12.791441177146	12.3229260762741	13.296781007291	12.1039881632398	12.9096760046078	13.0050323350439	13.2754454382857	13.2463703972421	12.1113805739447	12.8246480833105	12.9968228401543	13.4035439240831	12.7307554393224	12.6269978773608	13.3287800960593	12.7237224766511	12.7681506149726	12.9741728405445	13.025216710726	13.2998674134386	12.3268811803968	13.0328736901652	12.8567980969531	12.8232664447118	12.1580467475595	13.7025285368304	12.7973680567735	13.6808686057462	12.7335967360202	12.2027961303571	13.1131095438424	12.7241780653745	13.3145457575181	12.5941300515281
DNMT3A	11.8659565386991	10.3965987202119	12.6162372940272	12.0047289046844	11.6884544425883	12.2262731501775	12.2202748396325	11.5403177542786	12.3758484567619	11.9123385351309	11.8590903988448	10.9410667445835	11.3089451750684	12.271391484107	11.0997595044713	11.8328901206985	10.5556760822064	11.5003443259535	11.7605607222534	11.8165050717904	12.1754568946889	10.9675430217403	11.7962903717664	11.1690893153357	12.6318573860106	10.7587586694577	11.8275053682513	11.7922203895447	12.1138192394242	10.8774307431251	11.6992327279948	11.6081233991391	11.994988085709	11.6857752053911	11.0603480651641	11.6025922270469	11.4084054023879	11.7612891979212	11.6956767795016	11.5362476671079	11.0836028085768	12.7616886092565	11.1401906696121	11.4463081951087	11.8173546727894	11.8664526489961	11.8750486670408	12.1597159542884	11.842511980851
DNMT3B	12.501360781157	8.44263774362648	9.40889705949423	11.6812585563425	10.3624479148576	10.2977583013396	10.8095214948412	10.7039731635614	10.3711414275463	10.7455111951213	11.4827703850099	10.4333761087563	9.46113122238624	11.2021507696806	6.30816323503162	9.95464930862446	7.39450842789227	10.5111376675092	10.5376341269069	10.5968895548693	10.0771771823005	9.54925200686416	10.6415817009582	6.2149831184952	10.9373765053363	9.35200942475974	11.9988594943541	7.30690519595522	11.2613580876064	7.87228697477428	11.858370636607	9.61007177312026	7.27316632672111	10.9778217360089	8.94797241153351	10.6433416724812	8.35334743994049	11.1889825453396	6.15869226163837	11.1037487369102	9.82840367241972	9.39507484539521	10.9461740120002	11.1481209008065	12.452990924011	10.6606854003868	9.74737369437837	10.3427759586284	9.61531029468729
EED	9.54656524707481	9.68716649281768	9.12793844842527	9.76303410530652	9.29266238387998	9.5477758318956	9.6554102865865	10.1956803517011	10.0612139462821	9.44576939390125	9.45235511199606	10.5422089880723	9.86603504100226	9.87819944545046	9.92012842105849	9.70709270876313	9.62902439068952	9.62118052943728	9.69746102950355	9.30699155673768	9.70366751714311	10.2704897163098	9.89908417339904	9.84571577948545	9.96425224385367	10.0025215653925	9.57635905534324	9.96396689104337	9.37846441360125	9.52815312126052	9.71377179666242	10.0044658957515	9.86449391247902	9.52770084995851	9.26504890928053	9.69083809751454	9.09010548188981	9.85344033975564	9.91214297027035	9.56678293406301	10.1921524889311	9.7026365115488	9.88779035204332	9.91839306884574	9.62821812004134	9.70445822914965	9.12536311701938	9.74769057736177	9.54476562820656
EZH2	11.1406943757574	10.905262262896	10.6381634008768	11.0458205692698	11.1433829389214	11.0163608446206	11.0136477594046	10.6480814199381	10.3683910431202	10.8996557520772	10.2370603143464	10.9994985911791	10.738868510091	11.2054793243224	10.358334800901	10.9076461806501	9.96650759534176	11.7801683945225	11.0778552865763	11.0356977207969	11.4985197504419	11.8779846224756	11.2833490490977	9.16543515905034	11.1767653730889	10.3737141187382	11.4425832455963	11.4133562609439	11.09091650435	10.6339583756612	11.4669031317103	10.9014074174004	11.1625655089779	11.7783638670681	10.7022137984891	11.1057328048785	10.1531769097225	10.0404834934997	11.048361547205	10.9022097368415	10.7962221192083	11.5057076949608	11.3081358725854	10.6480328915345	9.74750567447569	11.5111078812826	11.3579780677425	11.5934288815583	11.616229827935
POLA1	10.2832368389943	11.103237520668	9.19051679330092	10.7087244364728	10.2256471641577	10.0516177741765	10.6714129404148	11.0343210269983	9.57822423679195	10.1180605354542	9.94997804758509	10.7690892087469	10.9388813571042	11.3372498924323	9.50262614846402	10.8627313971006	9.89548602055818	10.7546658186844	10.4651998756759	10.20705718931	10.5965012352578	11.6926750364254	10.9741067618236	9.50561111061391	10.6177861469896	9.71452539984728	10.9944228441897	11.1251294006954	9.87687601219449	10.2638730398719	10.5064118519692	10.4549812080381	10.561227042832	10.3287943160838	10.4585554567926	10.7620981660863	10.016802679567	10.0392117342662	10.4541595351004	10.4764059345646	10.409970650757	10.1528540101312	11.0060393840149	10.4528635579132	10.4718153181306	10.4703817061651	9.8089616821306	10.769323448783	10.2179431281717
POLA2	8.04756046010396	8.73231571875804	8.24797874936114	8.2687836117462	7.69751077653766	7.84877342856325	7.96810641961697	7.82868082937164	8.26600462699735	8.70838725241448	7.28615001697902	8.05669870765796	7.9494804391436	8.07131586445718	7.86285175684064	7.73116386999642	8.29917648186099	8.69255040740708	7.81890947018757	8.56207158536885	8.76729618661205	8.84579871198346	8.79521026452286	7.60620767047246	7.49761806265729	7.83079105170529	8.77763261323611	8.29839231385555	8.16878374454379	8.74151741365355	8.05113400453629	8.50559451171947	8.49666768008738	8.90962478232962	8.58439710538031	7.60015852922437	8.56378074264452	7.68571934029422	8.30125098730227	7.80102898736812	8.08973590636099	8.26316482133733	8.46610890535911	8.25529702039814	7.3536481394696	8.80881983531426	7.95620190624111	8.60543365054804	7.65546208933019
PRIM1	8.52775841310227	9.15153077028327	8.25385217776589	9.36531632375327	8.5419026875555	8.56368181972195	9.12876615156679	9.11206146683311	7.82719623866676	8.85996424434516	8.63144814556837	8.27350255298339	9.59147307213648	9.02049899726967	8.23814520328583	9.30439757261133	8.25207003060951	9.49080211838149	8.99617928535581	8.51705273962304	8.41378428319045	10.0566801126222	9.77259836970898	7.80402487886693	8.13734185854869	8.64270387947034	9.52319173192587	9.52162499729894	8.69117827833895	8.63292610979924	9.44963094719361	9.31611438477155	9.3293747941226	9.07039207495079	8.99163279368633	9.52752643910182	8.34225329871393	8.92252028467522	9.06495760965505	9.10687877277014	9.2575982912538	9.08675596530633	9.35489860503048	9.22723817229437	8.44893976875414	9.11595558463604	8.35197739104026	9.21674397062202	8.14239753049238
PRIM2	8.76280303917479	9.33132000061519	8.49609019893809	9.32664031126103	9.05394985945035	8.98896368892319	8.99716538091123	9.30409758826912	8.03574890168229	8.80787586685059	8.78476028456413	9.47821725761066	9.88242618089409	9.71028302612442	8.80682938782298	9.2335863683363	9.13672318552148	9.50799591085105	9.18842932011368	9.1827846117105	9.05684394140422	9.78025705816011	9.52190589340645	8.85571159175101	9.12905603336856	9.04338990506981	9.31996988763878	9.34199647968602	8.79313967736985	8.87245876180106	9.51180451085932	9.33400566825272	9.28522524220297	9.46907205715081	8.93125296967575	9.63493254680243	9.47489751674324	8.73101033638922	9.0019328754595	9.20664260470394	9.17811010538581	9.02066875366339	9.44416991257794	9.42874349102044	8.795593004307	9.07445239743019	8.14174090275983	9.42563770102973	8.93945842106505
RBBP4	12.6073579735331	12.6474940047944	12.7356722774814	12.7482034228494	12.6339758622429	12.7079010973164	12.6207888247699	12.680825685682	12.6107024325799	12.2000051783985	12.3668377330937	13.1051738106685	12.5681167800228	12.5954045426977	12.4134009915825	12.5408034147539	11.7095663368827	12.7717493812468	12.5573956668508	12.3958264454053	12.7400317237861	12.7560181646295	12.6189597484972	11.778167058511	12.7374739786533	12.335182259527	12.8491946340339	12.6525388182115	12.4877991015816	12.2436422395608	12.7617986411686	12.5155068669856	12.8169583675578	12.4418995016474	12.3933404610098	12.7418156720564	11.5525338962517	12.690971402733	12.5198978005865	12.3343513081959	12.7574426856517	12.9433782955002	12.7363013462669	12.5585997662029	12.4466174609792	12.7849332296213	12.3552732746986	12.3733911850707	11.9694876141414
RBBP7	11.9725833747161	11.8842417760704	10.9723478781597	12.156468097427	11.6206286931745	11.5947241822586	11.6318001199089	12.1321219385509	10.7994824971185	11.283200789603	11.6452520222465	12.4265690722379	11.9850774222614	11.9318596608388	11.4140979647154	11.5035941964885	10.9700845141385	11.8485025159237	11.5972597232997	11.7438816506061	11.4002853143898	11.9166743559531	11.6985308729165	11.2511618062838	11.5018168139714	11.5620699485231	12.1288349284891	11.6082347755994	11.5714138442583	11.7723443643797	12.0928539614831	11.5671110814679	11.8839191754487	11.782239049023	11.8471169806276	12.157355808492	10.8377074244271	11.6301703984554	11.8332744017692	11.719998278614	11.9492441341882	11.7912567665832	12.064243748168	11.7273323964104	11.62349516592	12.0335579600322	11.5196479439028	11.8405806887028	11.0755239143678
SUZ12	10.8319286213321	11.4848192727615	11.27198968269	11.3083725219541	11.3878732566736	11.4492677599059	11.269328597157	11.6084266153766	9.88576073908476	11.1717038156856	11.2750226162072	11.0464466405815	12.4264958936552	11.6375134274319	11.2956872697218	12.3999281458538	11.3887382297955	11.8920816954397	11.4500019604344	10.8225445062058	11.1314925580281	12.2012096865775	11.4624724832669	11.3755517418158	10.701152815142	11.3272919045085	11.4661039795197	11.8400575668979	10.7939308897606	10.8256318198983	11.5208117805084	11.4439188181236	11.5488526330193	11.6423737632106	11.3838422109408	12.0848079609794	10.6103901599533	11.4504945212873	11.3806535991812	11.7605982527344	11.4387202016832	11.6089086267696	11.8358816520718	11.2691163482576	11.3023011654737	11.5695337682343	11.085252678222	11.123612805332	11.1194804927724
BCL6	10.5692740519207	10.6136729103137	7.75457215058654	9.1046014153522	9.39867408060954	8.96713317591312	8.06049771595623	11.3843661531679	10.6523591294703	12.1713049300261	8.79363778416315	11.8438886868411	10.1324506685058	8.56676172347598	13.5148679438932	10.2500095454485	12.7913542709003	9.92697620776904	6.79143835790655	10.414589514653	10.7037053989507	11.6292665903848	9.92794709944461	12.301671310566	9.62366044795262	13.899673700858	9.71912922508095	9.54986166100156	7.70158871509237	11.7955470308273	7.8248934156484	9.91748809211846	10.5750450098883	8.38340917093638	12.5194057986482	8.3683170827576	9.07007254136044	12.4450010748639	11.0850779549407	6.73426859636122	9.11951185638915	7.73682180370791	11.0728804667543	7.51849495922759	9.6847684460069	10.2774712855875	10.177753257175	8.92013251788842	10.940948811783
CITED2	12.7844037224869	11.7448578797968	13.0102373435127	11.941744623527	13.7992146149759	12.2109719867558	11.5300375665448	12.5989614365588	11.8808169543298	13.3575913884716	11.1641636191407	12.1282160079343	11.5486133590903	11.3258253857043	11.7994372168495	11.3710408461122	11.4016099721208	13.6108914755916	11.2070726704106	11.1876584831318	11.6248118376148	11.5761383620432	12.0726754153732	12.0052844968793	11.8809974578774	11.9938819985764	12.0496802439075	12.2993991870042	13.2739535075125	12.0394915981661	12.387598825599	11.2869372510955	13.6677623141101	12.6242280501018	11.7511519965955	11.315875767625	13.4431527197136	12.7457946069462	12.4219108272162	11.7977477939228	12.8443810393525	11.5385471813669	11.7656825386146	12.5613900080317	11.8098261710433	11.8372092661992	14.5221154775928	11.3147450541625	12.2056248725715
CREBBP	12.5895968945094	12.9773421160879	13.2188352740853	12.6510321547608	12.8610669080747	13.0965932836666	13.1284361534647	13.1450011487834	13.4049779510908	13.1850499297164	13.1230471516225	12.93066092841	13.279376487431	12.4942532380035	13.548449257025	12.9693396075045	13.2616198989592	13.1164049158287	12.6372030391259	12.7030895728475	13.3460205725705	13.3224025651622	13.7460597465171	13.5904176922325	13.1506175703472	13.563522394565	12.4124170903988	13.0315269420512	13.0557929184484	13.1271689146228	12.7505615164944	12.9155353911307	13.0506685762844	12.5382355909009	13.356535582899	12.4107512969798	12.5623872780693	13.2544542075214	13.1411471258461	12.7528359401173	12.6522639189847	13.009519346963	13.6351788428741	12.5360814030921	13.1917866706219	12.6238752419855	12.9395414371631	12.790344002603	12.6047124662438
DDIT3	8.90564890056482	8.06968368639348	6.17013198449222	7.76036971576124	7.35187058967929	7.83075060673321	5.84971412025905	8.46442839590528	8.14264500096689	7.48677686281436	7.24357425799511	6.68410279981313	6.73798461155672	6.5240514223683	7.0167685797665	7.16465570587225	7.74862136270517	7.80699671190045	6.24635250623021	9.15121501580813	7.14907803188273	6.77809374867029	6.22042765813678	9.43774888591744	7.42008654902569	8.49954087361087	7.48390270072472	6.56380340301423	7.65419141625092	8.02235712475063	6.92855458989091	6.90046585048251	6.51767525838055	7.1999787092026	8.63689950564905	7.18230735975667	6.96968185694912	7.71150282163013	6.82982981406326	7.71106416252953	8.06605867121818	7.3930685876962	7.45697737483622	6.43073035268194	8.1151636662937	7.77093718408681	9.26243170767093	8.24546615172188	9.05097032937394
EP300	13.0375637956711	13.1977605461551	13.1986155906726	13.0579211216909	13.3237652761689	12.8488642746826	13.2274533967493	13.6902357807433	13.9566747541355	13.2217463054659	13.146046717209	12.6275201229177	13.5635461930128	13.0132363633273	13.6541027601785	13.1242959672951	13.3234455125116	13.5334764912791	12.7803617099141	12.9022189246292	13.2801338539641	13.2031195855505	13.5575348873407	13.4215803588478	13.4227014625042	13.7241958152942	12.8419193431748	13.121109027339	12.8792223451949	13.4533352493696	13.0952863217309	13.0743006290703	13.1580001348472	12.8786761567809	13.3871245076381	12.8010034110982	12.4096913005665	13.4068144325559	13.1680326666591	12.9530163200064	13.0955301135332	13.2344217497168	13.572086577089	12.9682478497704	13.0585373874148	13.0958044775574	13.3267408067052	13.1904197434426	13.153505283639
FOXO1	9.04662099217602	7.93710225341819	10.1748706485562	6.76592628000507	6.06016056264657	9.63342993724319	10.0162979888751	10.6366384531233	11.2700759663365	9.4960121883692	9.43921494629985	10.9178988176903	8.65358333548832	6.62704583825934	10.5215613743719	12.4365121792583	9.54846731031983	6.82886157283991	8.11084404204405	7.89263138964706	11.5108073103339	9.87896995249382	9.83488430872382	10.8667178338095	9.79035934801628	9.07459403404893	6.07818680020306	9.92635352452907	7.6937965656041	9.72706117003585	7.27192914512786	9.57372352690464	9.41176429631816	7.79174483701408	8.37779257640018	6.84090649133159	7.99798529177381	10.3898830001196	10.5530136668824	7.45010572153221	10.333703279042	9.80293783008268	7.7216246996923	8.16785554156094	10.9027108828267	6.37029664618106	7.57288398292067	7.97144121573409	7.65546208933019
FOXO4	9.12139384375904	8.4888381946646	9.36886862588254	9.07573864914761	9.5847725823948	8.913921991456	9.8313250281323	9.42305744188976	9.1992894202044	9.66839965762179	9.42785589425898	9.56944580216225	9.02729754352587	8.47595771927234	9.10615432702082	8.76068213405941	9.30770769258956	9.1376325881148	9.04885334778545	8.94291428041574	9.19038253366243	8.66394271849749	9.94976294385563	9.80397107449098	9.20804263052132	9.54867072739316	8.85228617085876	8.48095181390324	9.34900603319624	9.15025585729356	9.18685435257009	9.31411269819126	9.09373163098126	8.80853232666128	9.73851269019171	9.11503980897315	8.1456887786355	9.82272505072599	8.75086768945136	9.36248577476715	9.80571097943168	8.84358546188186	9.00673941387189	8.94114710394943	9.1114337128023	8.73716689634815	10.4314078897986	8.84503184680398	8.27553278101002
NFYA	11.6072177409232	10.8436396763106	10.251718311498	11.2267088450788	11.3339320251353	11.5577731394096	11.032977668078	11.4186533405558	11.4998077928314	10.8311794740073	10.9076263336988	11.7022794047548	10.9615583172725	11.1726935971612	11.1047326503647	11.4403686058501	10.0219635705471	11.0703865007527	11.3503531711678	10.7020246358255	11.3120673659652	10.7007821227372	10.6388984254645	10.6244324656743	11.4129201593177	10.9000580729994	10.7473463021107	10.9257399474069	11.138324389116	10.8136733486023	11.227960047445	10.9020738617965	10.8512181062926	10.681224438985	10.7104027254246	11.2822711308357	10.7354273767014	11.0738359772849	10.8772583550758	11.4335238375522	11.4229642478181	11.360608688754	11.5572830162391	10.484871071187	11.5257825938289	11.3646727503117	10.806542527007	11.6355655807961	11.0516585483331
NFYB	10.1248073585323	9.91572739820004	9.06252194409016	10.2134451715896	9.80447457096323	9.74507504883126	9.68167413113297	9.86679532506858	8.4173879384088	9.63888888173009	9.58950928565356	8.93590055844403	10.2444784329159	9.82292599385828	9.59210904792663	10.1316745634129	9.53377236524287	10.0376719996158	9.96138886464396	9.8512619400141	9.45874510575308	10.0293084510683	9.75287957917432	9.47691728081341	9.58669605725596	9.59244601579779	9.99773515552898	9.69112807032507	9.98456289691958	9.73794966437199	9.92128932124439	9.8008294462002	9.84181219365365	10.2674506134317	9.25612608128373	10.5940402389012	9.65154697745911	9.62328565172503	9.76076642592995	9.97279238247241	9.73690932710884	9.75147744915646	9.71826900725038	10.3612416499918	9.46424571246933	10.1867148836668	10.0644727497856	9.89203810494286	9.36167128392344
NFYC	10.919840868617	10.8053617799816	11.2449704785206	10.9756875068806	11.4832541358978	11.0400798154803	10.8779290221072	10.9588801863091	11.3874736449414	11.0641066165766	10.9955270128747	11.3163371356076	10.8077130008011	11.039157130347	11.4863752420311	10.4806888468435	11.1686211777838	11.1153319348129	10.3945996322815	11.0476174067325	10.8787957518346	11.0015877182865	11.2147338190668	11.389731407768	10.9904753742825	11.5755176822313	11.096908366366	11.0518408039782	11.2932856517612	11.1019318338388	10.9121932959165	10.719791658442	11.2152807746309	11.0214620461683	11.6474931410349	10.8337699946574	10.1658166898872	11.4633527565254	11.3763595695944	10.5834837770877	10.9002957749308	11.0326319730943	11.1926582811025	10.7643707229545	11.2065724932626	11.2158348570635	11.6840640663161	10.7554088811964	11.1804888217936
STK11	11.6605743071897	11.1216802178073	11.2928187343651	10.6773682484776	10.4441347549581	11.2307849950495	11.1603890016101	11.344228044817	11.2663873244703	11.2347071008808	10.8828829175463	11.4068226021574	9.63081246108103	9.66988928230732	11.0393543827442	9.57648606670192	10.6092222794105	10.4833962632461	10.2167503423385	10.3550833475957	10.9806397622901	10.1598498202762	11.4325722351391	10.7754125521093	11.0973845349193	11.1280811198825	11.0837717806805	10.2178959022033	10.8933617089307	11.1516372237889	10.7563969006976	10.4586100382116	11.1217252119478	10.1930690320066	11.9142349706928	10.3417313478264	11.2549336796839	11.6860890156579	10.9490525923762	10.0573527698668	10.6049369849319	11.6109152191274	11.0224848652102	11.3297913514563	10.7766715119498	11.1141737357536	11.5022398508516	10.8854575541064	10.905628254271
BIRC3	9.3716340635625	9.9614961218497	8.39341436873677	9.1046014153522	7.69751077653766	9.40284626218318	10.6362970721871	11.4267434361064	10.430360047998	9.40252093280305	10.6230441646829	10.3885287294986	10.4352440079261	10.0020414516454	10.8524286506817	10.1920550148601	12.1542505946805	7.26640480991516	9.31807061755731	9.26903029357698	9.60943481966321	9.14115998846185	9.84190112097578	12.639033776427	9.10449137783696	11.7499455491362	8.08423240491046	9.47933568338676	9.19195305533088	9.58955505301599	9.32096531303831	9.56533326121264	8.62973693947237	9.98165501971333	10.3144996499893	10.3157655432731	9.9507776411073	10.468520061057	10.6110179894313	9.42242181165011	10.2975645886414	9.90720551299418	9.18732394347111	10.0129971833528	9.45004135242479	8.97699621285859	8.50868381933225	8.72449868119281	8.56478486181079
CASP1	10.3821221725177	11.462323885344	8.17556624913702	11.4534185480282	8.98626218506581	10.0201601864099	9.64130987551307	9.34485059294551	9.88576073908476	9.41997620781219	10.7516103015335	8.60053191171685	11.3185137291721	9.93945129697144	13.0206714033334	10.0765451941996	12.4342585699438	9.59817287294565	10.3144022300878	9.97015012235848	10.8224748964011	11.3824252779237	11.2379700535207	13.1426613523254	9.40641165977296	13.8937216244353	11.3710400230385	10.1213293916881	8.52110121347394	11.9692307097275	11.2532039539079	10.8512160944329	10.9917726542857	9.56216824710686	12.1114026385609	10.6589163691957	10.1767863780416	12.0775816118531	11.000801744461	10.0560485313238	9.48707505825012	9.80854396627809	11.6559293206571	10.5751432784383	10.1108191767568	10.8353090320141	9.9581041248168	10.062953961009	7.80655202773902
CASP4	11.554223609543	11.0995205199224	10.568008399576	11.8377146195646	11.2950914883278	11.5636947272276	11.4260421851073	10.92434030855	11.7653435278341	11.3364506456864	11.8212454656939	11.4117616701875	11.9361921540437	11.6919219173169	12.4570753688567	11.3225836099831	11.817645403156	11.2389033367416	11.3602283614779	11.7369458780496	11.2323668433688	11.5970036757246	11.6593483708508	12.4391008372271	11.1483417106074	13.1499891953956	11.8019240390095	11.6624578322855	11.516163177434	11.59406541278	11.7367323030712	11.6602659439004	11.8513599989392	11.1172957789234	11.6303321664892	11.9077191261387	10.4361418718606	12.2646825334797	11.9985388268684	11.5278044436409	11.1887381913115	11.3762651065426	11.3829900785233	11.3680514898021	11.6763096746704	11.2889359792775	11.6492823168851	11.3141123627288	10.5365977707983
CDC37	12.9175603057807	12.5667879181474	11.9252023095676	11.6201056538451	12.0512767704879	11.9323396312195	11.2895604583294	12.2179901029333	11.7202157140611	11.5241870890865	11.5148860855887	12.1282160079343	11.1594790384541	11.0042260704322	12.0762858513095	10.5184111913124	10.986365102863	11.9799360028232	10.8957413935357	11.4224255321115	11.6621734739999	11.1057183142268	11.9546413267351	11.4677546853424	11.5485979697141	11.9208402542708	12.4774068402171	11.2200986431464	12.1773508277852	12.2426869189963	11.7240668841391	11.2746382796015	12.1865779477657	11.2606063157174	12.6587983001023	11.2404899525923	12.0951444296188	12.4749398606686	12.0969296040967	11.1829576614817	13.2498079588267	12.0966410899524	12.3552268031094	11.592813164323	12.300464878423	12.1591623879218	12.784188743656	11.6887607707381	11.6579257981372
ELANE	11.5705178707252	11.2064885936155	11.2091471418686	7.24203292644118	15.0497857838357	13.9433685049711	7.53159554318435	12.490994541183	3.98815900642766	14.4783424758715	9.82709932816377	8.57833780999237	14.7984099758374	4.28584445694854	11.5642578807054	8.80205542366675	5.76288854269705	15.023141964662	7.61660421497267	12.5647828589292	11.4088746184297	10.2202702978363	10.2462128221099	4.42331094168424	13.254898572922	9.19823016334768	10.4156840269777	11.1003770738599	14.7451797901951	11.348009608922	8.36085604501366	9.43140059551746	13.1564692014885	14.8750834788571	7.93325308521417	10.8775349560549	15.4644354998259	11.7500617127187	12.0655641480385	6.55363356957744	7.97745009045354	13.1934985791868	10.9741131725642	12.2558871573631	8.61820774742668	11.8398655792201	17.4132879280263	10.8102796009056	16.5024522303718
FLOT1	11.5724227996103	10.8121909239315	11.924281983239	10.070084310379	7.90184891600477	11.5118624784571	10.4547094984311	11.1566772706181	10.7964163887109	11.3173666203042	10.157916504269	12.5301276787175	11.0470449041501	7.06869933938108	11.8532489260699	9.56050235324265	11.1630618899371	8.25917984527143	9.39242090830099	9.28029943791261	11.1575499407289	10.823597760521	11.4872974997424	11.1623473299332	7.65629862864136	12.2050423821694	9.65878319247108	10.1808749374973	8.29774143483874	11.0670979026936	9.92414993652483	9.98823818754546	10.9343268900407	8.87455855654686	12.4135438558975	9.54838321594733	11.4406181441371	11.6144584184125	11.1893890497639	8.4870189579476	11.8061731299729	10.3540983213803	11.2246687859975	10.2560036099504	11.0137976899099	10.9979474108847	8.99009603166482	9.61219774907051	9.89366584400079
FLOT2	11.398649276252	12.7176730705463	12.6205050505293	12.4274120667979	13.0657525877339	11.6246645857925	12.0071350946787	12.3554662766705	11.8252384795542	12.7438415644148	12.3703033220894	11.9609343880184	12.8828396986251	10.796998556812	13.0942461067786	11.2566565913522	11.9795683048541	13.0072807251992	11.1519583983696	11.2114008600171	11.8726122415247	10.9302111205518	12.4997996277576	12.3944102308941	11.3671902448971	13.0214154657654	12.4910993998366	11.8761023935603	12.2250875099222	12.4977886856995	11.9646533706421	11.8621257097256	12.7708772491972	11.8819145954102	12.9409665776042	11.7389876145621	11.2340800368958	12.8010511986123	12.5317447765652	11.7733525934124	12.9352244783537	11.7393710859831	12.0924872516566	12.4254542537457	12.12382683084	12.2595709995026	13.5397451108485	11.8171055310095	12.0505064814929
IL18	10.0732715089912	9.17291223147845	9.54923006172154	11.1766192754814	10.5564381294641	10.6223672224164	10.3989987250553	9.25576262720847	10.4369381744723	9.68473797068786	11.086828913048	10.5593058098814	11.6672726141558	10.8888857391192	9.68635110045779	9.87287901484844	9.63132694102542	11.1583144904447	10.0616288914271	9.43955513354829	8.37689879430328	10.8842688116544	10.5502872829507	10.9447503182496	10.193755354354	10.1416180378955	11.0629669773153	10.6638230173624	10.6533930479245	9.30226509212164	8.8503467211751	10.7182788147443	11.2397770705326	11.3121448908396	10.5992582303086	11.056184223153	9.91566113042517	10.5268499554233	10.7136751122958	11.4514911834015	9.41955487693821	8.94633120467958	10.3864535788857	10.319251650183	11.7780952316768	10.5831860418193	9.47540265626043	9.10120480854798	8.14239753049238
IL1A	4.65001050518222	4.45938755334106	5.30930891136703	4.15748074162072	4.05624510292684	3.18763955075817	5.08806016225761	5.5533514402801	2.57440624709546	4.10057206200375	6.36675485614306	7.44273097781273	5.52958711680086	4.06140661527725	3.34318249587476	5.18706949581915	5.33350355904487	4.70941785137177	4.58086050705995	2.77790145849978	4.66628324137002	5.59910868529155	3.51927562508282	3.14401212451551	4.50979276265395	4.57442678028843	4.96028836144689	5.42852881178525	4.18537770928792	3.26879881811136	5.12940040564252	5.37617471747643	3.63012763668572	4.69925679016306	4.69754270935368	3.7093458457884	4.20116201807934	3.46780391627916	3.42655068471024	6.08532505215333	6.28777168209365	4.24232334926289	3.71658289898474	4.73911249984156	3.86999037740617	4.27676659237714	2.86456115032122	4.50645305351102	4.32754877764885
IL1B	11.3383545075955	6.55552150169227	10.3120685275029	11.0323645100686	8.44437740196339	11.5996098073332	11.521936998782	10.669094806177	10.3545599150389	9.72039617531773	10.9299409341597	12.0314755439599	9.21588439903727	9.18465940696031	12.2112328385588	10.6964377367778	8.8468941279473	7.33654894247306	10.6279198335515	11.476333755627	8.70169648660469	8.61158318893336	7.79176315136041	12.0659455329644	9.2054782472008	12.8291896269017	9.52994579547567	11.0833887556426	10.7372644972016	8.04591800916769	10.4968364176543	8.86682352833374	10.9689285487962	7.51362915289642	9.81341342677726	11.3519130309424	6.83361467925236	10.4993677345291	11.5298767946129	11.0037923131384	12.8104098854951	11.4636894283172	10.2278881673808	9.94887456997618	11.8697444722896	11.1373922476158	9.44044828811449	9.2880708354973	7.15908853018326
IRF1	11.7202128813262	11.9039104293485	11.3685233113992	10.936894284465	9.83899381239247	11.0137011696726	11.3519783626746	11.4953216801798	11.9908616946537	11.8886346453619	11.5050109673954	10.4930615951633	10.9382281771999	11.7241888410451	11.675396770449	11.984040035081	12.9049080440923	10.1695809666354	10.6153626846418	10.9801148816846	12.135648586919	11.0725814943977	11.841335117029	12.7103556684103	10.7936869176722	13.3997256515544	11.3324443993071	11.3111052690263	10.4040949667342	11.840020051583	11.3467869442694	11.5013423055476	11.0243677515739	9.92513775904354	11.5422426857363	10.1804835045334	10.8047500814877	11.5435763460265	11.6918421645982	11.7146353587541	10.5716982247828	11.4372450806677	10.8531163517078	10.9109131364907	11.1486967690078	11.2203722489025	10.4314078897986	11.6471667135287	12.0474067636483
IRF2	10.2597851987656	11.0263621924688	11.08369721887	10.509469338665	10.3324762335113	10.6602731988487	10.327415218841	10.5694495018919	10.3050792514527	10.2665532484908	10.6631540542695	9.80746674374215	10.7313474980377	10.5575376245226	11.2442218073615	10.3426439186252	11.2359847584241	10.2992386517687	10.154019099119	10.2649288181038	10.7313623573558	10.2936811847035	10.6308185243319	11.8572938637653	10.0236856159175	12.1578128007714	10.1413792210164	10.7165124718966	9.95064286029742	11.0350852111862	10.5073659091591	10.3406585875689	10.6904079507318	9.99951947703372	10.990784052606	10.547782549353	10.2046170018252	11.1045599712109	10.8109251077697	10.1857423452637	10.6049369849319	10.44957898668	10.5685216398397	10.1787157123426	10.7831610397576	10.2844216972395	10.3229990938742	9.79016730988306	9.51115925109228
MLKL	11.3400327800757	11.4365287044986	10.3021838507059	10.509469338665	11.7637535137084	10.2657026204297	11.0906139097104	10.4725572826403	10.2130323688215	11.120577096313	10.5472107275826	9.43476256707124	11.0120907128989	9.91526172459309	11.7959823778112	10.0731694724268	11.1422234968899	11.4299240272161	9.46312640773257	10.4902954614408	10.5894659600568	11.0606136604858	11.0857036111584	10.799752039347	10.5190155066313	11.8017205023651	10.9809306635052	10.5725504479454	10.7220252129438	11.5396176927929	10.8360174712453	9.85965161033361	11.3014757774957	11.0545938629082	11.3401802671138	10.799383300834	10.7905374726046	11.5529636203946	11.0051345512858	9.89030234050436	9.73390754008192	10.7240225420268	10.9088640837646	9.76447384960627	10.5065450981927	10.5330019031538	12.1883421743071	9.81542341426007	9.52509210935616
OGT	14.8698446579085	14.6521300562915	13.0375168362047	15.5316687181554	15.4915321174519	14.8594467439135	15.0509561384914	14.5706093681472	15.5356663300366	15.0930175784333	15.4314316827557	16.611596435723	14.0622909987333	15.5121688749338	15.6773598247479	14.9877990647759	14.246577694495	15.3197116041598	15.21271944231	15.0430096568521	14.6577472757168	14.5546696969637	14.8226645577055	13.3219146067952	15.7221426923795	14.7046026749049	15.3353186157258	14.5176443010373	15.0234185895838	14.697272392127	15.9648225961442	14.8161963762721	14.8000021670661	15.2853234690111	15.1153994940073	15.2834496367305	14.0323202342399	15.4022838788453	14.9564444535784	15.1847074430497	14.5197241150304	15.2270431214925	14.7372076238428	14.719566969636	15.7709063681083	15.5756185196613	15.3606345220061	14.8446232535045	15.6889696350253
PDCD6IP	11.5518117968888	13.2617975737261	11.9646786826534	12.8706654512507	12.7984954025109	12.7914056165755	12.6642427791699	12.660589229677	12.390155969983	12.7171737844472	12.7347631215185	12.6197799018438	13.1724933669706	12.9356917863474	13.4695642740484	12.7064759306428	13.0030777531572	12.6288718845743	12.6709665054292	12.0931729512192	12.7932690273726	13.0633650853605	12.5101142918285	13.2560674243648	12.8221394551006	13.7046100903607	12.5078739974234	12.6669889299392	12.0211411305141	12.6404996806917	12.9400131531422	12.3828570669486	12.9847362069151	12.0566861525046	13.3520936149453	13.2113214633933	12.1350619682991	13.0160573207913	12.8771084446609	12.7682495465707	12.7009201166663	13.0958687101763	12.5368749593843	12.5076525793327	12.6366572123685	13.0630871466817	12.7727593800723	12.2973233898246	12.7110526060087
PELI1	10.4058196028307	10.043746289038	6.9703240528815	9.80408456876716	9.88101282353452	8.10016323997375	9.32775916041499	10.8434625704499	9.92746651125709	10.41973419732	9.27142219679342	11.3296840974916	9.04439438451607	7.46301083345241	12.3237410496077	10.4393339120847	11.692026287427	10.1417005506378	7.06603328095842	10.399166408053	9.11399450417676	10.7094309844173	8.52570055217243	12.8427521598357	9.49307373269015	12.5819167041684	9.40325303702488	9.16232636785695	7.73234295618599	11.5102808685828	7.99781337786465	8.92306798916152	9.73918258479739	10.4463434291191	11.1778065619322	9.17197613673215	9.13257876522834	11.2512687416726	10.3244480109699	7.83184593561485	9.80284912923396	7.06784615975019	9.96716821473782	9.94361949026563	11.5097308529732	9.28489832574662	9.98260858695108	10.1548633243815	9.06738594517544
RIPK3	8.28913366060979	9.70358350653371	8.51577659163426	9.16613719382726	8.49936996593999	8.1151309608505	8.62601124199898	8.16546231637835	9.52488171343446	9.59153468878569	8.90978702148471	8.75833220611102	9.38264394837641	8.03435378836158	9.41725278033658	8.44265302339716	9.72916449149708	8.46885020388553	8.60874518827838	8.99308999189542	9.36768570765788	7.82373859403516	8.69025901274409	9.16842916696366	9.12634719242889	10.2940074455946	9.27444348666588	6.69420566557085	8.38741589703472	10.3035034039037	9.35103821668447	8.73238227444137	8.04577429863423	8.17909373523934	10.6881850506907	8.77728467953142	8.43915639534873	9.32237927783905	8.0464268421926	8.18203884564371	7.69205489364331	8.16605267388183	8.82434668371948	8.77947471751092	9.10626708148843	9.45009032323288	9.41666581277468	9.47628546905864	10.1894803314684
SDCBP	11.588513938714	12.4483128709022	10.3914648122941	11.9807985413199	13.3446868231789	11.9882765982954	11.219054838739	12.7757234192064	11.8111293447277	13.1287741880448	12.1306693674615	12.9591577174963	13.2251183007542	12.1287859955766	14.1445552642129	12.2402859077198	13.7850236548991	12.1383019362016	12.1612617325922	11.4904724945621	12.0434122266651	13.3841764465069	11.8929201024342	14.2205947843013	12.3187425852213	14.3267107946508	12.2498531593977	12.310550198	11.5977437161765	12.6692252376395	10.7483491381731	11.4831964533706	12.3813355273501	11.5068643635067	13.5338079520993	12.617135738921	11.6912330510741	12.9142911543379	12.5046777512463	12.1273282128237	12.4222079417993	11.4751907491113	11.7090811580393	11.7963713324935	12.1817678854909	11.539709174184	12.749863319039	12.0841716194577	11.5665722218145
STUB1	9.66198659260928	9.23521851239567	8.64206401958398	8.885947911318	8.73145786381202	8.8287211693378	8.24173720975227	8.81995846254452	8.01479292440334	8.36966025039102	8.49659203796947	7.61463269002868	7.71330682326717	7.03913862176344	8.6318359582139	6.52546438824287	7.40531616163332	8.64498362304008	7.81215239542493	7.96705533077271	8.6211914022442	7.21621648575483	8.93739360700868	8.44604774821404	8.1156510671014	8.72725006056248	8.97120004167301	7.20126931721675	8.6950859902875	9.66565954890047	8.67802604165321	7.92622828705724	8.56473621937121	7.94098259115966	9.74649879504361	7.77916923381205	7.94762899158064	8.67315036393395	8.63102132028106	7.78221768131006	8.67910553861652	8.72111515444141	8.68478003292804	8.81444333147342	8.43251942596036	8.73969785841641	9.82531191938289	8.60129047646547	8.52967180685697
CTSG	14.2518663693869	12.8234214174496	5.7709280194812	11.5702805799513	13.7675506503541	8.39815154071171	6.84894322274474	12.5749676258779	6.62052947959504	11.5600540924758	10.2381445841067	7.67565011910649	14.0731904505463	6.66626522714613	5.39855834054045	10.0629946533722	10.3833355984897	13.7321914596483	10.8101787167949	10.8424479224959	7.47132395901039	7.63482765505275	8.8657597386012	7.04003408893355	11.4897488822887	10.909528122372	12.8809091919847	8.87358170832237	14.7858254784616	14.0105042890746	11.0735545637568	11.2591156386448	8.90823342395989	12.9747471506997	13.695276785319	12.4096557358028	14.6244141892034	11.1063827681796	9.61449105750086	11.0802035601708	7.14107668517732	4.30891650847247	9.62931136606942	12.1311306674338	9.34210207009032	12.9515260752898	14.3237341505927	11.0373116949251	16.1729049887505
GSK3A	10.725526466857	10.7143198933834	10.8203623104983	10.1484040497624	10.4792091011085	10.2867848900911	10.2705326381449	10.4315234379119	10.8257859689248	10.5903541873444	10.3345648365611	10.7774624579217	10.3901038052585	9.57528629759441	10.6923358001601	10.2873916195926	10.7204634337424	10.4332769870204	9.99905626048711	10.1590280680433	10.7046358907889	9.89422301541643	10.7672997215303	10.6631538778941	10.2408479400382	10.6546699990706	10.5463391452295	10.1485714676861	10.460277988012	11.0240073883878	9.98431983355602	10.3669652677479	10.6474577298464	10.2148971590844	10.9813404003267	9.9682905187729	11.4644741753638	10.5776664037136	10.5731646770963	10.2601208773505	10.5436877442283	10.2610769314856	10.4651254920762	10.4379916397166	10.1664853034809	10.5344602282201	11.2253148677525	10.4189001600262	10.2590159669636
RNF213	14.1972825688936	13.9899608938937	13.5987239867642	14.2102667378344	14.2424153224694	14.2109561105299	14.1394592974686	14.2531855003993	14.3891140441412	13.7607177279499	14.5119989764054	12.7408640936304	14.1252667351172	14.0923723429927	14.784817854364	14.2727195653065	14.6296510233138	14.14822669216	13.9936280090031	13.64829917219	14.3866665265421	13.9908430211052	15.3020230204598	15.3127612088916	13.5208462584111	15.9230350591503	13.9098031924057	13.9057901048659	13.3386109661248	14.5500781919878	14.1238190391569	13.7909737634719	14.1927233310006	13.3924573748633	14.2691677541684	13.2576014425621	12.4096913005665	14.5076772382875	14.4291898629818	13.4736373636072	13.346571845278	14.7704140590679	14.4195756194955	14.0836617024104	14.6428306424933	13.7147467308333	13.6785783736623	13.7825032709743	13.0437208869573
SFPQ	14.4122223356806	14.5045888962245	13.7302608636725	14.7946787125555	14.1159446954984	14.1217632200801	14.4278333395818	14.2688225680348	14.6012683177512	13.7329451870211	14.4928222345155	14.7959183576469	14.3455748949094	14.4256115677598	14.1891350762335	14.1369051309938	13.7708649335546	14.1933574406482	14.5615378005917	14.0539932708769	14.0839414807653	14.5507312392542	14.2577469920219	13.733739014173	14.6965520860264	14.1190204404745	14.4431358986027	14.2031674479077	13.9709391825532	14.3010563471442	14.7202785545579	14.2693600133899	13.945770605083	14.3178775797017	14.1340790588593	14.801240248585	13.5778196019026	14.3455681506396	14.1579708648696	14.8554101313719	14.0800081404554	14.2550082960254	14.3227738525099	14.2041938586032	14.4469043829521	14.3165851778879	14.1722784989453	15.2270839813772	14.5354767700395
TRIM27	11.8748599515499	11.899285616766	11.9570493510353	11.4601342589673	12.02746643315	11.8475091281237	11.4057958943552	11.5385621668626	11.1494992842194	11.4591907215669	11.4452364471045	12.2211789172968	12.1305441503433	11.339523977431	11.7331404149724	11.0912897366482	11.0761498460279	11.80356583524	11.1619559202277	12.1081112989628	12.0448824997295	11.1487490335155	11.4122888169886	10.9534550049452	11.9233556604358	11.5760133471831	11.8855978142162	11.6698988984088	12.2518622888742	11.6551745515898	11.400154970978	11.579246002375	12.3463119772269	11.5499312609465	12.3152217607991	11.5613559018183	12.1398747922908	12.0522728530235	11.6979726656833	11.2597436465771	11.4947675175575	12.2007634456577	11.7428566982127	11.8187887481846	11.5087522562556	12.3965818966578	12.3474327903278	11.5516355729267	11.454033125424
TLR3	7.09757303927199	3.34015000641894	3.3780404959687	6.62945684773033	5.52053782288744	6.28228056358326	8.36508419618808	6.73942130033295	5.58001089194984	6.68825247243873	7.56039187112614	5.01578809287773	4.82167939228723	6.34219859065877	5.43077923752762	7.91841731168022	4.71551157306462	2.77294365677341	3.06325342760975	6.46856058661881	6.14659348138568	5.13123728409376	6.74496250247642	6.34790552307339	7.61823541585369	5.27330234030762	5.4073912882243	6.43912594290989	3.30262732268161	4.72083188816269	7.21697712832344	4.61877741575083	7.00556879717638	3.06014701043242	4.69754270935368	6.11079351379332	4.77323956596657	6.21005852918003	6.87385124217733	5.00472805275377	7.13197941974003	7.43717831566944	2.50674933420006	7.32990905322784	6.95410550108147	3.30447359820944	4.00076305787677	6.6934567694676	3.78375253777621
AIFM2	7.72332059938539	7.72827363128216	4.82719217406562	7.45431952280198	4.92844087598066	5.94443948754002	7.78067323430296	6.61152756288033	8.13619115321256	7.32935674687186	7.8878879675016	5.93742187069308	6.80835993440671	6.21563366812858	6.30816323503162	6.48534019787888	7.62463667059584	4.34324068251702	6.91016290396246	6.72784285557337	7.79171284431197	5.38428520348575	7.40625708552669	7.43771391850417	5.90261540323535	7.72747210945885	7.48390270072472	5.09018695330731	5.09397149499536	7.22642568642823	7.71683997487684	6.96316302472433	5.55229663901406	5.76900919703359	8.81150320861558	6.96072620610579	6.55455109653608	7.16686129924642	5.96846857568712	7.01783912047993	6.75910045383807	5.22708938353044	6.02715140682088	6.86842532139612	3.64681750310412	6.83579568651477	5.24659384300015	5.8764505814988	6.89031997448362
BIRC5	10.2238770751324	9.59513416861576	10.2721168489117	8.25339942701611	8.76774832864398	8.77633152693966	9.77790413691367	10.8896419457216	7.4121977166315	9.37816977205132	7.84866509843275	9.32098433631735	10.0392815598056	7.76330392414885	8.13980985243846	9.74435832572317	7.93167408901842	10.3803166664183	9.22703642476853	8.07971247319177	10.1500306322813	10.878315243046	10.6668269520911	6.28297985989531	8.67847532220732	7.78349506966899	9.50787847360387	9.10199244189426	9.04965845422807	9.35036101595596	9.02572929262769	9.39398625751623	8.99850343517961	10.0575188417561	9.36595576402059	8.92200467910285	8.98703725485461	8.35111465752104	8.46119277573629	8.80225274857013	10.6114938184621	8.92067567297991	10.5071648119273	9.40981330984906	7.99170136547128	9.96888408607938	9.09271674703621	9.02901339937645	9.60222590878374
BNIP3L	11.2016563997656	11.0725980192593	10.7199908145052	12.3102655140236	11.3504767658758	11.9407646910204	11.775005782951	12.1338671003909	10.8387600239918	12.1138094940052	11.5480521402232	12.8866704654819	11.7065428350837	10.9830480811607	12.4218936510068	11.8411831375833	12.3356899788227	10.5886067368808	12.6314581923253	10.2512498705827	11.050371660959	12.1246028829642	11.6026411369786	12.5274495668136	11.1335799051105	12.6039574851368	11.7022997515623	10.9307040777628	10.8959103002601	10.9688465849115	11.3857004111015	11.3639385317011	11.2188058141357	10.9581632608925	11.9995739897518	11.8642343302028	10.5086337421362	12.2584116264624	10.9989408363614	12.0210499267244	12.1014010180821	11.524990260365	11.0097934887917	11.5187717385152	11.9047594114323	11.4256706262532	12.3776186751861	11.0601306071985	9.9463887971004
CASP10	11.590395268588	10.6119345163279	11.0662819495957	11.7490934175505	11.3007782797937	11.2596938979937	11.1066671544784	11.2789573515132	10.61223673711	11.0325401552553	11.407181950573	12.4060149438177	10.7177100738446	11.2399731909021	11.5674134997022	11.4183667266673	11.6080087744145	11.1994655669431	11.590366498236	11.2161028054638	11.1609437711264	10.649769479036	11.2441625436418	11.7614107509843	10.7486020541097	12.4168613035088	10.9889185581782	10.763640645889	10.4464360199099	11.2751307934387	11.4276291631149	10.615564363868	10.8428661752198	10.4880670905599	11.3766563679319	10.9932186109229	10.727988731405	11.5807644295062	11.0032792272343	10.8015157803389	11.5461540193255	11.144355689032	11.0707255730396	11.2221458007249	11.8505619623144	11.0518945591835	10.7675897823723	10.3891710666243	10.2673289042832
CHM	9.76052280452013	10.2733424577782	9.35527513667956	9.91252264149794	9.62653956611137	10.3524601031822	9.47989057257032	9.91765887550558	9.41987966387253	9.84677470555306	9.88084970485117	9.91130531691371	10.5669939550648	11.2211859236518	10.3572933484183	10.0098388439131	10.4720777546399	9.69310049271296	9.82709903217256	9.40290631344173	9.55681661556357	10.5718097541233	9.62040922498856	9.99146356135875	9.48886206901356	10.7008514156691	10.2910174828475	10.8639337852671	8.85382667758562	9.60351380493834	10.1202447937051	9.76023851212071	10.020749736005	9.21247509880423	9.97167424025883	10.4658246767764	9.063332593303	10.5811661479925	10.5764959831512	9.99474207334274	9.80141607238385	9.95474837254998	9.94223931017523	9.99278636623156	10.6114636728609	9.69796573369819	9.38269759918228	9.65679557604385	9.39889986666914
CRADD	7.59423003829654	9.29711012985839	8.08621716163253	8.43255209242253	8.06629776975575	8.19713353918691	8.31463598547607	8.32471632580185	7.45432197918009	7.88902724860384	7.22618547676318	7.46364423837022	9.46657738654603	8.29404785736931	7.11867750697356	8.02010992034367	7.197175865673	7.89096208083515	8.42168259631221	8.36868001958969	8.21913230904019	7.99074465027181	9.41304306403494	8.48018534988606	7.90418694626229	7.47018169764676	8.64080794000261	8.34376431446944	7.91769068130631	7.62878406101584	8.01937875345984	7.78881681281352	7.45160461557825	8.03060193492985	6.7395753082491	7.01709519641827	8.29124583394817	9.06680864478774	7.37273660003709	7.55727024188727	9.29065996827825	7.32426532235467	7.93254719295834	8.52179922345547	7.86281352314485	7.68423302022204	7.40893042107082	7.82277335810705	7.44538389362337
IGFBP3	7.62393209216699	3.60721296765411	4.76185604598835	1.68500178898769	3.7867829431461	6.15263907306463	7.6861401380679	8.65474085209962	5.13525223814241	8.41389301642557	5.98714422522781	4.14545963988483	6.73798461155672	4.72507009157267	6.81292698673399	4.33770865138525	5.86063972618973	3.190987079222	5.71834540069575	4.608277527164	7.54800358202392	7.43603634554512	8.063989254231	7.56134434654281	6.11475533818591	1.68500178898769	6.15024273461077	2.52364718941628	5.1409611160221	5.76537494580631	3.94308727577135	5.28037249105203	6.07359844841162	9.2377820604257	6.36060082822618	3.89015031470967	7.32577210818977	5.61190465220305	5.30845349956903	3.49725303531134	9.70354105624276	3.53951097610237	5.58531848124762	5.04743001861758	3.02219444638402	3.52704751939548	4.95833236168401	6.34221829172128	6.08715339444434
NDRG1	11.3786482643523	11.1891051681054	12.9484330737652	12.3207581253694	13.7038153471103	12.3872444268649	10.7132030519911	11.7779752476116	11.4256780019818	13.738390458463	11.6562445643094	11.5981971405972	12.6778303375652	10.5523185780771	12.8164398183702	10.962196159827	12.6326170860469	12.3371177250822	13.0919952801265	12.5026372488931	10.9049386629887	12.5949880628222	11.655370949472	11.8343851974047	12.7936126520652	12.6046864099914	12.6811342851289	11.3437276924863	11.4196900298347	12.5563726476439	11.6564382119513	12.1335683938625	12.4381344958539	11.7856749384331	13.7528050716577	12.3138224407573	13.3165614451478	11.627634105632	12.4072529480233	11.4445304470639	10.8533523645707	11.3170250861035	11.6654804817727	11.9368812237673	11.4266786643202	12.4981665407021	12.5860121792801	12.5503593005289	14.3752243304834
NLRC4	6.92929060009516	9.49116530677072	7.5016141650786	7.40874390052989	6.99150253407158	8.00158038839098	5.82767590888665	8.53304849387457	6.31202060948322	9.21025631012786	7.45238863700251	7.98137034165526	9.01248008704649	8.44249382720339	10.7482274293356	8.59480343486638	11.3025115851317	8.28157265713691	6.97212434671111	7.01383991705891	9.42752391285213	9.67232559507979	8.77579942679761	11.4683621653075	6.48038536265313	11.938294173739	8.05643046543016	8.88385698062161	7.06771015943778	10.4673081255715	7.00625016378119	7.61105906563894	9.60912322677927	6.85198125930166	10.4950384112138	6.93169253717618	7.88784004730491	10.0174185146061	8.92038233590453	7.14111588275314	8.02734753493663	8.16605267388183	8.20302250626273	7.22113875978196	7.51834528625943	7.76100315814878	6.86453958498779	7.15598567621727	7.58117685327916
PERP	5.50409060535815	4.63715400921121	4.28853651211385	3.59930853382472	3.14970830407499	4.19091990754107	5.41924166236463	5.66099912744722	2.57440624709546	3.90781037201072	5.58358855838927	3.39610820675596	3.77312038577482	2.60764329998591	5.61018121422894	3.72460284378555	4.78429996793775	3.49356744751528	2.82382577408838	4.92024238438917	4.89507897319992	6.35613715760556	5.27860619197664	5.21594198699718	4.02674190018835	3.69767847831131	1.68500178898769	3.61997290957565	3.75626363317843	4.30889346771446	3.00540607846797	4.61877741575083	3.36053918891411	3.56773848319622	3.7264587120806	3.37801354328761	5.36635258383334	5.08596530864549	3.86034250080465	2.77533212165938	5.38038586891556	3.12489834585703	5.25972480213508	3.56641887821089	3.64681750310412	3.52704751939548	3.76802744346258	3.87386100119059	3.89125509983498
PIDD1	11.2951737151928	11.6674679544541	9.9954680762136	11.0868988297196	10.2169240734073	10.7995743553771	10.0628846382845	9.82275432550395	11.1333894429546	11.3196933256743	10.1862819166552	9.94514729236241	9.00251654753688	9.37109207482898	10.1895507735475	8.47029337302543	9.73773839262642	11.453781432344	10.2141902831432	10.2840879620995	10.7185217277633	9.7929719167528	10.896478286533	9.23277253705401	10.1275714965727	10.3083971461996	11.6978082193081	9.48609591098689	10.911947660606	11.4937805979383	11.0540993424989	10.2680679350946	10.7654398048107	11.3369470819682	12.0930430423843	10.0082128642696	10.4986765529387	10.4863613104337	10.5187902663587	9.73106925484078	9.5309709920621	11.170168943327	10.5209100306882	11.0767074429103	10.5500033234857	10.9942428574473	12.0126847966128	11.0434321153734	10.8497854192083
PRELID1	9.29986228581866	9.5916101897696	8.69913923263764	9.17704887757706	8.99138646557746	8.00158038839098	8.31463598547607	8.4078501553519	8.19326179251366	8.23313625555753	8.40300460503892	9.36239204271682	8.20110162683689	7.52828136678732	9.32010744743917	7.30946333484931	8.81483726554888	8.80811510591077	7.71407022418774	8.13538891507047	9.10556492674222	7.94589883208569	9.43486411666652	9.2526578897071	8.27579612360717	9.98471235301084	8.98601217037891	7.72790704218662	8.55159530114456	9.90667123280005	8.74750605865431	8.36956693342414	8.53487935771959	8.04787641052334	9.9879338040468	7.74621249556228	8.52014605812772	9.14456283773285	8.736047856043	7.61511090160352	9.31094524238776	7.80572945444475	9.21099816497279	8.72537913393592	8.8584026757471	8.7547910803837	10.2400587090756	8.77319050514478	8.01840689678128
PRELID3A	5.4384083795904	7.03216542740337	6.48218796370102	8.63605755993233	8.527864000193	6.51102190474059	8.34974874838246	4.74810617192278	6.74461109369814	8.12552801435509	6.19840619028133	5.57566133607304	4.39541841333703	3.79153296121267	5.6380085390575	6.69920439972858	4.21100446453893	8.4570937889363	8.21183704416122	8.88503690922205	6.16838444844764	6.60744269422315	4.89875643982327	4.04801417911155	8.4110477387198	5.79533062755201	8.86034746610256	7.7801927049507	8.67544070441352	7.15235847920319	8.57257768666483	7.61105906563894	7.41927587469755	9.20735999340219	6.54795975703712	7.3081024060701	7.33699658788496	7.27458806939784	6.60011575323862	6.73426859636122	4.56869371872783	5.26043356927743	3.83596888465381	7.53256785634083	3.02219444638402	8.31663668673416	6.42334873917204	7.61650851129464	4.97228278015285
RABGGTA	9.8837711978014	10.4799693157011	9.71592381881138	9.81285609289167	10.0316203724032	9.80321697034033	9.53854853220857	9.17895442877597	9.77173827362087	9.68293171329767	9.49833074833588	10.5905293227125	9.12696520095696	8.80043240547637	10.255879040961	8.47712148913517	9.90693501724586	9.87196491605899	9.03731308911673	9.35468019421861	10.0886276702968	9.4541080376268	10.3116976015687	10.5274936869516	10.1833678579728	10.8394188497778	10.3570726381993	8.97958409108557	10.025483399661	11.260731906706	9.78945287235861	9.32806652703448	10.0288049057818	9.21757213148973	11.116271750155	9.24258828456983	9.97790976452539	10.0225760276526	9.8908928738108	9.28889005087783	9.38934886009621	9.63640857486955	10.5967516113983	9.6673981700099	9.54665446199557	10.2878843863303	10.7323806386327	9.73640088855266	9.85005470777295
RABGGTB	11.6002322005305	11.9049755916532	10.6325396208808	11.8151916284962	11.6288724035948	11.7837646320882	11.1642290680682	11.4975825373078	11.8643182634974	10.9493366943581	11.7347789246105	11.9408841713678	11.2041749600349	12.2638281350462	11.8835857685895	11.3530595742562	11.5604707712382	11.260481410505	11.5498244864991	11.8995983658912	10.8060948195729	11.9016582187155	11.0994312801069	10.9586527178541	11.4431651112496	11.6806568048404	12.3079852627379	11.6787778113858	11.3439399609627	11.7307059527386	12.160824822844	10.9735648563189	11.4701919551522	11.4869512100916	11.8670329437563	12.279209986541	10.6967562539842	11.4957012990039	11.9246574790861	11.3071102042855	11.3100956605598	11.6453904380529	11.7674576200415	11.2248559545953	11.6534685285443	11.6803918729097	11.9473760163503	11.9016562109362	11.4955656766876
STEAP3	10.716079591531	11.4137603641389	10.8927207249955	10.6590006333274	10.3594786117836	7.91299449406146	10.2937558360008	10.9829626502431	8.05640474559535	9.18495458585652	9.71162945688224	11.840229631526	9.05166002622452	7.22125939637435	10.1479980114048	8.03869258695105	8.80262986966205	9.35803365131643	6.93526815225355	10.2974604893975	9.45653729036374	7.63482765505275	9.33892872371816	8.21651241265168	10.7290952310144	9.56873339737314	10.1124225274563	10.4007373740724	10.3775945251612	10.817955619216	10.3148117483542	7.24127494467001	10.7130801420654	8.84192316443552	10.1532463736935	10.012837799206	9.58957126705655	9.72802851539182	11.0320753610373	9.26199190588088	11.594118636756	10.5289791835324	8.17654392840182	10.6704734713904	7.25434454045556	7.73586450773757	10.6683663430036	10.130633542521	9.05920148685331
TMEM219	10.9435846994385	10.9214938605173	11.2999320008612	10.5748713275148	10.8495369205066	10.753290691406	10.2654342660091	10.142349621471	9.58771447707645	10.1032804428972	10.6063468221641	10.3050790106521	10.4324637486827	9.57528629759441	10.8308318732357	9.24363157558525	10.1702642701344	10.6099976072744	10.0926231216865	10.652584213373	10.2755660254469	10.158446784619	10.5869443927908	11.2546876556025	10.260745665918	11.3575904226547	10.6881940773673	9.56696730598912	10.8378908261649	10.7648228644968	10.7296671205093	10.2345946232252	10.8336994931581	10.388765775974	11.5050670317041	10.3717457541304	10.1547629517109	10.7898970142872	10.8361588334405	10.0908556045001	10.5581852888226	10.7778828981986	10.339493808134	10.4010857986394	10.4758270131172	10.5532855155677	11.4731356440236	10.0659635247915	10.7482343759655
TNFRSF10C	7.79033936627619	7.35686714917548	6.21907626804856	3.85175688758085	5.75642861562929	5.27020741369906	5.78255615929106	7.00671967261751	9.07995572635973	9.57019606988572	5.46946520363573	5.93742187069308	5.03440735013079	4.38556191532322	7.11867750697356	5.59325995252766	6.29257504181059	6.35789303057438	4.97356559892215	4.54878059838506	4.60272571216615	3.09740729107607	4.26690002498521	6.46957535376197	5.82430890083551	5.71088283387576	4.3014036130115	4.6447003600204	5.88126345511237	6.11719868829188	3.73926616894176	5.46594169591768	4.55083659693009	6.31806260437205	6.88568883792505	3.80289666681376	5.17815077273455	7.96295739431395	5.77262663228019	5.48260837100118	4.56869371872783	5.22708938353044	7.13257536517028	2.73980315512557	8.48521604289831	5.71937567380841	4.95833236168401	4.50645305351102	5.18962954171502
TNFRSF10D	10.3211175319525	11.1050924359627	9.28818173077211	9.57989468491164	9.35561080677777	10.1566125594912	9.2201425446275	9.3608348191895	10.6295688586268	9.93440608590968	9.14300916794502	10.3948919174684	8.95938656576765	8.2235575525088	10.3384174875688	9.46241375998133	9.71620733363105	10.286009830096	9.4282067870837	7.00299092644014	9.82329818651662	10.4405923622449	10.1114078279962	9.20970562895419	9.13175979731587	9.98022548529189	10.2709996204505	8.69836759737965	9.71311216745387	9.8442206054523	9.1482286292694	9.49992063763097	9.91172164485814	9.17366227002104	10.3888351798619	8.77183768379419	9.52235792871698	9.55195401428614	9.41866433388129	9.09676591088742	7.21185867504829	10.2874120292861	10.2175368031325	8.98529252113828	9.85305947503659	8.7547910803837	9.33019684782697	9.33623029399108	9.2341878094218
TP53I3	7.59423003829654	11.9162886570568	9.81657000184653	9.21460263247538	8.93930564950626	9.05512958836051	8.15616800675232	7.96042226616547	8.60199107696152	8.33327069587609	8.60479431741445	9.35495123407969	8.93077569570646	9.02049899726967	9.12585855410018	7.39850359129757	9.09061153116184	8.6064772880464	8.26228055499152	9.15611707149421	7.83994697168529	8.34668610794992	9.25380147280863	9.26669574464906	8.53060548879582	9.47404318434126	8.92069816572631	8.63894163905235	9.02503331010078	7.76279634875723	9.15311378243436	7.04272853804713	9.26490841722391	8.83530654278491	10.5082502906295	8.62247557157234	9.10001858667777	8.94985084043628	9.42051924756928	8.23371910623182	8.44217216191553	9.22941904623332	9.29708387989587	8.74665801618234	9.27461861125008	8.30983946728549	9.47770310803193	8.08262143511123	7.87032290860113
TP53INP1	11.8217977549789	10.8235014810055	11.5843102637812	10.5769324894045	11.0178058693516	12.1239396803823	12.0286597785985	12.0943798878818	13.5339144338356	12.0993242814366	10.8738424658223	13.2674158324577	11.0226045596162	12.2985296582082	11.7447355111876	13.1572167967418	10.5398298171384	12.0415832019009	11.9370458113453	11.2190337584418	11.7102211072576	11.9914677233982	10.9591267692833	11.2211994591771	11.2526264592344	11.5898232739584	11.2095207008298	11.2241478481647	10.8396569666319	10.9455517561122	10.6333204303139	10.7363290699758	10.7766445036913	12.246612520897	10.4721041187135	10.5761835563845	10.2349230016455	12.2322173133919	10.8967110973449	11.3180328521946	12.2042084238598	11.5519778935363	11.988265542236	12.3234451142121	13.6711250267542	10.7957242641452	10.5399625736059	11.2138872097629	11.7758206960434
TRIAP1	9.89599258661713	10.0565840725249	8.00496391494195	9.48210105460653	9.23334404260264	9.4069061319618	8.4927394538142	9.37860788682303	8.02181213686756	8.12019798113451	8.90706258932165	8.18394520422764	9.35745869463741	8.68116808183462	9.25225529380643	8.55340608534475	8.80262986966205	9.32391957584668	8.94460098681134	9.13392544222189	8.03606246617963	8.8211812910698	8.46032682659468	9.39237466132623	8.7221883535257	9.52832510838304	9.55168064426543	8.94728728859197	9.56297339975905	8.95876440894471	9.4396696393374	8.8025970139265	8.93990495318037	9.14986323625079	9.19207146989904	9.58456077354139	8.75158634530132	8.93351472032678	9.16571641034465	9.15396985435524	8.93577938717679	8.88662644491352	9.08569650910501	9.05029948332823	8.86453581111433	9.03790242731402	8.54862417184752	8.81672318470055	8.30813303193369
ZNF420	8.1274863110132	7.53627561564693	7.85845896272293	7.85854375861136	7.55938725662564	8.1829971285275	8.31068127672716	8.64498287198849	8.58787256726063	8.03778948889721	8.44117126043438	8.96062399424689	8.5027033449969	8.49240297125665	7.95937084773555	9.07835433339907	7.68796115518902	7.70463952463492	8.3062189447873	7.54183792956775	8.43187924483206	7.1386065120492	7.86708161789905	7.25818001327432	7.79923536111229	7.6691843706719	7.59760095911978	8.38293067148303	8.08190761785877	7.27709340685795	8.19547108614643	8.54025860382291	8.29323418159929	7.96543082995205	7.29603169137624	8.90965756896298	8.85277096371986	8.16306457857203	7.85117646828242	8.38682412965658	8.95653031318356	8.34260197360909	7.69201597892692	8.66279344995256	7.98608606705023	8.13243899980827	7.43758371233524	8.23480697800206	7.85148598055659
[truncated: 102 more columns]
